# Supplementary material for: Modelling the impact of behavioural interventions during pandemics: A systematic review
Source: PLoS One. 2025 Feb 10;20(2):e0310611. doi: 10.1371/journal.pone.0310611 (PMC11809814; doi:10.1371/journal.pone.0310611)
Supplement: S1 Dataset — This dataset includes the titles of all identified studies and is available under the name “TKG-CJAallSearch_15781”. (XLSX) [file pone.0310611.s016.xlsx]

## Sheet: 15781_articles
No	key	title	year	month	day	journal	issn	volume	issue	pages	authors	url	language	publisher	location	abstract	notes	doi	keywords	pubmed_id	pmc_id
1	rayyan-95085741	International Conference on Numerical Analysis and Applied Mathematics, ICNAAM 2018	2019			AIP Conference Proceedings	0094243X (ISSN); 978-073541854-7 (ISBN)	2116			Simos, T. E. and Simos, T. E. and Simos, T. E. and Simos, T. E. and Ural Federal University, Group of Modern Computational Methods Mira Street Ekaterinburg and Tsitouras, C. and Simos, T. E.	https://www.scopus.com/inward/record.uri?eid=2-s2.0-85069969292&partnerID=40&md5=452bb48d2d386ec38937f5b31840f204	English	American Institute of Physics Inc.		The proceedings contain 556 papers. The topics discussed include: a panorama on superoscillations; multilevel generalized locally toeplitz sequences: an overview and an example of application; further generalization of locally toeplitz sequences; mathematical modeling and numerical simulation of flow induced vibrations of vocal folds model with collisions; comparison of saw tooth impeller and rus…
2	rayyan-95085742	E3S Web of Conferences	2019			E3S Web of Conferences	22671242 (ISSN)	91			Zheltenkov, A.	https://www.scopus.com/inward/record.uri?eid=2-s2.0-85064396352&partnerID=40&md5=ce074b054ba9976baa49d108ff578329	English	EDP Sciences		The proceedings contain 218 papers. The topics discussed include: determination of the optimal working fluid for the turbine recovering combustion engine exhaust gases heat; dynamic methods of identification of electromagnetic parameters of power transformers in non-stationary mode; ultraviolet inspection for diagnostics of coronary discharge on suspension insulators and lines of 35-110 kV; impac…
3	rayyan-95085743	International Conference on 50 years of the development of grid-characteristic method, GCM50 2018	2019			Smart Innovation, Systems and Technologies	21903018 (ISSN); 978-303006227-9 (ISBN)	133				https://www.scopus.com/inward/record.uri?eid=2-s2.0-85060752194&partnerID=40&md5=ca004192ced4d2095946d91cc984ee1d	English			The proceedings contain 26 papers. The special focus in this conference is on Development of grid-characteristic method. The topics include: Application of fractures mathematical models in exploration seismology problems modeling; numerical modeling of delamination in fiber-metal laminates caused by low-velocity impact; the usage of grid-characteristic method in seismic migration problems; 2D sei…
4	rayyan-95085744	International Conference on Recent Advancements in Engineering and Management, ICRAEM 2020 - Number 4	2020			IOP Conference Series: Materials Science and Engineering	17578981 (ISSN)	981			Rajasri Reddy, I. and Mahender, K.	https://www.scopus.com/inward/record.uri?eid=2-s2.0-85098185532&partnerID=40&md5=a045c044a02d1369649f2089941fa0a5	English	IOP Publishing Ltd		The proceedings contain 293 papers. The topics discussed include: mathematical modeling approaches for blockchain technology; data science and machine learning integrated implementation patterns for cavernous knowledge discovery from COVID-19 data; computer vision based fatigue detection using facial parameters; cardiovascular disease prediction using deep learning techniques; analysis of self-si…
5	rayyan-95085745	International Conference on Recent Advancements in Engineering and Management, ICRAEM 2020 - Number 1	2020			IOP Conference Series: Materials Science and Engineering	17578981 (ISSN)	981			Rajasri Reddy, I. and Mahender, K.	https://www.scopus.com/inward/record.uri?eid=2-s2.0-85098009437&partnerID=40&md5=38fa67da593b45e72021348237ab3f98	English	IOP Publishing Ltd		The proceedings contain 293 papers. The topics discussed include: mathematical modeling approaches for blockchain technology; data science and machine learning integrated implementation patterns for cavernous knowledge discovery from COVID-19 data; computer vision based fatigue detection using facial parameters; cardiovascular disease prediction using deep learning techniques; analysis of self-si…
6	rayyan-95085746	International Conference on Recent Advancements in Engineering and Management, ICRAEM 2020 - Number 3	2020			IOP Conference Series: Materials Science and Engineering	17578981 (ISSN)	981			Rajasri Reddy, I. and Mahender, K.	https://www.scopus.com/inward/record.uri?eid=2-s2.0-85099508525&partnerID=40&md5=1a79a4d74947d172db687b13e4fca666	English	IOP Publishing Ltd		The proceedings contain 293 papers. The topics discussed include: mathematical modeling approaches for blockchain technology; data science and machine learning integrated implementation patterns for cavernous knowledge discovery from COVID-19 data; computer vision based fatigue detection using facial parameters; cardiovascular disease prediction using deep learning techniques; analysis of self-si…
7	rayyan-95085747	Proceedings of the 1st ACM SIGSPATIAL International Workshop on Modeling and Understanding the Spread of COVID-19, COVID-19 2020	2020			Proceedings of the 1st ACM SIGSPATIAL International Workshop on Modeling and Understanding the Spread of COVID-19, COVID-19 2020	978-145038168-0 (ISBN)				Zufle, A. and Anderson, T. and Yu, J.	https://www.scopus.com/inward/record.uri?eid=2-s2.0-85097669464&partnerID=40&md5=0d5824aab1fbc574492ea16da7301606	English	Association for Computing Machinery, Inc		The proceedings contain 8 papers. The topics discussed include: infection risk score: identifying the risk of infection propagation based on human contact; sensitivity analysis for COVID-19 epidemiological models within a geographic framework; analysis of the impact of COVID-19 on education based on geotagged twitter; corona games: masks, social distancing and mechanism design; on improving toll …
8	rayyan-95085748	Proceedings of 2020 7th International Conference on Bioinformatics Research and Applications, ICBRA 2020	2020			ACM International Conference Proceeding Series	978-145038813-9 (ISBN)					https://www.scopus.com/inward/record.uri?eid=2-s2.0-85123040766&partnerID=40&md5=2b98ed56bd44e3c70ae66962e7684f16	English	Association for Computing Machinery		The proceedings contain 12 papers. The topics discussed include: analyze of SEIR dengue infectious transmission model with vaccination; effect of high fat and high sugar diet on mouse liver redox status; characterization of the perception of occupational risks of health personnel associated with the use of personal protective equipment in Covid-19 in a public hospital; application of SEIR model t…
9	rayyan-95085749	Erratum: Correction to: Strengths and limitations of mathematical models in pandemicsthe case of COVID-19 in Chile (Medwave (2020) 20 3 (e7876))	2020			Medwave	07176384 (ISSN)	20	6	e7960		https://www.scopus.com/inward/record.uri?eid=2-s2.0-85088218811&doi=10.5867%2fmedwave.2020.06.7960&partnerID=40&md5=c9bd18a21004bf4220146834c73a0e45	English					10.5867/medwave.2020.06.7960	erratum
10	rayyan-95085750	Proceedings of the 2020 24th International Conference Electronics, ELECTRONICS 2020	2020			Proceedings of the 2020 24th International Conference Electronics, ELECTRONICS 2020	978-172815868-6 (ISBN)				Andriukaitis, D. and Valinevicius, A. and Sledevic, T.	https://www.scopus.com/inward/record.uri?eid=2-s2.0-85091985793&partnerID=40&md5=900692583af42a63928790d8811ab00d	English	Institute of Electrical and Electronics Engineers Inc.		The proceedings contain 22 papers. The topics discussed include: mathematical model for determination of energy cycles in EVs; MQTT algebraic formal modeling using ACP; electronics upgrade of cyclic loading test machines for automotive production; formal algebraic description of a fog/IoT computing environment; a novel single phase modified quasi-z-source inverter circuit design and analysis; dir…
11	rayyan-95085751	Correction to Lancet Infect Dis 2020; published online March 11, https://doi.org/10.1016/ S1473-3099(20)30144-4 (The Lancet Infectious Diseases (2020) 20(5) (553â€“558), (S1473309920301444), (10.1016/S1473-3099(20)30144-4))	2020			The Lancet Infectious Diseases	14733099 (ISSN)	20	5	e79		https://www.scopus.com/inward/record.uri?eid=2-s2.0-85083050432&doi=10.1016%2fS1473-3099%2820%2930251-6&partnerID=40&md5=bfcbd5498d6061d51119c54a8082805b	English			Kucharski AJ, Russell TW, Diamond C, et al. Early dynamics of transmission and control of COVID-19: a mathematical modelling study. Lancet Infect Dis 2020; published online March 11. https://doi.org/10.1016/S1473-3099(20)30144-4â€”The appendix of this Article has been corrected as of March 25, 2020. Â© 2020 Elsevier Ltd		10.1016/S1473-3099(20)30251-6	coronavirus disease 2019;erratum
12	rayyan-95085752	25th Asian Technology Conference in Mathematics, ATCM 2020	2020			Proceedings of the Asian Technology Conference in Mathematics	19404204 (ISSN)				Yang, W. C. and Meade, D. B.	https://www.scopus.com/inward/record.uri?eid=2-s2.0-85105815029&partnerID=40&md5=7ff235dfc4b51349ec3937697bf22a61	English	Mathematics and Technology, LLC		The proceedings contain 26 papers. The special focus in this conference is on Mathematics. The topics include: Safety zone in an entertainment park: Envelopes and maltese cross related to an offset of an astroid; recognizing the polish efforts in breaking enigma; a browser based mathematical investigation with gxweb and wolframalpha; a haskell implementation of the lyness-molerâ€™s numerical diff…
13	rayyan-95085753	International Conference on Recent Advancements in Engineering and Management, ICRAEM 2020 - Number 2	2020			IOP Conference Series: Materials Science and Engineering	17578981 (ISSN)	981				https://www.scopus.com/inward/record.uri?eid=2-s2.0-85097995642&partnerID=40&md5=faa2205e650afa0fb868434ba220ca52	English	IOP Publishing Ltd		The proceedings contain 293 papers. The topics discussed include: mathematical modeling approaches for blockchain technology; data science and machine learning integrated implementation patterns for cavernous knowledge discovery from COVID-19 data; computer vision based fatigue detection using facial parameters; cardiovascular disease prediction using deep learning techniques; analysis of self-si…
14	rayyan-95085754	ICTES 2020 - Proceedings of the 2nd International Workshop on Information-Communication Technologies and Embedded Systems	2020			CEUR Workshop Proceedings	16130073 (ISSN)	2762			Kondratenko, Y. and Kreinovich, V. and Simon, D. and Krainyk, Y.	https://www.scopus.com/inward/record.uri?eid=2-s2.0-85097612800&partnerID=40&md5=6c85f40cd19649dc9a52f4eb9fb55721	English	CEUR-WS		The proceedings contain 20 papers. The topics discussed include: white- and black-box computing and measurements under limited resources: cloud, high performance, and quantum computing, and two case studies - robotic boat and hierarchical COVID testing; independent verification and diversity: the echelons for assurance of cyber physical systems safety; quality assessment models of information sys…
15	rayyan-95085755	International Conference on Mathematical Modelling and Scientific Computing, ICMMSC 2018	2020			Springer Proceedings in Mathematics and Statistics	21941009 (ISSN); 978-981151337-4 (ISBN)	308			Manna, S. and Ahmad, S. S. and Datta, B. N.	https://www.scopus.com/inward/record.uri?eid=2-s2.0-85080898002&partnerID=40&md5=dd04524cf394276f3e6748987880dd74	English	Springer		The proceedings contain 31 papers. The special focus in this conference is on Mathematical Modelling and Scientific Computing. The topics include: Case wise study of heterogeneity on the traversal characteristics of torsional surface waves; effect of the heterogeneity, initial stress and viscosity on the propagation characteristics of shear wave; haar wavelet: History and its applications; active…
16	rayyan-95085756	Erratum: Correction to: Strengths and limitations of mathematical models in pandemicsthe case of COVID-19 in Chile (Medwave (2020) 20 3 (e7876))	2020			Medwave	0717-6384	20	6	e7960		https://www.embase.com/search/results?subaction=viewrecord&id=L632385043&from=export http://dx.doi.org/10.5867/medwave.2020.06.7960	English Spanish					10.5867/medwave.2020.06.7960	erratum
17	rayyan-95085757	Correction to Lancet Infect Dis 2020; published online March 11, https://doi.org/10.1016/ S1473-3099(20)30144-4 (The Lancet Infectious Diseases (2020) 20(5) (553â€“558), (S1473309920301444), (10.1016/S1473-3099(20)30144-4))	2020			The Lancet Infectious Diseases	1474-4457 1473-3099	20	5	e79		https://www.embase.com/search/results?subaction=viewrecord&id=L2005534406&from=export http://dx.doi.org/10.1016/S1473-3099(20)30251-6	English			Kucharski AJ, Russell TW, Diamond C, et al. Early dynamics of transmission and control of COVID-19: a mathematical modelling study. Lancet Infect Dis 2020; published online March 11. https://doi.org/10.1016/S1473-3099(20)30144-4â€”The appendix of this Article has been corrected as of March 25, 2020.		10.1016/S1473-3099(20)30251-6	coronavirus disease 2019;erratum
18	rayyan-95085758	I International Conference ASE-I - 2021: Applied Science and Engineering, ASE-I 2021	2021			AIP Conference Proceedings	0094243X (ISSN); 978-073544159-0 (ISBN)	2442			Salamova, A. and Fatima, D.	https://www.scopus.com/inward/record.uri?eid=2-s2.0-85122144825&partnerID=40&md5=3c69afdf3a83249ffd4d953862428ff8	English	American Institute of Physics Inc.		The proceedings contain 98 papers. The topics discussed include: vectors of digitalization and IT technologies in agriculture of the Republic of Tatarstan; digital financial accessibility of regions with the lowest level of banking development; information: a learning tool and an object of the civil rights; the role of youth leadership in achieving sustainable development, environmental safety; p…
19	rayyan-95085759	Estimating the impact of statewide policies to reduce spread of severe acute respiratory syndrome Coronavirus 2 in real time, Colorado, USA	2021			Emerging Infectious Diseases	10806040 (ISSN)	27	9			https://www.scopus.com/inward/record.uri?eid=2-s2.0-85111754184&doi=10.3201%2fEID2709.204167&partnerID=40&md5=1bd452b62879997afdd3447fe631d579	English					10.3201/EID2709.204167	adult;aged;Article;disease surveillance;disease transmission;epidemic;home quarantine;hospitalization;human;incubation time;intensive care unit;length of stay;mathematical analysis;mathematical model;middle aged;mortality;public health;season;Severe acute respiratory syndrome coronavirus 2;social distancing;United States
20	rayyan-95085760	ICBIP 2021 - Proceedings of 2021 6th International Conference on Biomedical Signal and Image Processing	2021			ACM International Conference Proceeding Series	978-145039050-7 (ISBN)					https://www.scopus.com/inward/record.uri?eid=2-s2.0-85119206869&partnerID=40&md5=c663901f68079e6c2a56b409920c3c4c	English	Association for Computing Machinery		The proceedings contain 14 papers. The topics discussed include: analysis of the mathematical model of Covid-19 in Thailand; genotype imputation with homomorphic encryption; a liver electrosurgery simulator developed by unity engine; transmission model of tuberculosis disease with age structure of human in Thailand; molecular and mechanical pathways in airway smooth muscle relaxation; compact bre…
21	rayyan-95085761	2021 6th International Conference for Convergence in Technology, I2CT 2021	2021			2021 6th International Conference for Convergence in Technology, I2CT 2021	978-172818876-8 (ISBN)					https://www.scopus.com/inward/record.uri?eid=2-s2.0-85106512789&partnerID=40&md5=a43b86717486a702e2285416fb126f13	English	Institute of Electrical and Electronics Engineers Inc.		The proceedings contain 315 papers. The topics discussed include: comparitive study of different IIR filter for denoising lung sound; mathematical model for controlling the spreading of COVID-19 in the Context of Hospital Environment; Real Time Intrusion Detection System For IoT networks; performance analysis of IM drive with new flux estimation methods; real time farmer assistive flower harvesti…
22	rayyan-95085762	International Conference on Mathematics, Statistics and Data Science, ICMSDS 2020	2021			Journal of Physics: Conference Series	17426588 (ISSN)	1863			Afendi, F. M. and Soleh, A. M. and Lesmana, D. C.	https://www.scopus.com/inward/record.uri?eid=2-s2.0-85104739964&partnerID=40&md5=31e74f98d8f81561f59ac30af878b03a	English	IOP Publishing Ltd		The proceedings contain 78 papers. The topics discussed include: the characteristics and optimal implementation of mating disruption in managing pest insect population; lecturer teaching scheduling that minimize the difference of total teaching load using goal programming; the impact of relapse rate on deterministic epidemiological models with pseudo-recovery; analysis of aggregate production pla…
23	rayyan-95085763	International Conference on Mathematics: Pure, Applied and Computation, ICOMPAC 2020	2021			Journal of Physics: Conference Series	17426588 (ISSN)	1821			Soleha, null	https://www.scopus.com/inward/record.uri?eid=2-s2.0-85103886712&partnerID=40&md5=02e9646c93da9eca914fe6e8cfb78f3b	English	IOP Publishing Ltd		The proceedings contain 58 papers. The topics discussed include: a mathematical model of Zika disease by considering transition from the asymptomatic to symptomatic phase; backward bifurcation analysis on tuberculosis disease transmission with saturated treatment; fixed point theorems under Rhoades and Reich contractive conditions in complete cone metric spaces; the improvement of visual object t…
24	rayyan-95085764	4th European International Conference on Industrial Engineering and Operations Management, IEOM 2021	2021			Proceedings of the International Conference on Industrial Engineering and Operations Management	21698767 (ISSN); 978-179236127-2 (ISBN)				Fargnoli, M. and Lombardi, M. and Tronci, M. and Dallasega, P. and Savino, M. M. and Costantino, F. and Di Gravio, G. and Patriarca, R.	https://www.scopus.com/inward/record.uri?eid=2-s2.0-85126232093&partnerID=40&md5=69f3b48ca8e63ccefd1e6f89b9b60d9f	English	IEOM Society		The proceedings contain 303 papers. The special focus in this conference is on Industrial Engineering and Operations Management. The topics include: Lean Supply Chain strategies based on the pull-production system: a simulation-based analysis; inventory Model for Raw Material: A Case Study of a Chemical Company; a Critical Innovative Service Quality Measurement in Achieving Customer Satisfaction:…
25	rayyan-95085765	International Conference on Mathematical Modelling and Computational Intelligence Techniques, ICMMCIT 2021	2021			Springer Proceedings in Mathematics and Statistics	21941009 (ISSN); 978-981166017-7 (ISBN)	376			Balasubramaniam, P. and Ratnavelu, K. and Rajchakit, G. and Nagamani, G.	https://www.scopus.com/inward/record.uri?eid=2-s2.0-85124324391&partnerID=40&md5=3a3fe94c8953cda3a2177ea253350091	English	Springer		The proceedings contain 21 papers. The special focus in this conference is on Mathematical Modelling and Computational Intelligence Techniques. The topics include: Application of Optimal Controls on Dengue Dynamicsâ€”A Mathematical Study; extended Discrete Cosine Transform; image Reconstruction from Geometric Moments via Cascaded Digital Filters; background Preserved and Feature-Oriented Contrast…
26	rayyan-95085766	10th International Conference and Workshop on High Dimensional Data Analysis, ICW-HDDA 2020	2021			Journal of Physics: Conference Series	17426588 (ISSN)	1722			Ruchjana, B. N. and Universitas Padjadjaran, Faculty of Mathematics and Natural Sciences, Department of Mathematics Jl Raya Bandung Sumedang km Jatinangor Sumedang and Rejito, J. and Universitas Padjadjaran, Department of Mathematics Jl Raya Bandung Sumedang km Jatinangor Sumedang and Pradana, A. and Universitas Padjadjaran, Department of Mathematics Jl Raya Bandung Sumedang km Jatinangor Sumedan…	https://www.scopus.com/inward/record.uri?eid=2-s2.0-85100736968&partnerID=40&md5=b0c2e39ff4243d630f0c15d8c17f6a17	English	IOP Publishing Ltd		The proceedings contain 109 papers. The topics discussed include: posted prediction in social media base on Markov chain model: twitter dataset with COVID-19 trends; backward bifurcation arises from the smoking transmission model considering media campaign; analysis of membership function in implementation of adaptive neuro fuzzy inference system (ANFIS) method for inflation prediction; web-based…
27	rayyan-95085767	2021 6th International Conference on Advances in Biomedical Engineering, ICABME 2021	2021			International Conference on Advances in Biomedical Engineering, ICABME	23775688 (ISSN); 978-166543501-7 (ISBN)	2021				https://www.scopus.com/inward/record.uri?eid=2-s2.0-85122877699&partnerID=40&md5=66dc65c4be0cade92d0f102c2dd9a210	English	Institute of Electrical and Electronics Engineers Inc.		The proceedings contain 49 papers. The topics discussed include: MRI super-resolution using 3D cycle-consistent generative adversarial network; reconstruction and topological cleaning of brain MR images; bringing AI to automatic diagnosis of diabetic retinopathy from optical coherence tomography angiography; artificial intelligence framework for COVID19 patients monitoring; sensitivity analysis o…
28	rayyan-95085768	Proceedings of the 2021 IEEE Engineering International Research Conference, EIRCON 2021	2021			Proceedings of the 2021 IEEE Engineering International Research Conference, EIRCON 2021	978-166544445-3 (ISBN)					https://www.scopus.com/inward/record.uri?eid=2-s2.0-85123386672&partnerID=40&md5=dc9fee31e9538650eecaaee08b30e1df	English	Institute of Electrical and Electronics Engineers Inc.		The proceedings contain 36 papers. The topics discussed include: implementation of a virtual store to exponentiate the flow of product sales in a private company in the city of Lima; integration of U-Net, ResU-Net and DeepLab Architectures with intersection over union metric for cells nuclei image segmentation; mechatronic design and kinematic analysis of delta robot applied on supermarkets for s…
29	rayyan-95085769	11th EAI International Conference on Research in Computer science and its Applications, CNRIA 2021	2021			Lecture Notes of the Institute for Computer Sciences, Social-Informatics and Telecommunications Engineering, LNICST	18678211 (ISSN); 978-303090555-2 (ISBN)	400				https://www.scopus.com/inward/record.uri?eid=2-s2.0-85119873875&partnerID=40&md5=45f16e92db7a932bd0b0dddc794f594d	English			The proceedings contain 11 papers. The special focus in this conference is on Research in Computer science and its Applications. The topics include: Mathematical Modeling and Proposal of an Architecture for the Surveillance in the Distance of Similarly Installations; Short-Term Holt Smoothing Prediction Model of Daily COVID-19 Reported Cumulative Cases; learning Color Transitions to Extract Seneg…
30	rayyan-95085770	2021 International Conference on Data Science and Its Applications, ICoDSA 2021	2021			2021 International Conference on Data Science and Its Applications, ICoDSA 2021	978-166544303-6 (ISBN)					https://www.scopus.com/inward/record.uri?eid=2-s2.0-85123437682&partnerID=40&md5=0286267d8988b661cb85ae883bec59fe	English	Institute of Electrical and Electronics Engineers Inc.		The proceedings contain 49 papers. The topics discussed include: effects of distance measurement methods in k-nearest neighbor algorithm to select Indonesia smart card recipient; classification of ornamental betta fish using convolutional neural network method and grabcut segmentation; classification of skin diseases to detect their causes using convolutional neural networks; data-driven identifi…
31	rayyan-95085771	International Conference on Machine Vision and Augmented Intelligence, MAI 2021	2021			Lecture Notes in Electrical Engineering	18761100 (ISSN); 978-981165077-2 (ISBN)	796				https://www.scopus.com/inward/record.uri?eid=2-s2.0-85120091412&partnerID=40&md5=4ce9660fd79cd4f1ab65d7251d117b75	English			The proceedings contain 55 papers. The special focus in this conference is on Machine Vision and Augmented Intelligence. The topics include: Modeling and Predictions of COVID-19 Spread in India; a Machine Learning Model for Automated Classification of Sleep Stages Using Polysomnography Signals; improved Performance Guarantees for Orthogonal Matching Pursuit and Application to Dimensionality Reduc…
32	rayyan-95085772	4th International Conference on Creativity in Intelligent Technologies and Data Science, CIT and DS 2021	2021			Communications in Computer and Information Science	18650929 (ISSN); 978-303087033-1 (ISBN)	1448				https://www.scopus.com/inward/record.uri?eid=2-s2.0-85115838757&partnerID=40&md5=160a1838764782658c8a9416195ed394	English			The proceedings contain 45 papers. The special focus in this conference is on Creativity in Intelligent Technologies and Data Science. The topics include: Optimization of Internet of Things System; optimization of the Intelligent Controller Rule Base Based on Fuzzy Clustering for Controlling an Object Operating in Changing Conditions; new Communicative Strategies for the Affective Robot: F-2 Goin…
33	rayyan-95085773	1st International Conference on Artificial Intelligence and Sustainable Computing for Smart City, AIS2C2 2021	2021			Communications in Computer and Information Science	18650929 (ISSN); 978-303082321-4 (ISBN)	1434				https://www.scopus.com/inward/record.uri?eid=2-s2.0-85113328476&partnerID=40&md5=bb7ef40cf4e1032ebfac33b44e9e7569	English			The proceedings contain 21 papers. The special focus in this conference is on Artificial Intelligence and Sustainable Computing for Smart City. The topics include: Implementation of Touch-Less Input Recognition Using Convex Hull Segmentation and Bitwise AND Approach; virtually Interactive User Manual for Command and Control Systems Using Rule-Based Chatbot; wrapper-Based Best Feature Selection Ap…
34	rayyan-95085774	20th International Conference on Mathematical Optimization Theory and Operations Research , MOTOR 2021	2021			Communications in Computer and Information Science	18650929 (ISSN); 978-303086432-3 (ISBN)	1476				https://www.scopus.com/inward/record.uri?eid=2-s2.0-85115865221&partnerID=40&md5=cf4c8c39cb95957cd7b82079a3d59c9a	English			The proceedings contain 34 papers. The special focus in this conference is on Mathematical Optimization Theory and Operations Research. The topics include: Analysis of Optimal Solutions to the Problem of a Single Machine with Preemption; solving Irregular Polyomino Tiling Problem Using Simulated Annealing and Integer Programming; self-adjusting Genetic Algorithm with Greedy Agglomerative Crossove…
35	rayyan-95085775	5th IFIP WG 5.15 International Conference on Information Technology in Disaster Risk Reduction, ITDRR 2020	2021			IFIP Advances in Information and Communication Technology	18684238 (ISSN); 978-303081468-7 (ISBN)	622				https://www.scopus.com/inward/record.uri?eid=2-s2.0-85113817162&partnerID=40&md5=2ab8de6dc3efcfa3beddc4103d32d8bd	English			The proceedings contain 24 papers. The special focus in this conference is on Information Technology in Disaster Risk Reduction. The topics include: Applying Information Technology for Cross Border Disaster Risk Reduction Through Public Private Partnership Amidst COVID-19; Towards Single Value Coordinate System (SVCS) for Earthquake Forecasting Using Single Layer Hierarchical Graph Neuron (SLHGN)…
36	rayyan-95085776	MoMLeT and DS 2021 - Modern Machine Learning Technologies and Data Science Workshop. Proceedings - 3rd International Workshop. Volume I: Main Conference	2021			CEUR Workshop Proceedings	16130073 (ISSN)	2917			Emmerich, M. and Lytvyn, V. and Vysotska, V. and Basto-Fernandes, V. and Lytvynenko, V.	https://www.scopus.com/inward/record.uri?eid=2-s2.0-85111823826&partnerID=40&md5=c5a9e80ba2a989d2dcd3c8e2ba2feae8	English	CEUR-WS		The proceedings contain 48 papers. The topics discussed include: on the effect of complex network topology in managing epidemic outbreaks; holtâ€™s linear model of COVID-19 morbidity forecasting in Ukraine; knowledge representation and automated formal reasoning in description logic ALC; solutions outlining on the set of structured technological problems with imposed constraints; mathematical mod…
37	rayyan-95085777	14th International Conference on Cellular Automata for Research and Industry, ACRI 2020	2021			Lecture Notes in Computer Science (including subseries Lecture Notes in Artificial Intelligence and Lecture Notes in Bioinformatics)	03029743 (ISSN); 978-303069479-1 (ISBN)	12599				https://www.scopus.com/inward/record.uri?eid=2-s2.0-85102647091&partnerID=40&md5=23b040dfaef528bb8dc3b69954fe7702	English			The proceedings contain 27 papers. The special focus in this conference is on Cellular Automata for Research and Industry. The topics include: Blockchain Smart Contract for Cellular Automata-Based Energy Sharing; influence of Topology on the Dynamics of in Silico Ecosystems with Non-hierarchical Competition; control of 3D Cellular Automata viaÂ Actuator and Space Attributes: Application to Fires …
38	rayyan-95085778	1st International Conference on Mathematical Modelling, Computational Intelligence and Renewable energy, MMCITRE 2020	2021			Advances in Intelligent Systems and Computing	21945357 (ISSN); 978-981159952-1 (ISBN)	1287				https://www.scopus.com/inward/record.uri?eid=2-s2.0-85103302176&partnerID=40&md5=4c9a5c6c2288a7ba2c8fd655f02a760c	English			The proceedings contain 46 papers. The special focus in this conference is on Mathematical Modelling, Computational Intelligence and Renewable energy. The topics include: Robotic Grasp Synthesis Using Deep Learning Approaches: A Survey; a Masking-Based Image Encryption Scheme Using Chaotic Map and Elliptic Curve Cryptography; automatic Speech Recognition of Continuous Speech Signal of Gujarati La…
39	rayyan-95085779	New from CPD Online	2021	11	5	BJPsych Advances	20564678	27	3	141-141		http://search.ebscohost.com.proxy-ub.rug.nl/login.aspx?direct=true&db=pbh&AN=149962022&site=ehost-live&scope=site				â€¢ The psychology behind mathematical modelling of epidemics â€¢ Managing alcohol withdrawal in acute in-patient psychiatry â€¢ Coping with the "pointless suffering" of COVID-19 â€¢ Re-reading Camus's "The Plague" in pandemic times â€¢ Obedience to authority - lessons from Milgram applied to COVID-19 â€¢ Mental Health Tribunals: response to the COVID-19 emergency â€¢ How do we lead effectively t…		10.1192/bja.2021.30	COVID-19 pandemic;COVID-19;MENTAL health;LONELINESS
40	rayyan-95085780	Estimating the impact of statewide policies to reduce spread of severe acute respiratory syndrome Coronavirus 2 in real time, Colorado, USA	2021			Emerging Infectious Diseases	1080-6059 1080-6040	27	9			https://www.embase.com/search/results?subaction=viewrecord&id=L2013896899&from=export http://dx.doi.org/10.3201/EID2709.204167	English					10.3201/EID2709.204167	adult;aged;article;disease surveillance;disease transmission;epidemic;home quarantine;hospitalization;human;incubation time;intensive care unit;length of stay;mathematical analysis;mathematical model;middle aged;mortality;public health;season;Severe acute respiratory syndrome coronavirus 2;social distancing;United States
41	rayyan-95085781	Global change in hepatitis C virus prevalence and cascade of care between 2015 and 2020: a modelling study	2022			The lancet. Gastroenterology & hepatology	2468-1253	7	5	396-415		http://search.ebscohost.com.proxy-ub.rug.nl/login.aspx?direct=true&db=cmedm&AN=35180382&site=ehost-live&scope=site				Background: Since the release of the first global hepatitis elimination targets in 2016, and until the COVID-19 pandemic started in early 2020, many countries and territories were making progress toward hepatitis C virus (HCV) elimination. This study aims to evaluate HCV burden in 2020, and forecast HCV burden by 2030 given current trends.; Methods: This analysis includes a literature review, Del…		10.1016/S2468-1253(21)00472-6	COVID-19*/epidemiology;Hepatitis A*;Hepatitis C*/epidemiology;Hepacivirus;Humans;Infant, Newborn;Pandemics;Prevalence;Viremia/epidemiology
42	rayyan-95085782	Variation in the COVID-19 infection-fatality ratio by age, time, and geography during the pre-vaccine era: a systematic analysis	2022			Lancet (London, England)	1474-547X	399	10334	1469-1488		http://search.ebscohost.com.proxy-ub.rug.nl/login.aspx?direct=true&db=cmedm&AN=35219376&site=ehost-live&scope=site				Background: The infection-fatality ratio (IFR) is a metric that quantifies the likelihood of an individual dying once infected with a pathogen. Understanding the determinants of IFR variation for COVID-19, the disease caused by the SARS-CoV-2 virus, has direct implications for mitigation efforts with respect to clinical practice, non-pharmaceutical interventions, and the prioritisation of risk gr…		10.1016/S0140-6736(21)02867-1	COVID-19*/epidemiology;COVID-19*/prevention & control;Vaccines*;Adult;Bayes Theorem;Child;Geography;Global Burden of Disease;Global Health;Humans;SARS-CoV-2;Seroepidemiologic Studies
43	rayyan-95085783	Proceedings of the 4th International Seminar on Innovation in Mathematics and Mathematics Education, ISIMMED 2020: Rethinking the Role of Statistics, Mathematics and Mathematics Education in Society 5.0: Theory, Research, and Practice	2022			AIP Conference Proceedings	0094243X (ISSN); 978-073544270-2 (ISBN)	2575			Somerkoski, B. and Sugiman, null and Abadi, A. M. and Retnawati, H. and Wutsqa, D. U. and Hartono, null and Retnowati, E. and Sahid, null and Andayani, S. and Kismiantini, null and Setyaningrum, W.	https://www.scopus.com/inward/record.uri?eid=2-s2.0-85144155584&partnerID=40&md5=fd03bf16511265435f159622829bbfc8	English	American Institute of Physics Inc.		The proceedings contain 106 papers. The topics discussed include: combined greedy algorithm on construction binary De Bruijn sequence; solving the generalized trapezoidal fuzzy number linear programming problem; new congruences for fractional powers of the generating function for the partition function; solution of the SIR mathematical model with births and deaths for COVID-19 spread using Micros…
44	rayyan-95085784	17th Workshop in Primary and Secondary Computing Education, WiPSCE 2022	2022			ACM International Conference Proceeding Series	978-145039854-1 (ISBN)				Grillenberger, M. and Berges, M.	https://www.scopus.com/inward/record.uri?eid=2-s2.0-85140026545&partnerID=40&md5=39681976af4ab3f28306d5940caec252	English	Association for Computing Machinery		The proceedings contain 29 papers. The topics discussed include: an integration of computational thinking and language arts: the contribution of digital storytelling to studentsâ€™ learning; common patterns in block-based robot programs; common problems and effects of feedback on fun when programming ozobots in primary school; gender-dependent contribution, code and creativity in a virtual progra…
45	rayyan-95085785	8th Symposium on Biomathematics, Symomath 2021: Bridging Mathematics and Covid-19 Through Multidisciplinary Collaboration	2022			AIP Conference Proceedings	0094243X (ISSN); 978-073544364-8 (ISBN)	2498			Megawati, N. Y. and Susyanto, N. and Ertiningsih, D. and Sari, E. R. and Saptaningtyas, F. Y. and Tantrawan, M. and Amalia, O. A. and Susiana, null	https://www.scopus.com/inward/record.uri?eid=2-s2.0-85136791289&partnerID=40&md5=1c6ef6024e866255d27f69343a0fef9a	English	American Institute of Physics Inc.		The proceedings contain 23 papers. The topics discussed include: hybrid continuous and periodic review policy model for drug inventory management; analysis of the implementation of COVID-19 vaccination program in DKI Jakarta province, Indonesia; dynamics of a stageâ€“structure Leslieâ€“Gower model with Michaelisâ€“Menten type harvesting; modeling the viral dynamics of SARS-CoV-2 infection on tumo…
46	rayyan-95085786	Erratum: Ku-gaa-gii pimitizi-win, the COVID-19 cohort study of people experiencing homelessness in Toronto, Canada: a study protocol (BMJ Open (2022) 12 (e063234) DOI: 10.1136/bmjopen-2022-063234)	2022			BMJ Open	20446055 (ISSN)	12	8			https://www.scopus.com/inward/record.uri?eid=2-s2.0-85137390210&doi=10.1136%2fbmjopen-2022-063234corr1&partnerID=40&md5=b5f98db08862e827e01fbd5359a8ef7c	English			This article was previously published with an error. The funding information in the published article was incomplete. The complete funding details are as follows: This research was supported by the Canadian Institutes of Health Research (CIHR) (VR5-173211) in partnership with the Public Health Agency of Canada, through the COVID-19 Immunity Task Force (CITF). A-CG is supported by a Tier 1 Canada …		10.1136/bmjopen-2022-063234corr1	erratum
47	rayyan-95085787	Erratum: â€œOptimization and modeling of process parameters on the yield of enhanced pyrolysis oil during co-pyrolysis of cassava peel with polystyreneâ€ (Environmental Challenges (2021) 5, (S2667010021003462), (10.1016/j.envc.2021.100372))	2022			Environmental Challenges	26670100 (ISSN)	8				https://www.scopus.com/inward/record.uri?eid=2-s2.0-85130406317&doi=10.1016%2fj.envc.2022.100542&partnerID=40&md5=d5c2a627c495dd3a2af52650ada5ee03	English			Declaration of competing interest statements were not included in the published version of the following articles that appeared in previous issues of Environmental Challenges. The appropriate Declaration/competing interest statements, provided by the Authors, are included below. 1. â€œOptimization and modeling of process parameters on the yield of enhanced pyrolysis oil during co-pyrolysis of cas…		10.1016/j.envc.2022.100542
48	rayyan-95085788	Erratum: An Epidemiological Compartmental Model With Automated Parameter Estimation and Forecasting of the Spread of COVID-19 With Analysis of Data From Germany and Brazil(Front. Appl. Math. Stat., (2022), 8, (645614), 10.3389/fams.2022.645614)	2022			Frontiers in Applied Mathematics and Statistics	22974687 (ISSN)	8				https://www.scopus.com/inward/record.uri?eid=2-s2.0-85133671063&doi=10.3389%2ffams.2022.935742&partnerID=40&md5=ab464e3b258a53d70c6de68f220e7b92	English			Due to a production error, the appendix section was not typeset. The article has been updated to include Appendix A, B, and C. The publisher apologizes for this mistake. The original version of this article has been updated. Copyright Â© 2022 Frontiers Production Office..		10.3389/fams.2022.935742	compartmental model;COVID-19;epidemiological model;forecasting;parameter estimation
49	rayyan-95085789	Global change in hepatitis C virus prevalence and cascade of care between 2015 and 2020: a modelling study	2022			The lancet. Gastroenterology & hepatology	24681253 (ISSN)	7	5	396-415		https://www.scopus.com/inward/record.uri?eid=2-s2.0-85128487734&doi=10.1016%2fS2468-1253%2821%2900472-6&partnerID=40&md5=5b10af1d24c9726a7f95c4ec0e1375de	English			BACKGROUND: Since the release of the first global hepatitis elimination targets in 2016, and until the COVID-19 pandemic started in early 2020, many countries and territories were making progress toward hepatitis C virus (HCV) elimination. This study aims to evaluate HCV burden in 2020, and forecast HCV burden by 2030 given current trends. METHODS: This analysis includes a literature review, Delp…		10.1016/S2468-1253(21)00472-6	COVID-19;Hepacivirus;Hepatitis A;Hepatitis C;Humans;Infant, Newborn;Pandemics;Prevalence;Viremia;human;newborn;pandemic
50	rayyan-95085790	Variation in the COVID-19 infectionâ€“fatality ratio by age, time, and geography during the pre-vaccine era: a systematic analysis	2022			The Lancet	01406736 (ISSN)	399	10334	1469-1488		https://www.scopus.com/inward/record.uri?eid=2-s2.0-85128220284&doi=10.1016%2fS0140-6736%2821%2902867-1&partnerID=40&md5=eb9eb98ad2e76b617e57a42c9f87be20	English			Background: The infectionâ€“fatality ratio (IFR) is a metric that quantifies the likelihood of an individual dying once infected with a pathogen. Understanding the determinants of IFR variation for COVID-19, the disease caused by the SARS-CoV-2 virus, has direct implications for mitigation efforts with respect to clinical practice, non-pharmaceutical interventions, and the prioritisation of risk …		10.1016/S0140-6736(21)02867-1	Adult;Bayes Theorem;Child;COVID-19;Geography;Global Burden of Disease;Global Health;Humans;SARS-CoV-2;Seroepidemiologic Studies;Vaccines;vaccine;Africa south of the Sahara;age distribution;Article;Bayesian hierarchical model;clinical practice;comorbidity;coronavirus disease 2019;genetic variability;geographic distribution;Greece;groups by age;health care system;human;immunoassay;infection fatalit…
51	rayyan-95085791	Proceedings of the 3rd International Conference on Frontiers in Industrial and Applied Mathematics 2020, FIAM 2020	2022			AIP Conference Proceedings	0094243X (ISSN); 978-073544177-4 (ISBN)	2435			Nandkeolyar, R. and Sharma, R. K.	https://www.scopus.com/inward/record.uri?eid=2-s2.0-85127664259&partnerID=40&md5=6e8fb6bffc68d9a75d4886c12cb99198	English	American Institute of Physics Inc.		The proceedings contain 56 papers. The topics discussed include: Solution to the problem of wave interaction with an elastic plate over step bottom; numerical study of casson nanofluid flow past a vertical convectively heated riga-plate with navierâ€™s slip condition; wave interaction with inverse T-shaped porous floating breakwater; mathematical modeling and case study analysis for COVID-19 pand…
52	rayyan-95085792	Proceedings of the 1st Workshop on Healthcare AI and COVID-19, ICML 2022	2022			Proceedings of Machine Learning Research	26403498 (ISSN)	184			Xu, P. and Zhu, T. and Zhu, P. and Clifton, D. A. and Belgrave, D. and Zhang, Y.	https://www.scopus.com/inward/record.uri?eid=2-s2.0-85164559987&partnerID=40&md5=665e73e97d5b010ae34a54e691bf1200	English	ML Research Press		The proceedings contain 14 papers. The topics discussed include: deep metric learning by exploring confusing triplet embeddings for COVID-19 medical images diagnosis; ASA-CoroNet: adaptive self-attention network for COVID-19 automated diagnosis using chest X-ray images; temporal multiresolution graph neural networks for epidemic prediction; characterizing and understanding temporal effects in COV…
53	rayyan-95085793	2022 10th E-Health and Bioengineering Conference, EHB 2022	2022			2022 10th E-Health and Bioengineering Conference, EHB 2022	978-166548557-9 (ISBN)					https://www.scopus.com/inward/record.uri?eid=2-s2.0-85146603982&partnerID=40&md5=e0fc8f90730e00443696669342150708	English	Institute of Electrical and Electronics Engineers Inc.		The proceedings contain 214 papers. The topics discussed include: artificial neural networks screening for JWH synthetic cannabinoids: a comparative analysis regarding their specificity and accuracy; compression of different time series representations in asphyxia detection; clinical tests of a new device aiming to assess and rehabilitate the hand in stroke people; entropy analysis of total respi…
54	rayyan-95085794	18th International Conference on Computer Aided Systems Theory, EUROCAST 2022	2022			Lecture Notes in Computer Science (including subseries Lecture Notes in Artificial Intelligence and Lecture Notes in Bioinformatics)	03029743 (ISSN); 978-303125311-9 (ISBN)	13789				https://www.scopus.com/inward/record.uri?eid=2-s2.0-85151142393&partnerID=40&md5=a68274ba26cc849dc11cd283f1c958e9	English			The proceedings contain 77 papers. The special focus in this conference is on Computer Aided Systems Theory. The topics include: Multi-day Container Drayage Problem withÂ Active andÂ Passive Vehicles; on Discovering Optimal Trade-Offs When Introducing New Routes inÂ Existing Multi-modal Public Transport Systems; A Mathematical Model andÂ GRASP forÂ aÂ Tourist Trip Design Problem; a Large Neighbor…
55	rayyan-95085795	ProfIT AI 2022 - Proceedings of the 2nd International Workshop of IT-Professionals on Artificial Intelligence	2022			CEUR Workshop Proceedings	16130073 (ISSN)	3348			Chumachenko, D. and Wojciechowski, L. and Yakovlev, S. and Yakovlev, S. and Frohme, M.	https://www.scopus.com/inward/record.uri?eid=2-s2.0-85149359433&partnerID=40&md5=31005f7162d0c08a438e5c4d58896bb6	English	CEUR-WS		The proceedings contain 13 papers. The topics discussed include: intelligence web analysis of internet resources of intangible digital cultural heritage collections; binary classification: ensemble methods utilizing decision theory tools; application of multidimensional scaling model for Hepatitis C data dimensionality reduction; speech-to-text software design for the high education learning; stu…
56	rayyan-95085796	International Conference on Nonlinear Dynamics and Applications, ICNDA 2022	2022			Springer Proceedings in Complexity	22138684 (ISSN); 978-303099791-5 (ISBN)				Banerjee, S. and Saha, A.	https://www.scopus.com/inward/record.uri?eid=2-s2.0-85141756492&partnerID=40&md5=1904b83a18b675a6eeb920f395d40f47	English	Springer Science and Business Media B.V.		The proceedings contain 125 papers. The special focus in this conference is on Nonlinear Dynamics and Applications. The topics include: Effect of DEN-2 Virus on a Stage-Structured Dengue Model withÂ Saturated Incidence and Constant Harvesting; modulational Instability Analysis in An Isotropic Ferromagnetic Nanowire with Higher Order Octopole-Dipole Interaction; study of Nonlinear Dynamics of Viln…
57	rayyan-95085797	15th APCA International Conference on Automatic Control and Soft Computing, CONTROLO 2022	2022			Lecture Notes in Electrical Engineering	18761100 (ISSN); 978-303110046-8 (ISBN)	930				https://www.scopus.com/inward/record.uri?eid=2-s2.0-85135084200&partnerID=40&md5=c504978db8d7c3c7930e724e196371cb	English			The proceedings contain 65 papers. The special focus in this conference is on Automatic Control and Soft Computing. The topics include: Industrial Automation Home-Lab (IAH-Lab) forÂ Teaching/Learning During Covid-19 Pandemic; providing the Key Ingredients of an Edge PaaS for Supporting and Facilitating the Development of Smart Energy Applications; reconfigurable Sensor Node Applied toÂ LoRa Netwo…
58	rayyan-95085798	11th International Conference on Mathematics and Engineering Physics, ICMEP 2022	2022			Journal of Physics: Conference Series	17426588 (ISSN)	2304				https://www.scopus.com/inward/record.uri?eid=2-s2.0-85137561162&partnerID=40&md5=445c0ffa4953638b71b35e1d5abbc014	English	Institute of Physics		The proceedings contain 16 papers. The topics discussed include: mathematical model for omnidirectional sensor network using Clifford algebra; study and analysis of corona-virus transfer dynamics using enhanced SEIR epidemic model with vaccination effect; analytical solution of diffusion equation under chemical reaction and wet deposition from line source; generalized thermoelastic in a fiber-rei…
59	rayyan-95085799	Procedia Computer Science	2022			Procedia Computer Science	18770509 (ISSN)	201				https://www.scopus.com/inward/record.uri?eid=2-s2.0-85132168234&partnerID=40&md5=8f0173b45fee9cbc54211d7ccc6b02e5	English	Elsevier B.V.		The proceedings contain 107 papers. The topics discussed include: are professional drivers more aggressive than general drivers? a case study from Doha, Qatar; information upwards, recommendation downwards: reinforcement learning with hierarchy for traffic signal control; hand gestures identification for fine-grained human activity recognition in smart homes; predicting truck parking occupancy us…
60	rayyan-95085800	EDUNINE 2022 - 6th IEEE World Engineering Education Conference: Rethinking Engineering Education After COVID-19: A Path to the New Normal, Proceedings	2022			EDUNINE 2022 - 6th IEEE World Engineering Education Conference: Rethinking Engineering Education After COVID-19: A Path to the New Normal, Proceedings	978-166548336-0 (ISBN)				Brito, C. da R. and Ciampi, M. M.	https://www.scopus.com/inward/record.uri?eid=2-s2.0-85132301657&partnerID=40&md5=2417e63f78c652a1bcc6dd523ee886ca	English	Institute of Electrical and Electronics Engineers Inc.		The proceedings contain 66 papers. The topics discussed include: rethinking engineering education after COVID-19: a path to the new normal; towards gender equality in engineering programs. a case study; vertically integrated project programs in South America â€“ profiles of multidisciplinary team-based project-based programs at 4 institutions; work in progress: design of a human-machine interface…
61	rayyan-95085801	3rd International Conference on Computer Science, Electronics, and Industrial Engineering, CSEI 2021	2022			Lecture Notes in Networks and Systems	23673370 (ISSN); 978-303097718-4 (ISBN)	433				https://www.scopus.com/inward/record.uri?eid=2-s2.0-85131920606&partnerID=40&md5=481a9adbc7a46000a0b1c15108202471	English			The proceedings contain 20 papers. The special focus in this conference is on Computer Science, Electronics, and Industrial Engineering. The topics include: Gamification Resources Applied to Reading Comprehension: Projects of Connection with Society Case Study; conditioning System for an Electromagnetic Energy Collection Device; Predictive Dynamic Matrix Control (DMC) forÂ Ball andÂ Plate System …
62	rayyan-95085802	International Scientific Conference on Smart Nations: Global Trends In The Digital Economy, 2022	2022			Lecture Notes in Networks and Systems	23673370 (ISSN); 978-303094872-6 (ISBN)	397				https://www.scopus.com/inward/record.uri?eid=2-s2.0-85128428768&partnerID=40&md5=d218a3687e49de16cb1176d52c2808f5	English			The proceedings contain 124 papers. The special focus in this conference is on Smart Nations: Global Trends In The Digital Economy. The topics include: International Delivery Services in the COVID-19 Conditions Through the Economics and Law; labor Market Precarization: Russian and Foreign Experience of Its Regulation; current Development Trends of the System of Public Administration; organization…
63	rayyan-95085803	2nd International Conference on Information Systems and Design, ICID 2021	2022			Communications in Computer and Information Science	18650929 (ISSN); 978-303095493-2 (ISBN)	1539				https://www.scopus.com/inward/record.uri?eid=2-s2.0-85124665705&partnerID=40&md5=3c3d46130d9bea83d21106e72cbdf746	English			The proceedings contain 28 papers. The special focus in this conference is on Information Systems and Design. The topics include: Cyber Threat Risk Assessment in Energy Based on Cyber Situational Awareness Techniques; features of Creating and Maintaining a Corporate Culture for Remote Workers Within the Organization in the Digital Transformation Era; simulation Modelling for Assessing the Adequac…
64	rayyan-95085804	IEEE International Scientific Conference on System Analysis and Intelligent Computing, SAIC 2020	2022			Studies in Computational Intelligence	1860949X (ISSN); 978-303094909-9 (ISBN)	1022				https://www.scopus.com/inward/record.uri?eid=2-s2.0-85127716046&partnerID=40&md5=b0584e4f31ca942468075885250f5e28	English			The proceedings contain 20 papers. The special focus in this conference is on System Analysis and Intelligent Computing. The topics include: Assessing Territories for Urban Underground Objects Using Morphological Analysis-Based Model; the Strategy of Underground Construction Objects Planning Based on Foresight and Cognitive Modelling Methodologies; toward the Mentality Accounting in Large Social …
65	rayyan-95085805	2022 8th International Conference on Control, Instrumentation and Automation, ICCIA 2022	2022			2022 8th International Conference on Control, Instrumentation and Automation, ICCIA 2022	978-166549569-1 (ISBN)					https://www.scopus.com/inward/record.uri?eid=2-s2.0-85127575518&partnerID=40&md5=cccfd1b6af87f25e61b908162d4a72ae	English	Institute of Electrical and Electronics Engineers Inc.		The proceedings contain 54 papers. The topics discussed include: adaptive optimal control of chaotic system using backstepping neural network concept; modeling and exponential reaching law sliding mode control of the lower limb in cycling; consensus tracking of multi-agent systems in the presence of byzantine agents using model predictive control; adaptive controller for swash mass helicopter bas…
66	rayyan-95085806	International Symposium on Innovative and Interdisciplinary Applications of Advanced Technologies, IAT 2021	2022			Lecture Notes in Networks and Systems	23673370 (ISSN); 978-303090054-0 (ISBN)	316				https://www.scopus.com/inward/record.uri?eid=2-s2.0-85120554510&partnerID=40&md5=3c09c2632b0bc3937091b69633fa3fed	English			The proceedings contain 63 papers. The special focus in this conference is on Innovative and Interdisciplinary Applications of Advanced Technologies. The topics include: Secondary Arc Extinguishing During a Single-Phase Fault at the Long High Voltage Overhead Lines - Case Study of a Real Power Network; Analysis and Control of DG Influence on Voltage Profile in Real Low-Voltage Distribution Networ…
67	rayyan-95085807	10th International Conference on Complex Networks and Their Applications, COMPLEX NETWORKS 2021	2022			Studies in Computational Intelligence	1860949X (ISSN); 978-303093412-5 (ISBN)	1016				https://www.scopus.com/inward/record.uri?eid=2-s2.0-85122522227&partnerID=40&md5=ec96ecbf0216dbb3cd94eb739a5a412e	English			The proceedings contain 137 papers. The special focus in this conference is on Complex Networks and Their Applications. The topics include: Public Procurement Fraud Detection: A Review Using Network Analysis; characterising Different Communities of Twitter Users: Migrants and Natives; evolution ofÂ theÂ World Stage ofÂ Global Science fromÂ aÂ Scientific City Network Perspective; propagation onÂ M…
68	rayyan-95085808	10th International Conference on Complex Networks and Their Applications, COMPLEX NETWORKS 2021	2022			Studies in Computational Intelligence	1860949X (ISSN); 978-303093408-8 (ISBN)	1015				https://www.scopus.com/inward/record.uri?eid=2-s2.0-85122523318&partnerID=40&md5=a809a6f1775c64e85c4688ed5807e2a1	English			The proceedings contain 137 papers. The special focus in this conference is on Complex Networks and Their Applications. The topics include: Public Procurement Fraud Detection: A Review Using Network Analysis; characterising Different Communities of Twitter Users: Migrants and Natives; evolution ofÂ theÂ World Stage ofÂ Global Science fromÂ aÂ Scientific City Network Perspective; propagation onÂ M…
69	rayyan-95085809	Correction to Lancet Infect Dis 2021; 21: 1097â€“106 (The Lancet Infectious Diseases (2021) 21(8) (1097â€“1106), (S1473309921000578), (10.1016/S1473-3099(21)00057-8))	2022			The Lancet Infectious Diseases	14733099 (ISSN)	22	1	e1		https://www.scopus.com/inward/record.uri?eid=2-s2.0-85121607065&doi=10.1016%2fS1473-3099%2821%2900747-7&partnerID=40&md5=0a78a5d61dbd1e0e0293e6663bfbbf3e	English			Jentsch PC, Anand M, Bauch CT, et al. Prioritising COVID-19 vaccination in changing social and epidemiological landscapes: a mathematical modelling study. Lancet Infect Dis 2021; 21: 1097â€“106â€”The appendix of this Article has been corrected as of Nov 22, 2021. Â© 2022 Elsevier Ltd		10.1016/S1473-3099(21)00747-7	erratum
70	rayyan-95085810	Variation in the COVID-19 infectionâ€“fatality ratio by age, time, and geography during the pre-vaccine era: a systematic analysis	2022	4	16	Lancet	01406736	399	10334	1469-1488		http://search.ebscohost.com.proxy-ub.rug.nl/login.aspx?direct=true&db=pbh&AN=157139631&site=ehost-live&scope=site				The infectionâ€“fatality ratio (IFR) is a metric that quantifies the likelihood of an individual dying once infected with a pathogen. Understanding the determinants of IFR variation for COVID-19, the disease caused by the SARS-CoV-2 virus, has direct implications for mitigation efforts with respect to clinical practice, non-pharmaceutical interventions, and the prioritisation of risk groups for t…		10.1016/S0140-6736(21)02867-1
71	rayyan-95085811	Erratum: Ku-gaa-gii pimitizi-win, the COVID-19 cohort study of people experiencing homelessness in Toronto, Canada: a study protocol (BMJ Open (2022) 12 (e063234) DOI: 10.1136/bmjopen-2022-063234)	2022			BMJ Open	2044-6055	12	8			https://www.embase.com/search/results?subaction=viewrecord&id=L2020022890&from=export http://dx.doi.org/10.1136/bmjopen-2022-063234corr1	English			This article was previously published with an error. The funding information in the published article was incomplete. The complete funding details are as follows: This research was supported by the Canadian Institutes of Health Research (CIHR) (VR5-173211) in partnership with the Public Health Agency of Canada, through the COVID-19 Immunity Task Force (CITF). A-CG is supported by a Tier 1 Canada …		10.1136/bmjopen-2022-063234corr1	erratum
72	rayyan-95085812	Variation in the COVID-19 infectionâ€“fatality ratio by age, time, and geography during the pre-vaccine era: a systematic analysis	2022			The Lancet	1474-547X 0140-6736	399	10334	1469-1488		https://www.embase.com/search/results?subaction=viewrecord&id=L2017688758&from=export http://dx.doi.org/10.1016/S0140-6736(21)02867-1	English			Background: The infectionâ€“fatality ratio (IFR) is a metric that quantifies the likelihood of an individual dying once infected with a pathogen. Understanding the determinants of IFR variation for COVID-19, the disease caused by the SARS-CoV-2 virus, has direct implications for mitigation efforts with respect to clinical practice, non-pharmaceutical interventions, and the prioritisation of risk …		10.1016/S0140-6736(21)02867-1	Africa south of the Sahara;age distribution;article;Bayesian hierarchical model;clinical practice;comorbidity;coronavirus disease 2019;genetic variability;geographic distribution;Greece;groups by age;health care system;human;immunoassay;infection fatality ratio;Japan;Mexico;Monaco;mortality rate;mortality risk;nursing home patient;obesity;Oman;population research;Portugal;post hoc analysis;pre va…
73	rayyan-95085813	Correction to Lancet Infect Dis 2021; 21: 1097â€“106 (The Lancet Infectious Diseases (2021) 21(8) (1097â€“1106), (S1473309921000578), (10.1016/S1473-3099(21)00057-8))	2022			The Lancet Infectious Diseases	1474-4457 1473-3099	22	1	e1		https://www.embase.com/search/results?subaction=viewrecord&id=L2016029520&from=export http://dx.doi.org/10.1016/S1473-3099(21)00747-7	English			Jentsch PC, Anand M, Bauch CT, et al. Prioritising COVID-19 vaccination in changing social and epidemiological landscapes: a mathematical modelling study. Lancet Infect Dis 2021; 21: 1097â€“106â€”The appendix of this Article has been corrected as of Nov 22, 2021.		10.1016/S1473-3099(21)00747-7	erratum
74	rayyan-95085814	Bifurcations in periodic integrodifference equations in $C(\Omega)$ II: Discrete torus bifurcations	2020	1	1	Communications on Pure and Applied Analysis	15535258 15340392	19	4	1847	Aarset, Christian and PÃ¶tzsche, Christian	http://search.ebscohost.com.proxy-ub.rug.nl/login.aspx?direct=true&db=msn&AN=MR4153491&site=ehost-live&scope=site http://www.ams.org/mathscinet/MRAuthorID/697587 http://www.ams.org/mathscinet/MRAuthorID/1400220 https://mathscinet.ams.org/mathscinet-getitem?mr=4153491 https://www.aimsciences.org/cpaa http://dx.doi.org/10.3934/cpaa.2020081	English			This paper focuses on presenting NeÄ­mark-Sacker bifurcation for time-periodic difference equations in arbitrary Banach spaces. The authors first give the definition of periodic difference equations in general form. Then, discrete torus bifurcations caused by a pair of complex-conjugated Floquet multipliers crossing the complex unit circle are studied explicitly. The discrete torus bifurcation fo…			39A28 Difference and functional equations;Difference equations;Bifurcation theory;37G15 Dynamical systems and ergodic theory;Local and nonlocal bifurcation theory;Bifurcations of limit cycles and periodic orbits;39A23 Difference and functional equations;Difference equations;Periodic solutions;Dynamical systems and ergodic theory;Local and nonlocal bifurcation theory;Bifurcations of limit cycles a…
75	rayyan-95085815	Mathematical modeling of COVID-19 dynamics with health consciousness strategies in Italy	2022	1	1	Nonlinear Studies. The International Journal	21534373 13598678	29	3	851	Aashiqur Reza, D. S. A. and Rufaida Masud, Syeda and Ahmed, Shafi and Tareq Rony, Mohammad Abu and Shanta, Sharmin Sultana	http://search.ebscohost.com.proxy-ub.rug.nl/login.aspx?direct=true&db=msn&AN=MR4608576&site=ehost-live&scope=site http://www.ams.org/mathscinet/MRAuthorID/1567331 http://www.ams.org/mathscinet/MRAuthorID/1566905 http://www.ams.org/mathscinet/MRAuthorID/1566965 http://www.ams.org/mathscinet/MRAuthorID/1567273 http://www.ams.org/mathscinet/MRAuthorID/1566969 https://mathscinet.ams.org/mathscinet-ge…	English						92D30 Biology and other natural sciences;Genetics and population dynamics;Epidemiology;Biology and other natural sciences;Genetics and population dynamics;Epidemiology
76	rayyan-95085816	Early assessment of the relationship between the COVID-19 pandemic and births in highincome countries	2021			Proceedings of the National Academy of Sciences of the United States of America	00278424 (ISSN)	118	36		Aassve, A. and Cavalli, N. and Mencarini, L. and Plach, S. and Sanders, S.	https://www.scopus.com/inward/record.uri?eid=2-s2.0-85114183312&doi=10.1073%2fpnas.2105709118&partnerID=40&md5=d2ebf0b55f45ca2a1d525ca91c2b3182	English			Drawing on past pandemics, scholars have suggested that the COVID-19 pandemic will bring about fertility decline. Evidence from actual birth data has so far been scarce. This brief report uses data on vital statistics from a selection of high-income countries, including the United States. The pandemic has been accompanied by a significant drop in crude birth rates beyond that predicted by past tr…		10.1073/pnas.2105709118	Baby bust;Birth rates;COVID-19;Fertility;Pandemics;Birth Rate;Europe;Female;Humans;Male;Population Growth;Pregnancy;United States;child care;coronavirus disease 2019;epidemiological data;high income country;human;mathematical model;pandemic;Review;economics;epidemiology
77	rayyan-95085817	Early assessment of the relationship between the COVID-19 pandemic and births in highincome countries	2021			Proceedings of the National Academy of Sciences of the United States of America	1091-6490 0027-8424	118	36		Aassve, A. and Cavalli, N. and Mencarini, L. and Plach, S. and Sanders, S.	https://www.embase.com/search/results?subaction=viewrecord&id=L2014362629&from=export http://dx.doi.org/10.1073/pnas.2105709118	English			Drawing on past pandemics, scholars have suggested that the COVID-19 pandemic will bring about fertility decline. Evidence from actual birth data has so far been scarce. This brief report uses data on vital statistics from a selection of high-income countries, including the United States. The pandemic has been accompanied by a significant drop in crude birth rates beyond that predicted by past tr…		10.1073/pnas.2105709118	birth rate;child care;coronavirus disease 2019;epidemiological data;fertility;high income country;human;mathematical model;pandemic;review
78	rayyan-95085818	The study of border zone formation in ischemic heart using electro-chemical coupled computational model	2020	11		INTERNATIONAL JOURNAL FOR NUMERICAL METHODS IN BIOMEDICAL ENGINEERING	2040-7939 2040-7947	36	11		Ab Naim, W. N. W. and Mokhtarudin, M. J. M. and Lim, E. and Chan, B. T. and Bakir, A. A. and Mohamed, N. N. A.					Myocardial infarction (MI) is the most common cause of a heart failure, which occurs due to myocardial ischemia leading to left ventricular (LV) remodeling. LV remodeling particularly occurs at the ischemic area and the region surrounds it, known as the border zone. The role of the border zone in initiating LV remodeling process urges the investigation on the correlation between early border zone…		10.1002/cnm.3398
79	rayyan-95085819	A fractional order mathematical model for COVID-19 dynamics with quarantine, isolation, and environmental viral load	2021			Advances in Difference Equations	16871839 (ISSN)	2021	1		Aba Oud, M. A. and Ali, A. and Alrabaiah, H. and Ullah, S. and Khan, M. A. and Islam, S.	https://www.scopus.com/inward/record.uri?eid=2-s2.0-85100964751&doi=10.1186%2fs13662-021-03265-4&partnerID=40&md5=4aa2c9bc7da3c46aab2e14ec3e3f954d	English			COVID-19 or coronavirus is a newly emerged infectious disease that started in Wuhan, China, in December 2019 and spread worldwide very quickly. Although the recovery rate is greater than the death rate, the COVID-19 infection is becoming very harmful for the human community and causing financial loses to their economy. No proper vaccine for this infection has been introduced in the market in orde…		10.1186/s13662-021-03265-4	Caputo fractional model;COVID-19;Environmental impact;Parameter estimations;Quarantine and isolation;Real data;Simulation;Stability analysis
80	rayyan-95085820	A fractional order mathematical model for COVID-19 dynamics with quarantine, isolation, and environmental viral load	2021	1	1	Advances in Difference Equations	16871847 16871839				Aba Oud, Mohammed A. and Ali, Aatif and Alrabaiah, Hussam and Ullah, Saif and Khan, Muhammad Altaf and Islam, Saeed	http://search.ebscohost.com.proxy-ub.rug.nl/login.aspx?direct=true&db=msn&AN=MR4215156&site=ehost-live&scope=site http://www.ams.org/mathscinet/MRAuthorID/799049 http://www.ams.org/mathscinet/MRAuthorID/1089093 http://www.ams.org/mathscinet/MRAuthorID/1042023 http://www.ams.org/mathscinet/MRAuthorID/796971 http://www.ams.org/mathscinet/MRAuthorID/1423590 http://www.ams.org/mathscinet/MRAuthorID/1…	English			Summary: ``COVID-19 or coronavirus is a newly emerged infectious disease that started in Wuhan, China, in December 2019 and spread worldwide very quickly. Although the recovery rate is greater than the death rate, the COVID-19 infection is becoming very harmful for the human community and causing financial loses to their economy. No proper vaccine for this infection has been introduced in the mar…			92C60 Biology and other natural sciences;Physiological, cellular and medical topics;Medical epidemiology;33E12 Special functions;Other special functions;Mittag-Leffler functions and generalizations;34A08 Ordinary differential equations;General theory;Fractional differential equations;34C60 Ordinary differential equations;Qualitative theory;Qualitative investigation and simulation of models;Specia…
81	rayyan-95085821	Simulating infection transmission: A case study of COVID-19	2020			Modelling and Simulation 2020 - The European Simulation and Modelling Conference, ESM 2020	978-949285912-9 (ISBN)			310-317	Abadeer, M. and Gorlatch, S. and Nketsa, A. and Baron, C. and Foucher, C.	https://www.scopus.com/inward/record.uri?eid=2-s2.0-85096745031&partnerID=40&md5=fd5dee05ef393a85cde40b5d42e55ef4	English	EUROSIS		Nowadays, one of the top priorities for public health is estimating the effectiveness of protective measures to mitigate the COVID-19 epidemic. A promising way to explore various protective measures and to estimate the potential benefits and costs of a variety of options is to use computer modeling. In this paper, we introduce a new infection transmission model and examine protective measures as …			COVID-19;Curve flattening;Dynamic modeling;Interactive simulation;Mathematical modeling;Multiagent systems;Self-isolation;Social distancing;Modal analysis;Transmissions;Computer modeling;Infection transmission;Potential benefits;Protective measures;Simulation framework;Disease control
82	rayyan-95085822	Predicting the COVID-19 Outbreak	2022			MESIICON 2022 - International Interdisciplinary Conference on Mathematics, Engineering and Science, Proceedings	978-166547072-8 (ISBN)				Abaoud, M. and Ray, R. and Sengupta, S. and Thakur, G. S. M. and Sarkar, T.	https://www.scopus.com/inward/record.uri?eid=2-s2.0-85156260197&doi=10.1109%2fMESIICON55227.2022.10093268&partnerID=40&md5=8720c6523f407765285af26238e33ea9	English	Institute of Electrical and Electronics Engineers Inc.		This paper focuses on the use of mathematical modelling of propagation dynamics of infectious diseases. We use the discrete logistic model to propose a simple method to determine the start of coronavirus outbreak. Further, we apply the proposed method on real data of confirmed coronavirus cases from the Kingdom of Saudi Arabia. Our results suggested that the proposed method can be used for raisin…		10.1109/MESIICON55227.2022.10093268	coronavirus;discrete logistic model;Coronaviruses;Infectious disease;Kingdom of Saudi Arabia;Logistics model;Propagation dynamics;SIMPLE method
83	rayyan-95085823	A multi-centre, randomized, double-blind, placebo-controlled clinical trial of the efficacy and safety of chloroquine phosphate, hydroxychloroquine sulphate and lopinavir/ritonavir for the treatment of COVID-19 in Lagos State: study protocol for a randomized controlled trial	2021			Trials	1745-6215	22	1	869	Abayomi, A. and Osibogun, A. and Ezechi, O. and Wright, K. and Ola, B. and Ojo, O. and Kuyinu, Y. and Zamba, E. and Abdur-Razzaq, H. and Erinoso, O. A. and Anya, S. E.	http://search.ebscohost.com.proxy-ub.rug.nl/login.aspx?direct=true&db=cmedm&AN=34863267&site=ehost-live&scope=site				Background: The coronavirus disease 2019 (COVID-19) is caused by the severe acute respiratory syndrome coronavirus 2 (SARS-CoV-2) that was first identified in Wuhan, Hubei, China, in December 2019. It was recognized as a pandemic by the World Health Organization on 11 March 2020. Outbreak forecasting and mathematical modelling suggest that these numbers will continue to rise. Early identification…		10.1186/s13063-021-05675-x	Hydroxychloroquine*/adverse effects;COVID-19 Drug Treatment*;Chloroquine/analogs & derivatives;Humans;Lopinavir/adverse effects;Multicenter Studies as Topic;Nigeria;Randomized Controlled Trials as Topic;Ritonavir/adverse effects;SARS-CoV-2;2019-nCoV;COVID-19;Chloroquine;Hydroxychloroquine;Lagos;Lopinavir/ritonavir
84	rayyan-95085824	A multi-centre, randomized, double-blind, placebo-controlled clinical trial of the efficacy and safety of chloroquine phosphate, hydroxychloroquine sulphate and lopinavir/ritonavir for the treatment of COVID-19 in Lagos State: study protocol for a randomized controlled trial	2021	12	4	TRIALS	1745-6215	22	1		Abayomi, A. and Osibogun, A. and Ezechi, O. and Wright, K. and Ola, B. and Ojo, O. and Kuyinu, Y. and Zamba, E. and Abdur-Razzaq, H. and Erinoso, O. A. and Anya, S. E.					Background: The coronavirus disease 2019 (COVID-19) is caused by the severe acute respiratory syndrome coronavirus 2 (SARS-CoV-2) that was first identified in Wuhan, Hubei, China, in December 2019. It was recognized as a pandemic by the World Health Organization on 11 March 2020. Outbreak forecasting and mathematical modelling suggest that these numbers will continue to rise. Early identification…		10.1186/s13063-021-05675-x
85	rayyan-95085825	A multi-centre, randomized, double-blind, placebo-controlled clinical trial of the efficacy and safety of chloroquine phosphate, hydroxychloroquine sulphate and lopinavir/ritonavir for the treatment of COVID-19 in Lagos State: study protocol for a randomized controlled trial	2021			Trials	17456215 (ISSN)	22	1		Abayomi, A. and Osibogun, A. and Ezechi, O. and Wright, K. and Ola, B. and Ojo, O. and Kuyinu, Y. and Zamba, E. and Abdur-Razzaq, H. and Erinoso, O. A. and Anya, S. E.	https://www.scopus.com/inward/record.uri?eid=2-s2.0-85120754144&doi=10.1186%2fs13063-021-05675-x&partnerID=40&md5=506a8c29fa12b5a4ae9817f01e904571	English			Background: The coronavirus disease 2019 (COVID-19) is caused by the severe acute respiratory syndrome coronavirus 2 (SARS-CoV-2) that was first identified in Wuhan, Hubei, China, in December 2019. It was recognized as a pandemic by the World Health Organization on 11 March 2020. Outbreak forecasting and mathematical modelling suggest that these numbers will continue to rise. Early identification…		10.1186/s13063-021-05675-x	2019-nCoV;Chloroquine;COVID-19;Hydroxychloroquine;Lagos;Lopinavir/ritonavir;Nigeria;SARS-CoV-2;Humans;Lopinavir;Multicenter Studies as Topic;Randomized Controlled Trials as Topic;Ritonavir;hydroxychloroquine sulfate;lopinavir plus ritonavir;placebo;adult;Article;clinical outcome;controlled study;coronavirus disease 2019;disease burden;double blind procedure;drug effect;drug efficacy;drug safety;d…
86	rayyan-95085826	A multi-centre, randomized, double-blind, placebo-controlled clinical trial of the efficacy and safety of chloroquine phosphate, hydroxychloroquine sulphate and lopinavir/ritonavir for the treatment of COVID-19 in Lagos State: study protocol for a randomized controlled trial	2021			Trials	1745-6215	22	1		Abayomi, A. and Osibogun, A. and Ezechi, O. and Wright, K. and Ola, B. and Ojo, O. and Kuyinu, Y. and Zamba, E. and Abdur-Razzaq, H. and Erinoso, O. A. and Anya, S. E.	https://www.embase.com/search/results?subaction=viewrecord&id=L2014386597&from=export http://dx.doi.org/10.1186/s13063-021-05675-x	English			Background: The coronavirus disease 2019 (COVID-19) is caused by the severe acute respiratory syndrome coronavirus 2 (SARS-CoV-2) that was first identified in Wuhan, Hubei, China, in December 2019. It was recognized as a pandemic by the World Health Organization on 11 March 2020. Outbreak forecasting and mathematical modelling suggest that these numbers will continue to rise. Early identification…		10.1186/s13063-021-05675-x	PACTR202004801273802;chloroquine;hydroxychloroquine sulfate;lopinavir plus ritonavir;placebo;adult;article;clinical outcome;controlled study;coronavirus disease 2019;disease burden;double blind procedure;drug effect;drug efficacy;drug safety;drug screening;evidence based practice;female;health care quality;human;human cell;intention to treat analysis;intervention study;major clinical study;male;m…
87	rayyan-95085827	Global burden of 369 diseases and injuries in 204 countries and territories, 1990â€“2019: a systematic analysis for the Global Burden of Disease Study 2019	2020			The Lancet	1474-547X 0140-6736	396	10258	1204-1222	Abbafati, C. and Abbas, K. M. and Abbasi, M. and Abbasifard, M. and Abbasi-Kangevari, M. and Abbastabar, H. and Abd-Allah, F. and Abdelalim, A. and Abdollahi, M. and Abdollahpour, I. and Abedi, A. and Abedi, P. and Abegaz, K. H. and Abolhassani, H. and Abosetugn, A. E. and Aboyans, V. and Abrams, E. M. and Abreu, L. G. and Abrigo, M. R. M. and Abu Haimed, A. K. and Abualhasan, A. and Abu-Gharbieh…	https://www.embase.com/search/results?subaction=viewrecord&id=L2008040985&from=export http://dx.doi.org/10.1016/S0140-6736(20)30925-9	English			Background: In an era of shifting global agendas and expanded emphasis on non-communicable diseases and injuries along with communicable diseases, sound evidence on trends by cause at the national level is essential. The Global Burden of Diseases, Injuries, and Risk Factors Study (GBD) provides a systematic scientific assessment of published, publicly available, and contributed data on incidence,…		10.1016/S0140-6736(20)30925-9	acquired immune deficiency syndrome;adolescent;adult;aged;aging;air pollution;all cause mortality;animal experiment;animal model;article;automutilation;cerebrovascular accident;complication;congenital syphilis;controlled study;demography;depression;diarrhea;disability-adjusted life year;disease notification;disease registry;female;fertility;global disease burden;global health;groups by age;headac…
88	rayyan-95085828	Global burden of 87 risk factors in 204 countries and territories, 1990â€“2019: a systematic analysis for the Global Burden of Disease Study 2019	2020			The Lancet	1474-547X 0140-6736	396	10258	1223-1249	Abbafati, C. and Abbas, K. M. and Abbasi-Kangevari, M. and Abd-Allah, F. and Abdelalim, A. and Abdollahi, M. and Abdollahpour, I. and Abegaz, K. H. and Abolhassani, H. and Aboyans, V. and Abreu, L. G. and Abrigo, M. R. M. and Abualhasan, A. and Abu-Raddad, L. J. and Abushouk, A. I. and Adabi, M. and Adekanmbi, V. and Adeoye, A. M. and Adetokunboh, O. O. and Adham, D. and Advani, S. M. and Afshin,…	https://www.embase.com/search/results?subaction=viewrecord&id=L2008040978&from=export http://dx.doi.org/10.1016/S0140-6736(20)30752-2	English			Background: Rigorous analysis of levels and trends in exposure to leading risk factors and quantification of their effect on human health are important to identify where public health is making progress and in which cases current efforts are inadequate. The Global Burden of Diseases, Injuries, and Risk Factors Study (GBD) 2019 provides a standardised and comprehensive assessment of the magnitude …		10.1016/S0140-6736(20)30752-2	adult;air pollution;alcohol consumption;article;body mass;child;child growth;cohort analysis;controlled study;diet;disability-adjusted life year;economic development;female;global disease burden;glucose blood level;groups by age;growth disorder;hand washing;household;human;iron deficiency;male;malnutrition;mastication;middle aged;mortality;particulate matter;public policy;risk assessment;risk fac…
89	rayyan-95085829	Global age-sex-specific fertility, mortality, healthy life expectancy (HALE), and population estimates in 204 countries and territories, 1950â€“2019: a comprehensive demographic analysis for the Global Burden of Disease Study 2019	2020			The Lancet	1474-547X 0140-6736	396	10258	1160-1203	Abbafati, C. and Machado, D. B. and Cislaghi, B. and Salman, O. M. and Karanikolos, M. and McKee, M. and Abbas, K. M. and Brady, O. J. and Larson, H. J. and Trias-LlimÃ³s, S. and Cummins, S. and Langan, S. M. and Sartorius, B. and Hafiz, A. and Jenabi, E. and Mohammad Gholi Mezerji, N. and Borzouei, S. and Azarian, G. and Khazaei, S. and Abbasi, M. and Asghari, B. and Masoumi, S. and Komaki, H. a…	https://www.embase.com/search/results?subaction=viewrecord&id=L2008041002&from=export http://dx.doi.org/10.1016/S0140-6736(20)30977-6	English			Background: Accurate and up-to-date assessment of demographic metrics is crucial for understanding a wide range of social, economic, and public health issues that affect populations worldwide. The Global Burden of Diseases, Injuries, and Risk Factors Study (GBD) 2019 produced updated and comprehensive demographic assessments of the key indicators of fertility, mortality, migration, and population…		10.1016/S0140-6736(20)30977-6	adult;Africa south of the Sahara;article;birth rate;cohort analysis;controlled study;demography;disability;epidemic;female;global disease burden;global health;groups by age;human;Human immunodeficiency virus prevalence;life expectancy;life table;major clinical study;male;migration;mortality rate;population research;probability;remission;sibling;uncertainty
90	rayyan-95085830	Five insights from the Global Burden of Disease Study 2019	2020			The Lancet	1474-547X 0140-6736	396	10258	1135-1159	Abbafati, C. and Machado, D. B. and Cislaghi, B. and Salman, O. M. and Karanikolos, M. and McKee, M. and Abbas, K. M. and Brady, O. J. and Larson, H. J. and Trias-LlimÃ³s, S. and Cummins, S. and Langan, S. M. and Sartorius, B. and Hafiz, A. and Jenabi, E. and Mohammad Gholi Mezerji, N. and Borzouei, S. and Azarian, G. and Khazaei, S. and Abbasi, M. and Asghari, B. and Masoumi, S. and Komaki, H. a…	https://www.embase.com/search/results?subaction=viewrecord&id=L2008041003&from=export http://dx.doi.org/10.1016/S0140-6736(20)31404-5	English			The Global Burden of Diseases, Injuries, and Risk Factors Study (GBD) 2019 provides a rules-based synthesis of the available evidence on levels and trends in health outcomes, a diverse set of risk factors, and health system responses. GBD 2019 covered 204 countries and territories, as well as first administrative level disaggregations for 22 countries, from 1990 to 2019. Because GBD is highly sta…		10.1016/S0140-6736(20)31404-5	aging;disease burden;geography;global disease burden;health care cost;high income country;human;life expectancy;low income country;middle income country;politics;population growth;priority journal;public health;review;risk factor;socioeconomics
91	rayyan-95085831	Comorbid CAD and ventricular hypertrophy compromise the perfusion of myocardial tissue at subcritical stenosis of epicardial coronaries	2019	8	5	EGYPTIAN HEART JOURNAL	1110-2608 2090-911X	71	1		Abbas, E.					Background: Most studies of CAD revascularization have been based on and reported according to angiographic criteria which do not consider the relation between the resulting effective flow distal to the stenosis and the demand of a hypertrophied myocardial tissue. Results: A mathematical model of the myocardial perfusion in comorbid CAD and ventricular hypertrophy, using Poiseuille's law, indicat…		10.1186/s43044-019-0003-5
92	rayyan-95085832	Comorbid CAD and ventricular hypertrophy compromise the perfusion of myocardial tissue at subcritical stenosis of epicardial coronaries	2019			Egyptian Heart Journal	11102608 (ISSN)	71	1		Abbas, E.	https://www.scopus.com/inward/record.uri?eid=2-s2.0-85070818682&doi=10.1186%2fs43044-019-0003-5&partnerID=40&md5=43ffef540cff2e8fe2549cb3f215efe9	English			Background: Most studies of CAD revascularization have been based on and reported according to angiographic criteria which do not consider the relation between the resulting effective flow distal to the stenosis and the demand of a hypertrophied myocardial tissue. Results: A mathematical model of the myocardial perfusion in comorbid CAD and ventricular hypertrophy, using Poiseuilleâ€™s law, indic…		10.1186/s43044-019-0003-5	Arrhythmia;CAD;MI;Structural resistance;Ventricular hypertrophy;Article;blood flow;blood viscosity;cardiac muscle;comorbidity;controlled study;coronary artery blood flow;coronary artery disease;coronary flow reserve;flow rate;fractional flow reserve;heart;heart muscle perfusion;heart right atrium;heart valve stenosis;heart ventricle hypertrophy;non ST segment elevation myocardial infarction;press…
93	rayyan-95085833	Comorbid CAD and ventricular hypertrophy compromise the perfusion of myocardial tissue at subcritical stenosis of epicardial coronaries	2019			Egyptian Heart Journal	2090-911X 1110-2608	71	1		Abbas, E.	https://www.embase.com/search/results?subaction=viewrecord&id=L2002502332&from=export http://dx.doi.org/10.1186/s43044-019-0003-5	English			Background: Most studies of CAD revascularization have been based on and reported according to angiographic criteria which do not consider the relation between the resulting effective flow distal to the stenosis and the demand of a hypertrophied myocardial tissue. Results: A mathematical model of the myocardial perfusion in comorbid CAD and ventricular hypertrophy, using Poiseuilleâ€™s law, indic…		10.1186/s43044-019-0003-5	article;blood flow;blood viscosity;cardiac muscle;comorbidity;controlled study;coronary artery blood flow;coronary artery disease;coronary flow reserve;flow rate;fractional flow reserve;heart;heart muscle perfusion;heart right atrium;heart valve stenosis;ventricular hypertrophy;non ST segment elevation myocardial infarction;pressure gradient;revascularization;vascular resistance
94	rayyan-95085834	Reconstruction of transmission chains of SARS-CoV-2 amidst multiple outbreaks in a geriatric acute-care hospital: a combined retrospective epidemiological and genomic study	2022			ELife	2050-084X	11			Abbas, Mohamed and Cori, Anne and Cordey, Samuel and Laubscher, Florian and Robalo Nunes, TomÃ¡s and Myall, Ashleigh and Salamun, Julien and Huber, Philippe and Zekry, Dina and Prendki, Virginie and Iten, Anne and Vieux, Laure and Sauvan, ValÃ©rie and Graf, Christophe E. and Harbarth, Stephan	http://search.ebscohost.com.proxy-ub.rug.nl/login.aspx?direct=true&db=cmedm&AN=35850933&site=ehost-live&scope=site				Background: There is ongoing uncertainty regarding transmission chains and the respective roles of healthcare workers (HCWs) and elderly patients in nosocomial outbreaks of severe acute respiratory syndrome coronavirus 2 (SARS-CoV-2) in geriatric settings.; Methods: We performed a retrospective cohort study including patients with nosocomial coronavirus disease 2019 (COVID-19) in four outbreak-af…		10.7554/eLife.76854	COVID-19*/epidemiology;Cross Infection*/epidemiology;Aged;Bayes Theorem;Disease Outbreaks;Genomics;Hospitals;Humans;Retrospective Studies;SARS-CoV-2/genetics;COVID-19;SARS-CoV-2;geriatric hospitals;healthcare-associated infection;infection prevention;infectious disease;medicine;microbiology;nosocomial outbreaks;transmission dynamics;viruses
95	rayyan-95085835	Explosive nosocomial outbreak of SARS-CoV-2 in a rehabilitation clinic: the limits of genomics for outbreak reconstruction	2021			The Journal of hospital infection	1532-2939	117		124-134	Abbas, M. and Robalo Nunes, T. and Cori, A. and Cordey, S. and Laubscher, F. and Baggio, S. and Jombart, T. and Iten, A. and Vieux, L. and Teixeira, D. and Perez, M. and Pittet, D. and Frangos, E. and Graf, C. E. and Zingg, W. and Harbarth, S.	http://search.ebscohost.com.proxy-ub.rug.nl/login.aspx?direct=true&db=cmedm&AN=34461177&site=ehost-live&scope=site				Background: Nosocomial outbreaks of severe acute respiratory syndrome coronavirus-2 (SARS-CoV-2) are frequent despite implementation of conventional infection control measures. An outbreak investigation was undertaken using advanced genomic and statistical techniques to reconstruct likely transmission chains and assess the role of healthcare workers (HCWs) in SARS-CoV-2 transmission.; Methods: A …		10.1016/j.jhin.2021.07.013	COVID-19*;Cross Infection*/epidemiology;Explosive Agents*;Bayes Theorem;Case-Control Studies;Disease Outbreaks;Genomics;Health Personnel;Humans;Phylogeny;SARS-CoV-2;COVID-19;Healthcare-associated infection;Infection prevention and control;Long-term care facilities;Nosocomial outbreaks
96	rayyan-95085836	Explosive nosocomial outbreak of SARS-CoV-2 in a rehabilitation clinic: the limits of genomics for outbreak reconstruction	2021			Journal of Hospital Infection	1532-2939 0195-6701	117		124-134	Abbas, M. and Robalo Nunes, T. and Cori, A. and Cordey, S. and Laubscher, F. and Baggio, S. and Jombart, T. and Iten, A. and Vieux, L. and Teixeira, D. and Perez, M. and Pittet, D. and Frangos, E. and Graf, C. E. and Zingg, W. and Harbarth, S.	https://www.embase.com/search/results?subaction=viewrecord&id=L2015086556&from=export http://dx.doi.org/10.1016/j.jhin.2021.07.013	English			Background: Nosocomial outbreaks of severe acute respiratory syndrome coronavirus-2 (SARS-CoV-2) are frequent despite implementation of conventional infection control measures. An outbreak investigation was undertaken using advanced genomic and statistical techniques to reconstruct likely transmission chains and assess the role of healthcare workers (HCWs) in SARS-CoV-2 transmission. Methods: A n…		10.1016/j.jhin.2021.07.013	aged;article;Bayes theorem;case control study;clinical article;confidence interval;controlled study;coronavirus disease 2019;effective reproduction number;epidemic;epidemiological data;female;frailty;genetic variability;health care personnel;hospital infection;human;infection risk;male;nosocomial transmission;odds ratio;phylogenetic tree;phylogeny;rehabilitation center;retrospective study;risk fa…
97	rayyan-95085837	Evolution and consequences of individual responses during the COVID-19 outbreak	2022			PloS one	1932-6203	17	9	e0273964	Abbas, Wasim and M A, Masud and Park, Anna and Parveen, Sajida and Kim, Sangil	http://search.ebscohost.com.proxy-ub.rug.nl/login.aspx?direct=true&db=cmedm&AN=36048847&site=ehost-live&scope=site				In a long-lasting major disease outbreak such as that of COVID-19, the challenge for public health authorities is to keep people motivated and keen on following safety guidelines. In this study, a compartmental model with a heterogeneous transmission rate (based on awareness) is utilized to hypothesize about the public adoption of preventive guidelines. Three subsequent outbreaks in South Korea, …		10.1371/journal.pone.0273964	COVID-19*/epidemiology;Disease Outbreaks/prevention & control;Humans;Public Health;Republic of Korea/epidemiology;SARS-CoV-2
98	rayyan-95085838	Evolution and consequences of individual responses during the COVID-19 outbreak	2022	9	1	PLOS ONE	1932-6203	17	9		Abbas, W. and Masud, M. A. and Park, A. and Parveen, S. and Kim, S.					In a long-lasting major disease outbreak such as that of COVID-19, the challenge for public health authorities is to keep people motivated and keen on following safety guidelines. In this study, a compartmental model with a heterogeneous transmission rate (based on awareness) is utilized to hypothesize about the public adoption of preventive guidelines. Three subsequent outbreaks in South Korea, …		10.1371/journal.pone.0273964
99	rayyan-95085839	Evolution and consequences of individual responses during the COVID-19 outbreak	2022			PLoS ONE	19326203 (ISSN)	17	9		Abbas, W. and Masud, M. A. and Park, A. and Parveen, S. and Kim, S.	https://www.scopus.com/inward/record.uri?eid=2-s2.0-85137138264&doi=10.1371%2fjournal.pone.0273964&partnerID=40&md5=26a0c57611957f4ebc70c7b2c6c24fd3	English			In a long-lasting major disease outbreak such as that of COVID-19, the challenge for public health authorities is to keep people motivated and keen on following safety guidelines. In this study, a compartmental model with a heterogeneous transmission rate (based on awareness) is utilized to hypothesize about the public adoption of preventive guidelines. Three subsequent outbreaks in South Korea, …		10.1371/journal.pone.0273964	Article;awareness;behavior change;controlled study;coronavirus disease 2019;disease transmission;epidemic;health care policy;human;mathematical analysis;Pakistan;practice guideline;public health;public health campaign
100	rayyan-95085840	Evolution and consequences of individual responses during the COVID-19 outbreak	2022			PLoS ONE	1932-6203	17	9		Abbas, W. and Masud, M. A. and Park, A. and Parveen, S. and Kim, S.	https://www.embase.com/search/results?subaction=viewrecord&id=L2020140505&from=export http://dx.doi.org/10.1371/journal.pone.0273964	English			In a long-lasting major disease outbreak such as that of COVID-19, the challenge for public health authorities is to keep people motivated and keen on following safety guidelines. In this study, a compartmental model with a heterogeneous transmission rate (based on awareness) is utilized to hypothesize about the public adoption of preventive guidelines. Three subsequent outbreaks in South Korea, …		10.1371/journal.pone.0273964	article;awareness;behavior change;controlled study;coronavirus disease 2019;disease transmission;epidemic;health care policy;human;mathematical analysis;Pakistan;practice guideline;public health;public health campaign
101	rayyan-95085841	Fractal signatures of the COVID-19 spread	2020	11		CHAOS SOLITONS & FRACTALS	0960-0779 1873-2887	140			Abbasi, M. and Bollini, A. L. and Castillo, J. L. B. and Deppman, A. and Guidio, J. P. and Matuoka, P. T. and Meirelles, A. D. and Policarpo, J. M. P. and Ramos, Aagf and Simionatto, S. and Varona, A. R. P. and Andrade-Ii, E. and Panjeh, H. and Trevisan, L. A.					Recent quantitative approaches for studying several aspects of urban life and infrastructure have shown that scale properties allow the understanding of many features of urban infrastructure and of human activity in cities. In this paper, we show that COVID-19 virus contamination follows a similar pattern in different regions of the world. The superlinear power-law behavior for the number of cont…		10.1016/j.chaos.2020.110119
102	rayyan-95085842	Fractal signatures of the COVID-19 spread	2020			Chaos, Solitons and Fractals	09600779 (ISSN)	140			Abbasi, M. and Bollini, A. L. and Castillo, J. L. B. and Deppman, A. and Guidio, J. P. and Matuoka, P. T. and Meirelles, A. D. and Policarpo, J. M. P. and Ramos, A. A. G. F. and Simionatto, S. and Varona, A. R. P. and Andrade-Ii, E. and Panjeh, H. and Trevisan, L. A.	https://www.scopus.com/inward/record.uri?eid=2-s2.0-85087858780&doi=10.1016%2fj.chaos.2020.110119&partnerID=40&md5=a49228e6c5bee87cf356ae59587916a1	English			Recent quantitative approaches for studying several aspects of urban life and infrastructure have shown that scale properties allow the understanding of many features of urban infrastructure and of human activity in cities. In this paper, we show that COVID-19 virus contamination follows a similar pattern in different regions of the world. The superlinear power-law behavior for the number of cont…		10.1016/j.chaos.2020.110119	Viruses;Epidemiological modeling;Fractal signatures;Fractal structures;Human activities;Power-law behavior;Quantitative approach;Self-similarities;Urban infrastructure;Fractals
103	rayyan-95085843	Designing Sustainable Recovery Network of End-of-Life Product during the COVID-19 Pandemic: A Real and Applied Case Study	2022			Discrete Dynamics in Nature and Society	10260226 (ISSN)	2022			Abbasi, S. and Daneshmand-Mehr, M. and Ghane Kanafi, A.	https://www.scopus.com/inward/record.uri?eid=2-s2.0-85140841281&doi=10.1155%2f2022%2f6967088&partnerID=40&md5=849222b807ecf805acc37a810ed8883c	English			One of the most important aspects of supply chain management (SCM) is the recovery network (RN), which covers all activities associated with return products (such as collection, recovery, repair, recycling, and waste disposal). Our goal in this paper is to provide a new mathematical model of sustainable end-of-life management (SEOLM) during the COVID-19 pandemic for readers. The suggested recover…		10.1155/2022/6967088
104	rayyan-95085844	Designing Sustainable Recovery Network of End-of-Life Product during the COVID-19 Pandemic: A Real and Applied Case Study	2022	10	10	DISCRETE DYNAMICS IN NATURE AND SOCIETY	1026-0226 1607-887X	2022			Abbasi, S. and Daneshmand-Mehr, M. and Kanafi, A. G.					One of the most important aspects of supply chain management (SCM) is the recovery network (RN), which covers all activities associated with return products (such as collection, recovery, repair, recycling, and waste disposal). Our goal in this paper is to provide a new mathematical model of sustainable end-of-life management (SEOLM) during the COVID-19 pandemic for readers. The suggested recover…		10.1155/2022/6967088
105	rayyan-95085845	Green Closed-Loop Supply Chain Network Design During the Coronavirus (COVID-19) Pandemic: a Case Study in the Iranian Automotive Industry	2022	12	16	ENVIRONMENTAL MODELING & ASSESSMENT	1420-2026 1573-2967				Abbasi, S. and Daneshmand-Mehr, M. and Kanafi, A. G.					This paper presents a new mathematical model of the green closed-loop supply chain network (GCLSCN) during the COVID-19 pandemic. The suggested model can explain the trade-offs between environmental (minimizing CO2 emissions) and economic (minimizing total costs) aspects during the COVID-19 outbreak. Considering the guidelines for hygiene during the outbreak helps us design a new sustainable hygi…		10.1007/s10666-022-09863-0
106	rayyan-95085846	Optimal Control Design of Impulsive SQEIAR Epidemic Models with Application to COVID-19	2020			Chaos, Solitons and Fractals	09600779 (ISSN)	139			Abbasi, Z. and Zamani, I. and Mehra, A. H. A. and Shafieirad, M. and Ibeas, A.	https://www.scopus.com/inward/record.uri?eid=2-s2.0-85087475946&doi=10.1016%2fj.chaos.2020.110054&partnerID=40&md5=031b14c35f513e3c4cb9bd70c6f2fc3f	English			This paper presents a SEIAR-type model considering quarantined individuals (Q), called SQEIAR model. The dynamic of SQEIAR model is defined by six ordinary differential equations that describe the numbers of Susceptible, Quarantined, Exposed, Infected, Asymptomatic, and Recovered individuals. The goal of this paper is to reduce the size of susceptible, infected, exposed and asymptomatic groups to…		10.1016/j.chaos.2020.110054	COVID-19;Impulsive Epidemic Model;Mathematical Model;Optimal Control;SQEIAR Model;Controllers;Ordinary differential equations;Epidemic modeling;Estimated parameter;Numerical computations;Optimal control design;Optimal control theory;Optimal controls;Pontryagin's maximum principle;Treatment policies;Disease control
107	rayyan-95085847	Optimal control design of impulsive SQEIAR epidemic models with application to COVID-19	2020	1	1	Chaos, Solitons \& Fractals	18732887 09600779	139		110054	Abbasi, Zohreh and Zamani, Iman and Mehra, Amir Hossein Amiri and Shafieirad, Mohsen and Ibeas, Asier	http://search.ebscohost.com.proxy-ub.rug.nl/login.aspx?direct=true&db=msn&AN=MR4121530&site=ehost-live&scope=site http://www.ams.org/mathscinet/MRAuthorID/712050 http://www.ams.org/mathscinet/MRAuthorID/1393500 http://www.ams.org/mathscinet/MRAuthorID/1340424 http://www.ams.org/mathscinet/MRAuthorID/937130 http://www.ams.org/mathscinet/MRAuthorID/1340139 https://mathscinet.ams.org/mathscinet-geti…	English						92D30 Biology and other natural sciences;Genetics and population dynamics;Epidemiology;Biology and other natural sciences;Genetics and population dynamics;Epidemiology
108	rayyan-95085848	Estimating the increase in reproduction number associated with the Delta variant using local area dynamics in England	2021								Abbott, S. and Kucharski, A. J. and Funk, S. and Procter, S. R. and Pung, R. and Koltai, M. and HuÃ©, S. and Pearson, C. A. B. and Sherratt, K. and Mee, P. and Barnard, R. C. and Davies, N. G. and Hodgson, D. and Wong, K. L. M. and Abbas, K. and Bosse, N. I. and Liu, Y. and Meakin, S. R. and Hellewell, J. and Gibbs, H. P. and Quaife, M. and McCarthy, C. V. and Jafari, Y. and Sandmann, F. G. and L…	https://www.embase.com/search/results?subaction=viewrecord&id=L2016370514&from=export http://dx.doi.org/10.1101/2021.11.30.21267056	English			Background: Local estimates of the time-varying effective reproduction number (Rt) of COVID-19 in England became increasingly heterogeneous during April and May 2021. This may have been attributable to the spread of the Delta SARS-CoV-2 variant. This paper documents real-time analysis that aimed to investigate the association between changes in the proportion of positive cases that were S-gene po…		10.1101/2021.11.30.21267056	coronavirus disease 2019;effect size;effective reproduction number;England;genetic susceptibility
109	rayyan-95085849	Evaluating an epidemiologically motivated surrogate model of a multi-model ensemble	2022								Abbott, S. and Sherratt, K. and Bosse, N. and Gruson, H. and Bracher, J. and Funk, S.	https://www.embase.com/search/results?subaction=viewrecord&id=L2021043599&from=export http://dx.doi.org/10.1101/2022.10.12.22280917	English			Multi-model and multi-team ensemble forecasts have become widely used to generate reliable short-term predictions of infectious disease spread. Notably, various public health agencies have used them to leverage academic disease modelling during the COVID-19 pandemic. However, ensemble forecasts are difficult to interpret and require extensive effort from numerous participating groups as well as a…		10.1101/2022.10.12.22280917	controlled study;coronavirus disease 2019;epidemiological model;incidence;predictive model;uncertainty
110	rayyan-95085850	Estimation of the test to test distribution as a proxy for generation interval distribution for the Omicron variant in England	2022								Abbott, S. and Sherratt, K. and Gerstung, M. and Funk, S.	https://www.embase.com/search/results?subaction=viewrecord&id=L2016843082&from=export http://dx.doi.org/10.1101/2022.01.08.22268920	English			Background Early estimates from South Africa indicated that the Omicron COVID-19 variant may be both more transmissible and have greater immune escape than the previously dominant Delta variant. The rapid turnover of the latest epidemic wave in South Africa as well as initial evidence from contact tracing and household infection studies has prompted speculation that the generation time of the Omi…		10.1101/2022.01.08.22268920	antigenic escape;England;growth rate;household
111	rayyan-95085851	Violation Detection Technique for COVID-19 Self-Isolation and Control Measures using Wireless and Geofencing Technologies	2022			2022 International Conference on Electronics, Information, and Communication, ICEIC 2022	978-166540934-6 (ISBN)				Abd El-Haleem, A. M. and Anany, M. G. and Salama, A. I. and Khalaf, G. A. and Elmesalawy, M. M.	https://www.scopus.com/inward/record.uri?eid=2-s2.0-85128834598&doi=10.1109%2fICEIC54506.2022.9748727&partnerID=40&md5=78ead19c033beb4267d7b740626d6c3b	English	Institute of Electrical and Electronics Engineers Inc.		The spread of COVID-19 pandemic forced the governments to apply severe control measures such as lockdowns and quarantines. This lead to the need for innovative digital health technological solutions to increase the effectiveness of the necessary precautionary. In this regard, a smart geofencing solution is proposed in this paper to effectively support the implementation of COVID-19 self-isolation…		10.1109/ICEIC54506.2022.9748727	Cellular;COVID-19;Digital Signature;Geofence;RSSI;Wi-Fi;Authentication;Wireless local area networks (WLAN);Cellulars;Control measures;Matching criterion;Performance;Technological solution;Violation detections
112	rayyan-95085852	Erlang mixture distribution with application on COVID-19 cases in Egypt	2021	1	1	International Journal of Biomathematics	17937159 17935245	14	3		Abd El-Monsef, M. M. E.	http://search.ebscohost.com.proxy-ub.rug.nl/login.aspx?direct=true&db=msn&AN=MR4249997&site=ehost-live&scope=site http://www.ams.org/mathscinet/MRAuthorID/204322 https://mathscinet.ams.org/mathscinet-getitem?mr=4249997 https://www.worldscientific.com/worldscinet/ijb http://dx.doi.org/10.1142/S1793524521500157	English			Summary: ``In this paper, a finite mixture of $m$-{\it Erlang} distributions is proposed. Different moments, shape characteristics and parameter estimates of the proposed model are also provided. The proposed mixture has the property that it has a bounded hazard function. A special case of the mixed {\it Erlang} distribution is introduced and discussed. In addition, a predictive technique is intr…			92D30 Biology and other natural sciences;Genetics and population dynamics;Epidemiology;Biology and other natural sciences;Genetics and population dynamics;Epidemiology
113	rayyan-95085853	Study and Analysis of Corona-Virus Transfer Dynamics using Enhanced SEIR Epidemic Model with Vaccination Effect	2022			Journal of Physics: Conference Series	17426588 (ISSN)	2304			Abd Elraouf, H. M. and Aref, A. M. and Elsherif, A. K. and Khalifa, M. E.	https://www.scopus.com/inward/record.uri?eid=2-s2.0-85137550500&doi=10.1088%2f1742-6596%2f2304%2f1%2f012002&partnerID=40&md5=81b8628b0eb23b4e9325e061f58ed4c3	English	Institute of Physics		Corona Virus Syndrome (COVID-19) is a contagious disease and it is considered one of the deadliest viruses ever known to humanity. In this work, the transmission dynamics of the COVID- 19 has been studied using an enhanced SEIR epidemic compartmental model with a vaccination compartment. This model divides the whole population into five categories: susceptible (S), exposed (E), infectious (I), re…		10.1088/1742-6596/2304/1/012002	Basic Reproduction Number;Bifurcation;COVID-19;SEIR Model;Stability;Vaccination;Bifurcation (mathematics);Cell proliferation;Disease control;Vaccines;Viruses;Compartmental modelling;Contagious disease;Equilibrium point;SEIR epidemic models;Transmission dynamics;Virus transfer
114	rayyan-95085854	Successive waves of COVID 19: confinement effects on virus-prevalence with a mathematical model	2021			European journal of medical research	2047-783X	26	1	128	Abdalla, S. and Bakhshwin, Duaa and Shirbeeny, W. and Bakhshwin, Ahmed and Bahabri, F. and Bakhshwin, Abdulaziz and Alsaggaf, Samar M.	http://search.ebscohost.com.proxy-ub.rug.nl/login.aspx?direct=true&db=cmedm&AN=34717766&site=ehost-live&scope=site				Background: A pandemic outbreak of severe acute respiratory syndrome coronavirus 2 (COVID 19) incidence data are largely available online. Until August 17, COVID 19 has hit more than 22 million individuals all over the globe. So, it is urged to get clear information about the prevalence of the virus. Therefore, one can manipulate easily a suitable mathematical model to fit these published data.; …		10.1186/s40001-021-00596-6	Global Health*;Models, Theoretical*;COVID-19/*epidemiology;Communicable Disease Control/*methods;Racial Groups/*statistics & numerical data;SARS-CoV-2/*isolation & purification;COVID-19/prevention & control;COVID-19/transmission;COVID-19/virology;Humans;Prevalence;COVID 19;Confinement effects;Mathematical model;Successive waves;Virus-prevalence
115	rayyan-95085855	Successive waves of COVID 19: confinement effects on virus-prevalence with a mathematical model	2021	10	30	EUROPEAN JOURNAL OF MEDICAL RESEARCH	0949-2321 2047-783X	26	1		Abdalla, S. and Bakhshwin, D. and Shirbeeny, W. and Bakhshwin, A. and Bahabri, F. and Bakhshwin, A. and Alsaggaf, S. M.					Background A pandemic outbreak of severe acute respiratory syndrome coronavirus 2 (COVID 19) incidence data are largely available online. Until August 17, COVID 19 has hit more than 22 million individuals all over the globe. So, it is urged to get clear information about the prevalence of the virus. Therefore, one can manipulate easily a suitable mathematical model to fit these published data. Me…		10.1186/s40001-021-00596-6
116	rayyan-95085856	Successive waves of COVID 19: confinement effects on virus-prevalence with a mathematical model	2021			European Journal of Medical Research	09492321 (ISSN)	26	1		Abdalla, S. and Bakhshwin, D. and Shirbeeny, W. and Bakhshwin, A. and Bahabri, F. and Bakhshwin, A. and Alsaggaf, S. M.	https://www.scopus.com/inward/record.uri?eid=2-s2.0-85118257691&doi=10.1186%2fs40001-021-00596-6&partnerID=40&md5=0d1505e20d15f62151e149b0d9734bce	English			Background: A pandemic outbreak of severe acute respiratory syndrome coronavirus 2 (COVID 19) incidence data are largely available online. Until August 17, COVID 19 has hit more than 22 million individuals all over the globe. So, it is urged to get clear information about the prevalence of the virus. Therefore, one can manipulate easily a suitable mathematical model to fit these published data. M…		10.1186/s40001-021-00596-6	Confinement effects;COVID 19;Mathematical model;Successive waves;Virus-prevalence;Communicable Disease Control;Continental Population Groups;COVID-19;Global Health;Humans;Models, Theoretical;Prevalence;SARS-CoV-2;Article;China;coronavirus disease 2019;decision making;disease transmission;epidemic;human;Iran;risk factor;United States;ancestry group;epidemiology;isolation and purification;preventio…
117	rayyan-95085857	Successive waves of COVID 19: confinement effects on virus-prevalence with a mathematical model	2021			European Journal of Medical Research	2047-783X 0949-2321	26	1		Abdalla, S. and Bakhshwin, D. and Shirbeeny, W. and Bakhshwin, A. and Bahabri, F. and Bakhshwin, A. and Alsaggaf, S. M.	https://www.embase.com/search/results?subaction=viewrecord&id=L2014077827&from=export http://dx.doi.org/10.1186/s40001-021-00596-6	English			Background: A pandemic outbreak of severe acute respiratory syndrome coronavirus 2 (COVID 19) incidence data are largely available online. Until August 17, COVID 19 has hit more than 22 million individuals all over the globe. So, it is urged to get clear information about the prevalence of the virus. Therefore, one can manipulate easily a suitable mathematical model to fit these published data. M…		10.1186/s40001-021-00596-6	article;China;coronavirus disease 2019;decision making;disease transmission;epidemic;human;Iran;mathematical model;prevalence;risk factor;United States
118	rayyan-95085858	Discrete and continuum models of COVID-19 virus, formal solutions, stability and comparison with real data	2021	12		MATHEMATICS AND COMPUTERS IN SIMULATION	0378-4754 1872-7166	190		222-230	Abdel-Gawad, H. I. and Abdel-Gawad, A. H.					Very recently, various mathematical models, for the dynamics of COVID-19 with main contribution of suspected-exposed- infected-recovered people have been proposed. Some models that account for the deceased, quarantined or social distancing functions were also presented. However, in any local space the real data reveals that the effects of lock-down and traveling are significant in decreasing and …		10.1016/j.matcom.2021.05.016
119	rayyan-95085859	Discrete and continuum models of COVID-19 virus, formal solutions, stability and comparison with real data	2021			Mathematics and Computers in Simulation	03784754 (ISSN)	190		222-230	Abdel-Gawad, H. I. and Abdel-Gawad, A. H.	https://www.scopus.com/inward/record.uri?eid=2-s2.0-85107679432&doi=10.1016%2fj.matcom.2021.05.016&partnerID=40&md5=e8be405c20d6a5d34c4f5d7f1170196e	English			Very recently, various mathematical models, for the dynamics of COVID-19 with main contribution of suspectedâ€“exposedâ€“infectedâ€“recovered people have been proposed. Some models that account for the deceased, quarantined or social distancing functions were also presented. However, in any local space the real data reveals that the effects of lock-down and traveling are significant in decreasing…		10.1016/j.matcom.2021.05.016	Comparison;COVID-19;Discrete and continuum models;Endemic;Exact solutions;Real data;Unified method;Computer software;Dynamical systems;Linear control systems;Locks (fasteners);Nonlinear dynamical systems;Recovery;Viruses;Continuum Modeling;Discrete modeling;Exact solution;Initial conditions;Local spaces;Continuum mechanics
120	rayyan-95085860	Discrete and continuum models of COVID-19 virus, formal solutions, stability and comparison with real data	2021	1	1	Mathematics and Computers in Simulation	18727166 03784754	190		222	Abdel-Gawad, Hamdy I. and Abdel-Gawad, Ahmed H.	http://search.ebscohost.com.proxy-ub.rug.nl/login.aspx?direct=true&db=msn&AN=MR4268747&site=ehost-live&scope=site http://www.ams.org/mathscinet/MRAuthorID/905254 http://www.ams.org/mathscinet/MRAuthorID/272153 https://mathscinet.ams.org/mathscinet-getitem?mr=4268747 http://dx.doi.org/10.1016/j.matcom.2021.05.016	English			Summary: ``Very recently, various mathematical models, for the dynamics of COVID-19 with main contribution of suspected-exposed-infected-recovered people have been proposed. Some models that account for the deceased, quarantined or social distancing functions were also presented. However, in any local space the real data reveals that the effects of lock-down and traveling are significant in decre…			92D30 Biology and other natural sciences;Genetics and population dynamics;Epidemiology;34C60 Ordinary differential equations;Qualitative theory;Qualitative investigation and simulation of models;37N25 Dynamical systems and ergodic theory;Applications;Dynamical systems in biology;Ordinary differential equations;Qualitative theory;Qualitative investigation and simulation of models;Dynamical systems…
121	rayyan-95085861	On a global continuum model for COVID-19 virus in the presence of vaccine and induced immunity. Stability and initial states control	2022			Alexandria Engineering Journal	11100168 (ISSN)	61	11	9235-9242	Abdel-Gawad, H. I. and Abdel-Gawad, A. H.	https://www.scopus.com/inward/record.uri?eid=2-s2.0-85138825814&doi=10.1016%2fj.aej.2022.08.022&partnerID=40&md5=4a95cc99566579a531750ee1d00f432a	English			The dynamics of COVID-19 virus were investigated in the literature via mathematical models. These models take into account the action of the suspected-exposed-infected-recovered people (SEIR). Also, among them, those which account for quarantined, social distancing functions or health isolation, were presented. In the absence of effective vaccines or therapies, prevention and treatment strategies…		10.1016/j.aej.2022.08.022	Control;COVID-19 vaccination;Exact solution;Global model;Initial state;Stability;Continuum mechanics;Disease control;Dynamical systems;Nonlinear dynamical systems;Vaccines;Viruses;Auxiliary equations;Continuum model;Endemic state;Global models;Initial conditions;State-control;Unified method;COVID-19
122	rayyan-95085862	Fabrication of nanostructured lipid carriers ocugel for enhancing Loratadine used in treatment of COVID-19 related symptoms: statistical optimization, in-vitro, ex-vivo, and in-vivo studies evaluation	2022			Drug Delivery	10717544 (ISSN)	29	1	2868-2882	Abdelmonem, R. and Al-Samadi, I. E. I. and El Nashar, R. M. and Jasti, B. R. and El-Nabarawi, M. A.	https://www.scopus.com/inward/record.uri?eid=2-s2.0-85137239233&doi=10.1080%2f10717544.2022.2115164&partnerID=40&md5=f8398eee5326333dd012e1a55d39e0a5	English			Loratadine (LORA), is a topical antihistamine utilized in the treatment of ocular symptoms of COVID-19. The study aimed to develop a Loratadine Nanostructured Lipid Carriers Ocugel (LORA-NLCs Ocugel), enhance its solubility, trans-corneal penetrability, and bioavailability. full-factorial design was established with 24 trials to investigate the impact of several variables upon NLCs properties. LO…		10.1080/10717544.2022.2115164	confocal laser scanning microscopy (CLSM);Draize test;Loratadine (LORA);nanostructured lipid carriers;pharmacokinetic studies;reducing of COVID-19 ocular symptoms;carbomer;excipient;glycerol behenate;labrasol;loratadine;nanocarrier;nanostructured lipid carrier ocugel;pentobarbital;sorbitan stearate;unclassified drug;albino rabbit;anesthesia;animal experiment;animal model;animal tissue;aqueous hum…
123	rayyan-95085863	Fabrication of nanostructured lipid carriers ocugel for enhancing Loratadine used in treatment of COVID-19 related symptoms: statistical optimization, in-vitro, ex-vivo, and in-vivo studies evaluation	2022			Drug Delivery	1521-0464 1071-7544	29	1	2868-2882	Abdelmonem, R. and Al-Samadi, I. E. I. and El Nashar, R. M. and Jasti, B. R. and El-Nabarawi, M. A.	https://www.embase.com/search/results?subaction=viewrecord&id=L2018952214&from=export http://dx.doi.org/10.1080/10717544.2022.2115164	English			Loratadine (LORA), is a topical antihistamine utilized in the treatment of ocular symptoms of COVID-19. The study aimed to develop a Loratadine Nanostructured Lipid Carriers Ocugel (LORA-NLCs Ocugel), enhance its solubility, trans-corneal penetrability, and bioavailability. full-factorial design was established with 24 trials to investigate the impact of several variables upon NLCs properties. LO…		10.1080/10717544.2022.2115164	carbomer;excipient;glycerol behenate;labrasol;loratadine;nanocarrier;nanostructured lipid carrier ocugel;pentobarbital;sorbitan stearate;unclassified drug;albino rabbit;anesthesia;animal experiment;animal model;animal tissue;aqueous humor;area under the curve;article;bovine;centrifugation;confocal laser scanning microscopy;conjunctivitis;controlled study;cornea;cornea cell;coronavirus disease 201…
124	rayyan-95085864	Normoxic HIF-1Î± Stabilization Caused by Local Inflammatory Factors and Its Consequences in Human Coronary Artery Endothelial Cells	2022			Cells	20734409 (ISSN)	11	23		Abdi Sarabi, M. and Shiri, A. and Aghapour, M. and Reichardt, C. and Brandt, S. and Mertens, P. R. and Medunjanin, S. and Bruder, D. and Braun-Dullaeus, R. C. and Weinert, S.	https://www.scopus.com/inward/record.uri?eid=2-s2.0-85143738996&doi=10.3390%2fcells11233878&partnerID=40&md5=d9c5a915e47d7b17c65a27d7ca5ae409	English			A HIF-1Î± biosensor was generated to facilitate studies on the role of different agents in normoxic HIF-1Î± stabilization. Micromilieu factors (MFs) induce normoxic HIF-1Î± stabilization with two different kinetics in HCAECs. There is an unknown indirect regulation of normoxic HIF-1Î± stabilization by NF-ÎºB. Normoxic endothelial HIF-1Î± stabilization plays an important role in the inflammatory r…		10.3390/cells11233878	coronary artery endothelial dysfunction;early atherosclerosis;micromilieu factors;normoxic HIF-1Î± stabilization;Coronary Vessels;Endothelial Cells;HEK293 Cells;Humans;Hypoxia;Insulin-Like Growth Factor I;Interleukin-8;Macrophage Colony-Stimulating Factor;Tumor Necrosis Factor-alpha;colony stimulating factor 1;interleukin 8;somatomedin C;tumor necrosis factor;algorithm;Article;artificial intellig…
125	rayyan-95085865	Normoxic HIF-1Î± Stabilization Caused by Local Inflammatory Factors and Its Consequences in Human Coronary Artery Endothelial Cells	2022			Cells	2073-4409	11	23		Abdi Sarabi, M. and Shiri, A. and Aghapour, M. and Reichardt, C. and Brandt, S. and Mertens, P. R. and Medunjanin, S. and Bruder, D. and Braun-Dullaeus, R. C. and Weinert, S.	https://www.embase.com/search/results?subaction=viewrecord&id=L2020535173&from=export http://dx.doi.org/10.3390/cells11233878	English			A HIF-1Î± biosensor was generated to facilitate studies on the role of different agents in normoxic HIF-1Î± stabilization. Micromilieu factors (MFs) induce normoxic HIF-1Î± stabilization with two different kinetics in HCAECs. There is an unknown indirect regulation of normoxic HIF-1Î± stabilization by NF-ÎºB. Normoxic endothelial HIF-1Î± stabilization plays an important role in the inflammatory r…		10.3390/cells11233878	algorithm;article;artificial intelligence;artificial neural network;convolutional neural network;coronary artery;electroencephalogram;electroencephalography;epilepsy;evoked brain stem auditory response;gene expression;human;human experiment;immunoassay;immunoblotting;immunofluorescence;learning algorithm;live cell imaging;machine learning;mathematical model;normal human;protein expression;protein…
126	rayyan-95085866	An optimization model for planning testing and control strategies to limit the spread of a pandemic-The case of COVID-19	2023	1	1	EUROPEAN JOURNAL OF OPERATIONAL RESEARCH	0377-2217 1872-6860	304	1	308-324	Abdin, A. F. and Fang, Y. P. and Caunhye, A. and Alem, D. and Barros, A. and Zio, E.					The global health crisis caused by the coronavirus SARS-CoV-2 has highlighted the importance of effi-cient disease detection and control strategies for minimizing the number of infections and deaths in the population and halting the spread of the pandemic. Countries have shown different preparedness levels for promptly implementing disease detection strategies, via mass testing and isolation of i…		10.1016/j.ejor.2021.10.062
127	rayyan-95085867	Evaluating the potential impact of targeted vaccination strategies against severe acute respiratory syndrome coronavirus (SARS-CoV) and Middle East respiratory syndrome coronavirus (MERS-CoV) outbreaks in the healthcare setting	2019			Theoretical biology & medical modelling	1742-4682	16	1	16	Abdirizak, Fatima and Lewis, Rayleen and Chowell, Gerardo	http://search.ebscohost.com.proxy-ub.rug.nl/login.aspx?direct=true&db=cmedm&AN=31587665&site=ehost-live&scope=site				Background: Severe Acute Respiratory Syndrome (SARS) and Middle East Respiratory Syndrome (MERS) are two coronaviruses with demonstrated potential to generate significant nosocomial outbreaks. In particular, MERS continues to pose a significant threat in the Middle East since 2012. Currently, no licensed vaccine or drug treatment is available to treat patients infected with either coronavirus. Ho…		10.1186/s12976-019-0112-6	Delivery of Health Care*;Vaccination*;Coronavirus Infections/*immunology;Disease Outbreaks/*prevention & control;Middle East Respiratory Syndrome Coronavirus/*immunology;Severe acute respiratory syndrome-related coronavirus/*immunology;Severe Acute Respiratory Syndrome/*immunology;Coronavirus Infections/epidemiology;Coronavirus Infections/virology;Health Personnel;Humans;Severe Acute Respiratory …
128	rayyan-95085868	Evaluating the potential impact of targeted vaccination strategies against severe acute respiratory syndrome coronavirus (SARS-CoV) and Middle East respiratory syndrome coronavirus (MERS-CoV) outbreaks in the healthcare setting	2019	10	7	THEORETICAL BIOLOGY AND MEDICAL MODELLING	1742-4682	16	1		Abdirizak, F. and Lewis, R. and Chowell, G.					Background Severe Acute Respiratory Syndrome (SARS) and Middle East Respiratory Syndrome (MERS) are two coronaviruses with demonstrated potential to generate significant nosocomial outbreaks. In particular, MERS continues to pose a significant threat in the Middle East since 2012. Currently, no licensed vaccine or drug treatment is available to treat patients infected with either coronavirus. How…		10.1186/s12976-019-0112-6
129	rayyan-95085869	Evaluating the potential impact of targeted vaccination strategies against severe acute respiratory syndrome coronavirus (SARS-CoV) and Middle East respiratory syndrome coronavirus (MERS-CoV) outbreaks in the healthcare setting	2019			Theoretical Biology and Medical Modelling	17424682 (ISSN)	16	1		Abdirizak, F. and Lewis, R. and Chowell, G.	https://www.scopus.com/inward/record.uri?eid=2-s2.0-85072927731&doi=10.1186%2fs12976-019-0112-6&partnerID=40&md5=efb7be2a83407b5c2351ce4d3f442147	English			Background: Severe Acute Respiratory Syndrome (SARS) and Middle East Respiratory Syndrome (MERS) are two coronaviruses with demonstrated potential to generate significant nosocomial outbreaks. In particular, MERS continues to pose a significant threat in the Middle East since 2012. Currently, no licensed vaccine or drug treatment is available to treat patients infected with either coronavirus. Ho…		10.1186/s12976-019-0112-6	And infection control and prevention;Coronavirus;Hospital transmission;MERS;Middle East;Nosocomial;SARS;South Korea;Stochastic simulation;Vaccination strategy;Vaccine;Coronavirus Infections;Delivery of Health Care;Disease Outbreaks;Health Personnel;Humans;Middle East Respiratory Syndrome Coronavirus;SARS Virus;Severe Acute Respiratory Syndrome;Vaccination;Coronavirus infection;epidemic;health car…
130	rayyan-95085870	On a comprehensive model of the novel coronavirus (COVID-19) under Mittag-Leffler derivative	2020	6		CHAOS SOLITONS & FRACTALS	0960-0779 1873-2887	135			Abdo, M. S. and Shah, K. and Wahash, H. A. and Panchal, S. K.					The major purpose of the presented study is to analyze and find the solution for the model of nonlinear fractional differential equations (FDEs) describing the deadly and most parlous virus so-called coronavirus (COVID-19). The mathematical model depending of fourteen nonlinear FDEs is presented and the corresponding numerical results are studied by applying the fractional Adams Bashforth (AB) me…		10.1016/j.chaos.2020.109867
131	rayyan-95085871	On a comprehensive model of the novel coronavirus (COVID-19) under Mittag-Leffler derivative	2020			Chaos, Solitons and Fractals	09600779 (ISSN)	135			Abdo, M. S. and Shah, K. and Wahash, H. A. and Panchal, S. K.	https://www.scopus.com/inward/record.uri?eid=2-s2.0-85084562091&doi=10.1016%2fj.chaos.2020.109867&partnerID=40&md5=a0aaaf3517f2d967ac13ef95b0f8e12a	English			The major purpose of the presented study is to analyze and find the solution for the model of nonlinear fractional differential equations (FDEs) describing the deadly and most parlous virus so-called coronavirus (COVID-19). The mathematical model depending of fourteen nonlinear FDEs is presented and the corresponding numerical results are studied by applying the fractional Adams Bashforth (AB) me…		10.1016/j.chaos.2020.109867	Adams Bashforth method;Attangana-Baleanu derivative;COVID-19;Existence and stability theory;Fixed point theorem;Differential equations;Fixed point arithmetic;Numerical methods;Viruses;Approximate solution;Comprehensive model;Fixed point theorems;Fractional order;Nonlinear fractional differential equations;Nonlocal operator;Numerical results;Transmission dynamics;Nonlinear equations
132	rayyan-95085872	Effect of climate factors on the incidence of hand, foot, and mouth disease in Malaysia: A generalized additive mixed model	2021			Infectious Disease Modelling	24680427 (ISSN)	6		997-1008	Abdul Wahid, N. A. and Suhaila, J. and Rahman, H. A.	https://www.scopus.com/inward/record.uri?eid=2-s2.0-85122664878&doi=10.1016%2fj.idm.2021.08.003&partnerID=40&md5=e716c6c9a4b59c3bdb8da8c180e65cc2	English			Climate change is one of the critical determinants affecting life cycles and transmission of most infectious agents, including malaria, cholera, dengue fever, hand, foot, and mouth disease (HFMD), and the recent Corona-virus pandemic. HFMD has been associated with a growing number of outbreaks resulting in fatal complications since the late 1990s. The outbreaks may result from a combination of ra…		10.1016/j.idm.2021.08.003	Autoregressive term;Climate change;Generalized additive mixed model;HFMD;Infectious disease;rain;Article;awareness;cholera;dengue;disease simulation;environmental factor;fever;hand foot and mouth disease;humidity;lifestyle;lifestyle modification;malaria;mathematical model;nonhuman;population density;population growth;public health;rainy season;rash;seasonal variation;temperature;time series analy…
133	rayyan-95085873	Effect of climate factors on the incidence of hand, foot, and mouth disease in Malaysia: A generalized additive mixed model	2021			Infectious Disease Modelling	2468-0427	6		997-1008	Abdul Wahid, N. A. and Suhaila, J. and Rahman, H. A.	https://www.embase.com/search/results?subaction=viewrecord&id=L2014144221&from=export http://dx.doi.org/10.1016/j.idm.2021.08.003	English			Climate change is one of the critical determinants affecting life cycles and transmission of most infectious agents, including malaria, cholera, dengue fever, hand, foot, and mouth disease (HFMD), and the recent Corona-virus pandemic. HFMD has been associated with a growing number of outbreaks resulting in fatal complications since the late 1990s. The outbreaks may result from a combination of ra…		10.1016/j.idm.2021.08.003	rain;article;awareness;cholera;climate change;dengue;disease simulation;environmental factor;fever;hand foot and mouth disease;humidity;lifestyle;lifestyle modification;malaria;mathematical model;nonhuman;population density;population growth;public health;rainy season;rash;seasonal variation;temperature;time series analysis;ulcer;validation process
134	rayyan-95085874	Healthcare Monitoring Based on Cloud Computing: Case Study (Corona Virus)	2022			NeuroQuantology	1303-5150	20	8	8959-8972	Abdul-Rahaim, L. A. and Ali, S. M. and Mohmmed, T.	https://www.embase.com/search/results?subaction=viewrecord&id=L2017965595&from=export http://dx.doi.org/10.14704/nq.2022.20.8.NQ44916	English			COVID-19 (Corona Virus) is a very transmissible infection that has the worldâ€™s attention lastly. This virus can be transmitted from any patient to other people by direct contact,it could be spread if the person sneezes or coughs. It is also spread by touching a surface that contains a virus.In this paper, the intelligent healthcare system is proposed, that integrates cloud computing technologie…		10.14704/nq.2022.20.8.NQ44916	analytical equipment;microcontroller;mobile phone;sensor;smartphone;tablet computer;thermal sensor;wearable sensor;article;big data;biometry;cloud computing;coronavirus disease 2019;decision making;diabetes mellitus;disease transmission;electrocardiography;epidemic;health care;health care cost;health care industry;health care system;heart disease;human;hypertension;internet of things;machine lear…
135	rayyan-95085875	Global stability and bifurcation of a COVID-19 virus modeling with possible loss of the immunity	2020			AIP Conference Proceedings	0094243X (ISSN); 978-073544024-1 (ISBN)	2292			Abdulkadhim, M. M. and Al-Husseiny, H. F. and Haldora, A. and Ramu, A. and Onn, C. C.	https://www.scopus.com/inward/record.uri?eid=2-s2.0-85096574086&doi=10.1063%2f5.0030669&partnerID=40&md5=e42da6cbb3e6aedff52919f3e8842cf2	English	American Institute of Physics Inc.		The present paper describes the mathematical model to investigate current covid-19 outbreak through close contact between infected people and other people but sometimes the infected people could show two cases; the first is symptomatic and the other is asymptomatic (carrier) as the source of the risk. Due to transmission characteristics of COVID-19, we can divide the individuals into 4 classes; 1…		10.1063/5.0030669
136	rayyan-95085876	A non-linear biostatistical graphical modeling of preventive actions and healthcare factors in controlling covid-19 pandemic	2021			International Journal of Environmental Research and Public Health	16617827 (ISSN)	18	9		Abdulla, F. and Nain, Z. and Karimuzzaman, M. and Hossain, M. M. and Rahman, A.	https://www.scopus.com/inward/record.uri?eid=2-s2.0-85104549058&doi=10.3390%2fijerph18094491&partnerID=40&md5=f0d1d3dcf39c59f71e39a33c14da2b6f	English			Background: With the insurgence of the COVID-19 pandemic, many people died in the past several months, and the situation is ongoing with increasing health, social, and economic panic and vulnerability. As most of the countries relying on different preventive actions to control the outcomes of COVID-19, it is necessary to boost the knowledge about the effectiveness of such actions so that the poli…		10.3390/ijerph18094491	Case fatality rate;COVID-19 pandemic;Life expectancy;Lockdown;Quarantine;Social distance;COVID-19;Delivery of Health Care;Female;Health Personnel;Humans;Male;Pandemics;SARS-CoV-2;disease control;disease prevalence;health care;health policy;mortality;numerical model;pandemic;statistical analysis;aged;Alzheimer disease;Article;asthma;comorbidity;coronavirus disease 2019;correlational study;disease …
137	rayyan-95085877	A non-linear biostatistical graphical modeling of preventive actions and healthcare factors in controlling covid-19 pandemic	2021			International Journal of Environmental Research and Public Health	1660-4601 1661-7827	18	9		Abdulla, F. and Nain, Z. and Karimuzzaman, M. and Hossain, M. M. and Rahman, A.	https://www.embase.com/search/results?subaction=viewrecord&id=L2007021080&from=export http://dx.doi.org/10.3390/ijerph18094491	English			Background: With the insurgence of the COVID-19 pandemic, many people died in the past several months, and the situation is ongoing with increasing health, social, and economic panic and vulnerability. As most of the countries relying on different preventive actions to control the outcomes of COVID-19, it is necessary to boost the knowledge about the effectiveness of such actions so that the poli…		10.3390/ijerph18094491	aged;Alzheimer disease;article;asthma;case fatality rate;comorbidity;coronavirus disease 2019;correlational study;disease severity;female;general practitioner;health care facility;health care system;health workforce;hospital bed capacity;human;infection prevention;life expectancy;major clinical study;male;malignant neoplasm;mathematical model;midwife;nurse practitioner;pandemic;prevalence;sex rat…
138	rayyan-95085878	Mathematical analysis of COVID-19 via new mathematical model	2021	1	1	Chaos, Solitons \& Fractals	18732887 09600779	143			Abdullah and Ahmad, Saeed and Owyed, Saud and Abdel-Aty, Abdel-Haleem and Mahmoud, Emad E. and Shah, Kamal and Alrabaiah, Hussam	http://search.ebscohost.com.proxy-ub.rug.nl/login.aspx?direct=true&db=msn&AN=MR4193028&site=ehost-live&scope=site http://www.ams.org/mathscinet/MRAuthorID/796971 http://www.ams.org/mathscinet/MRAuthorID/1114386 http://www.ams.org/mathscinet/MRAuthorID/828928 http://www.ams.org/mathscinet/MRAuthorID/1212436 http://www.ams.org/mathscinet/MRAuthorID/1343500 http://www.ams.org/mathscinet/MRAuthorID/1…	English			Summary: ``We develop a new mathematical model by including the resistive class together with quarantine class and use it to investigate the transmission dynamics of the novel corona virus disease (COVID-19). Our developed model consists of four compartments, namely the susceptible class, $S(t)$, the healthy (resistive) class, $H(t)$, the infected class, $I(t)$ and the quarantine class, $Q(t)$. W…			92D30 Biology and other natural sciences;Genetics and population dynamics;Epidemiology;Biology and other natural sciences;Genetics and population dynamics;Epidemiology
139	rayyan-95085879	Mathematical analysis of COVID-19 via new mathematical model	2021	2		CHAOS SOLITONS & FRACTALS	0960-0779 1873-2887	143			Abdullah and Ahmad, S. and Owyed, S. and Abdel-Aty, A. H. and Mahmoud, E. E. and Shah, K. and Alrabaiah, H.					We develop a new mathematical model by including the resistive class together with quarantine class and use it to investigate the transmission dynamics of the novel corona virus disease (COVID-19). Our developed model consists of four compartments, namely the susceptible class, S(t), the healthy (resistive) class, H(t), the infected class, I(t) and the quarantine class, Q(t). We derive basic prop…		10.1016/j.chaos.2020.110585
140	rayyan-95085880	Time Series Modelling and Simulating the Lockdown Scenarios of COVID-19 in Kurdistan Region of Iraq	2021			Journal of infection in developing countries	1972-2680	15	3	370-381	Abdullah, Milad and Kolo, Kamal and Aspoukeh, Peyman and Hamad, Rahel and Bailey, James R.	http://search.ebscohost.com.proxy-ub.rug.nl/login.aspx?direct=true&db=cmedm&AN=33839712&site=ehost-live&scope=site				Introduction: Since the first published cases of the Coronavirus disease known as COVID-19 in the city of Wuhan Hubei Province in China, up until to the time of preparation of this report in mid-September 2020, more than 30 million people have been infected all over the world. In March 2020, more than 300,000 cases have been reported all over Iraq. This study aims to represent data analysis, mode…		10.3855/jidc.13993	Computer Simulation*;Models, Theoretical*;COVID-19/*prevention & control;COVID-19/*transmission;Communicable Disease Control/*methods;COVID-19/epidemiology;Crowding;Forecasting;Geography;Humans;Iraq/epidemiology;Movement;Time Factors;AI Simulations;COVID-19;Iraq;Kurdistan Region;Time Series Modelling
141	rayyan-95085881	Time Series Modelling and Simulating the Lockdown Scenarios of COVID-19 in Kurdistan Region of Iraq	2021	3		JOURNAL OF INFECTION IN DEVELOPING COUNTRIES	1972-2680	15	3	370-381	Abdullah, M. and Kolo, K. and Aspoukeh, P. and Hamad, R. and Bailey, J. R.					Introduction: Since the first published cases of the Coronavirus disease known as COVID-19 in the city of Wuhan Hubei Province in China, up to the time of preparation of this report in mid-September 2020 more than 30 million people have been infected all over the world. In March 2020, more than 300,000 cases have been reported all over Iraq. This study aims to represent data analysis, modelling a…		10.3855/jidc.13993
142	rayyan-95085882	Time series modelling and simulating the lockdown scenarios of COVID-19 in Kurdistan region of Iraq	2021			Journal of Infection in Developing Countries	20366590 (ISSN)	15	3	370-381	Abdullah, M. and Kolo, K. and Aspoukeh, P. and Hamad, R. and Bailey, J. R.	https://www.scopus.com/inward/record.uri?eid=2-s2.0-85104211423&doi=10.3855%2fjidc.13993&partnerID=40&md5=423adf198ce60ae8b45b371d62e52b40	English			Introduction: Since the first published cases of the Coronavirus disease known as COVID-19 in the city of Wuhan Hubei Province in China, up to the time of preparation of this report in mid-September 2020 more than 30 million people have been infected all over the world. In March 2020, more than 300,000 cases have been reported all over Iraq. This study aims to represent data analysis, modelling a…		10.3855/jidc.13993	Ai simulations;COVID-19;Forecasting;Iraq;Kurdistan region;Time series modelling;Communicable Disease Control;Computer Simulation;Crowding;Geography;Humans;Models, Theoretical;Movement;Time Factors;Article;coronavirus disease 2019;data analysis;disease simulation;human;infection rate;Iran;Iraqi Kurdistan;Jordan;Kuwait;lockdown;mathematical model;mortality rate;pandemic;Saudi Arabia;simulation;Syri…
143	rayyan-95085883	Time series modelling and simulating the lockdown scenarios of COVID-19 in Kurdistan region of Iraq	2021			Journal of Infection in Developing Countries	1972-2680 2036-6590	15	3	370-381	Abdullah, M. and Kolo, K. and Aspoukeh, P. and Hamad, R. and Bailey, J. R.	https://www.embase.com/search/results?subaction=viewrecord&id=L2011703293&from=export http://dx.doi.org/10.3855/jidc.13993	English			Introduction: Since the first published cases of the Coronavirus disease known as COVID-19 in the city of Wuhan Hubei Province in China, up to the time of preparation of this report in mid-September 2020 more than 30 million people have been infected all over the world. In March 2020, more than 300,000 cases have been reported all over Iraq. This study aims to represent data analysis, modelling a…		10.3855/jidc.13993	article;coronavirus disease 2019;data analysis;disease simulation;forecasting;human;infection rate;Iran;Iraq;Iraqi Kurdistan;Jordan;Kuwait;lockdown;mathematical model;mortality rate;pandemic;Saudi Arabia;simulation;Syrian Arab Republic;time series analysis;Turkey (republic);virus transmission
144	rayyan-95085884	Fractional order epidemic model for the dynamics of novel COVID-19	2021			Alexandria Engineering Journal	11100168 (ISSN)	60	1	537-548	Abdullahi Baba, I. and Ahmad Nasidi, B.	https://www.scopus.com/inward/record.uri?eid=2-s2.0-85092014621&doi=10.1016%2fj.aej.2020.09.029&partnerID=40&md5=34954d81b3cda61d6bd6cc7793e2b579	English			To curtail and control the pandemic coronavirus (Covid-19) epidemic, there is an urgent need to understand the transmissibility of the infection. Mathematical model is an important tool to describe the transmission dynamics of any disease. In this research paper, we present a mathematical model consisting of a system of nonlinear fractional order differential equations, in which bats were conside…		10.1016/j.aej.2020.09.029	Caputo fractional derivative;Covid-19;Existence and uniqueness;Fractional Calculus;Lyapunov;Mathematical model;Stability analysis;Banach spaces;Cell proliferation;Differential equations;Disease control;Dynamics;Lyapunov functions;Nonlinear equations;Viruses;Asymptotically stable;Banach contraction mapping principles;Basic reproduction number;Equilibrium solutions;Fractional-order differential equ…
145	rayyan-95085885	Public health, socioeconomic responses, and associated challenges against coronavirus disease 2019 pandemic in nigeria	2020			Open Access Macedonian Journal of Medical Sciences	18579655 (ISSN)	8		122-125	Abdullahi, I. N. and Emeribe, A. U. and Ghamba, P. E. and Sani, M.	https://www.scopus.com/inward/record.uri?eid=2-s2.0-85097561460&doi=10.3889%2foamjms.2020.4931&partnerID=40&md5=3137b8886861d0a17c30e280b07b3b38	English			For over 6 months of its emergence, the severe acute respiratory syndrome coronavirus 2 (SARS-CoV-2), the causative agent of coronavirus disease 2019 (COVID-19) pandemic, has resulted to unprecedented global health challenge and economic uncertainties. The pandemic swiftly disseminated to almost all the countries and territories of the world. The index case in Nigeria was imported by an Italian c…		10.3889/oamjms.2020.4931	Coronavirus disease 2019;Nigeria;Public health response;Severe acute respiratory syndrome coronavirus 2 surveillance;Socioeconomic challenges;Article;case fatality rate;diagnostic test;government;hand washing;health care cost;health care personnel;health workforce;human;incidence;infection control;malnutrition;mathematical model;nonhuman;palliative therapy;pandemic;public health;Severe acute resp…
146	rayyan-95085886	Public health, socioeconomic responses, and associated challenges against coronavirus disease 2019 pandemic in nigeria	2020			Open Access Macedonian Journal of Medical Sciences	1857-9655	8		122-125	Abdullahi, I. N. and Emeribe, A. U. and Ghamba, P. E. and Sani, M.	https://www.embase.com/search/results?subaction=viewrecord&id=L2005601658&from=export http://dx.doi.org/10.3889/oamjms.2020.4931	English			For over 6 months of its emergence, the severe acute respiratory syndrome coronavirus 2 (SARS-CoV-2), the causative agent of coronavirus disease 2019 (COVID-19) pandemic, has resulted to unprecedented global health challenge and economic uncertainties. The pandemic swiftly disseminated to almost all the countries and territories of the world. The index case in Nigeria was imported by an Italian c…		10.3889/oamjms.2020.4931	protective equipment;article;case fatality rate;coronavirus disease 2019;diagnostic test;government;hand washing;health care cost;health care personnel;health workforce;human;incidence;infection control;malnutrition;mathematical model;Nigeria;nonhuman;palliative therapy;pandemic;public health;Severe acute respiratory syndrome coronavirus 2;social distancing;socioeconomics;viral respiratory tract …
147	rayyan-95085887	ONLINE FORECASTING OF COVID-19 CASES IN NIGERIA USING LIMITED DATA	2020	6		DATA IN BRIEF	2352-3409	30			Abdulmajeed, K. and Adeleke, M. and Popoola, L.					The novel Coronavirus disease (COVID-19) was first identified in Wuhan, China in December 2019 but later spread to other parts of the world. The disease as at the point of writing this paper has been declared a pandemic by the World Health Organization (WHO). The application of mathematical models, artificial intelligence, big data, and similar methodologies are potential tools to predict the ext…		10.1016/j.dib.2020.105683
148	rayyan-95085888	ONLINE FORECASTING OF COVID-19 CASES IN NIGERIA USING LIMITED DATA	2020			Data in Brief	23523409 (ISSN)	30			Abdulmajeed, K. and Adeleke, M. and Popoola, L.	https://www.scopus.com/inward/record.uri?eid=2-s2.0-85084698855&doi=10.1016%2fj.dib.2020.105683&partnerID=40&md5=bb4276bb9b534a5859688364d45049c7	English			The novel Coronavirus disease (COVID-19) was first identified in Wuhan, China in December 2019 but later spread to other parts of the world. The disease as at the point of writing this paper has been declared a pandemic by the World Health Organization (WHO). The application of mathematical models, artificial intelligence, big data, and similar methodologies are potential tools to predict the ext…		10.1016/j.dib.2020.105683	Analytic Modeling;Coronavirus COVID-19;Ensembles;Nigeria NCDC;Small Data;Timeseries forecasting
149	rayyan-95085889	Fractal-fractional mathematical modeling and forecasting of new cases and deaths of COVID-19 epidemic outbreaks in India	2021	1		RESULTS IN PHYSICS	2211-3797	20			Abdulwasaa, M. A. and Abdo, M. S. and Shah, K. and Nofal, T. A. and Panchal, S. K. and Kawale, S. V. and Abdel-Aty, A. H.					Fractional-order derivative-based modeling is very significant to describe real-world problems with forecasting and analyze the realistic situation of the proposed model. The aim of this work is to predict future trends in the behavior of the COVID-19 epidemic of confirmed cases and deaths in India for October 2020, using the expert modeler model and statistical analysis programs (SPSS version 23…		10.1016/j.rinp.2020.103702
150	rayyan-95085890	Fractal-fractional mathematical modeling and forecasting of new cases and deaths of COVID-19 epidemic outbreaks in India	2021			Results in Physics	22113797 (ISSN)	20			Abdulwasaa, M. A. and Abdo, M. S. and Shah, K. and Nofal, T. A. and Panchal, S. K. and Kawale, S. V. and Abdel-Aty, A. H.	https://www.scopus.com/inward/record.uri?eid=2-s2.0-85098737164&doi=10.1016%2fj.rinp.2020.103702&partnerID=40&md5=895f45c06c2aa04b49512af593c09e28	English			Fractional-order derivative-based modeling is very significant to describe real-world problems with forecasting and analyze the realistic situation of the proposed model. The aim of this work is to predict future trends in the behavior of the COVID-19 epidemic of confirmed cases and deaths in India for October 2020, using the expert modeler model and statistical analysis programs (SPSS version 23…		10.1016/j.rinp.2020.103702	COVID-2019;Fixed point technique;Forecasting;Fractal-fractional derivatives;Fractional Adams Bashforth method;SPSS program and Expert Modeler Method
151	rayyan-95085891	An SIR epidemic model for COVID-19 spread with fuzzy parameter: the case of Indonesia	2021	1	1	Advances in Difference Equations	16871847 16871839				Abdy, Muhammad and Side, Syafruddin and Annas, Suwardi and Nur, Wahyuddin and Sanusi, Wahidah	http://search.ebscohost.com.proxy-ub.rug.nl/login.aspx?direct=true&db=msn&AN=MR4215155&site=ehost-live&scope=site http://www.ams.org/mathscinet/MRAuthorID/723866 http://www.ams.org/mathscinet/MRAuthorID/1423980 http://www.ams.org/mathscinet/MRAuthorID/1394438 http://www.ams.org/mathscinet/MRAuthorID/1082052 http://www.ams.org/mathscinet/MRAuthorID/1423592 https://mathscinet.ams.org/mathscinet-get…	English			Summary: ``The aim of this research is to construct an SIR model for COVID-19 with fuzzy parameters. The SIR model is constructed by considering the factors of vaccination, treatment, obedience in implementing health protocols, and the corona virus-load. Parameters of the infection rate, recovery rate, and death rate due to COVID-19 are constructed as a fuzzy number, and their membership function…			92D30 Biology and other natural sciences;Genetics and population dynamics;Epidemiology;34A07 Ordinary differential equations;General theory;Fuzzy differential equations;34C60 Ordinary differential equations;Qualitative theory;Qualitative investigation and simulation of models;Ordinary differential equations;General theory;Fuzzy differential equations;Ordinary differential equations;Qualitative th…
152	rayyan-95085892	Reliable iterative methods for mathematical model of covid-19 based on data in anhui, china	2020			Communications in Mathematical Biology and Neuroscience	20522541 (ISSN)	2020		1933-01-01	Abed, S. M. and Al-Jawary, M. A.	https://www.scopus.com/inward/record.uri?eid=2-s2.0-85090370649&doi=10.28919%2fcmbn%2f4802&partnerID=40&md5=026fedf57e0713988df81ec518637a06	English			In this paper, five reliable iterative methods: Daftardar-Jafari method (DJM), Tamimi-Ansari method (TAM), Banach contraction method (BCM), Adomian decomposition method (ADM) and Variational iteration method (VIM) to obtain approximate solutions for a mathematical model that represented the coronavirus pandemic (COVID-19 pandemic). The accuracy of the obtained results is numerically verified by e…		10.28919/cmbn/4802	Adomian decomposition method;Banach contraction method;Daftardar-Jafari method;Maximum error remainder;Reliable iterative method;Temimi-Ansari method;Variational iteration method
153	rayyan-95085893	Quest for optimal regression models in SARS-CoV-2 wastewater based epidemiology	2021			International Journal of Environmental Research and Public Health	16617827 (ISSN)	18	20		Aberi, P. and Arabzadeh, R. and Insam, H. and Markt, R. and Mayr, M. and Kreuzinger, N. and Rauch, W.	https://www.scopus.com/inward/record.uri?eid=2-s2.0-85116944311&doi=10.3390%2fijerph182010778&partnerID=40&md5=a6d637d19aeb3ba956b4f648c6eeae93	English			Wastewater-based epidemiology is a recognised source of information for pandemic management. In this study, we investigated the correlation between a SARS-CoV-2 signal derived from wastewater sampling and COVID-19 incidence values monitored by means of individual testing programs. The dataset used in the study is composed of timelines (duration approx. five months) of both signals at four wastewa…		10.3390/ijerph182010778	Incidence;Multivariate model;Regression;SARS-CoV-2;Taylor diagram;Wastewater-based epidemiology;COVID-19;Humans;Pandemics;RNA, Viral;Waste Water;Wastewater-Based Epidemiological Monitoring;SARS coronavirus;virus RNA;correlation;diagram;disease incidence;epidemiology;multivariate analysis;numerical model;regression analysis;sampling;wastewater;Article;Austria;comparative study;coronavirus disease …
154	rayyan-95085894	Quest for optimal regression models in SARS-CoV-2 wastewater based epidemiology	2021			International Journal of Environmental Research and Public Health	1660-4601 1661-7827	18	20		Aberi, P. and Arabzadeh, R. and Insam, H. and Markt, R. and Mayr, M. and Kreuzinger, N. and Rauch, W.	https://www.embase.com/search/results?subaction=viewrecord&id=L2014096992&from=export http://dx.doi.org/10.3390/ijerph182010778	English			Wastewater-based epidemiology is a recognised source of information for pandemic management. In this study, we investigated the correlation between a SARS-CoV-2 signal derived from wastewater sampling and COVID-19 incidence values monitored by means of individual testing programs. The dataset used in the study is composed of timelines (duration approx. five months) of both signals at four wastewa…		10.3390/ijerph182010778	article;Austria;comparative study;coronavirus disease 2019;human;incidence;mathematical model;pandemic;prediction;Severe acute respiratory syndrome coronavirus 2;virus load;waste water management;water sampling
155	rayyan-95085895	Optimal COVID-19 lockdown strategies in an age-structured SEIR model of Northern Ireland	2022			Journal of the Royal Society, Interface	1742-5662	19	188	20210896	Abernethy, Gavin M. and Glass, David H.	http://search.ebscohost.com.proxy-ub.rug.nl/login.aspx?direct=true&db=cmedm&AN=35259954&site=ehost-live&scope=site				An age-structured SEIR model simulates the propagation of COVID-19 in the population of Northern Ireland. It is used to identify optimal timings of short-term lockdowns that enable long-term pandemic exit strategies by clearing the threshold for herd immunity or achieving time for vaccine development with minimal excess deaths.		10.1098/rsif.2021.0896	COVID-19*/epidemiology;COVID-19*/prevention & control;Communicable Disease Control;Humans;Immunity, Herd;Northern Ireland/epidemiology;SARS-CoV-2;compartmental model;epidemiology;lockdown simulation
156	rayyan-95085896	Optimal COVID-19 lockdown strategies in an age-structured SEIR model of Northern Ireland	2022	3	9	JOURNAL OF THE ROYAL SOCIETY INTERFACE	1742-5689 1742-5662	19	188		Abernethy, G. M. and Glass, D. H.					An age-structured SEIR model simulates the propagation of COVID-19 in the population of Northern Ireland. It is used to identify optimal timings of short-term lockdowns that enable long-term pandemic exit strategies by clearing the threshold for herd immunity or achieving time for vaccine development with minimal excess deaths.		10.1098/rsif.2021.0896
157	rayyan-95085897	Optimal COVID-19 lockdown strategies in an age-structured SEIR model of Northern Ireland	2022			Journal of the Royal Society Interface	17425689 (ISSN)	19	188		Abernethy, G. M. and Glass, D. H.	https://www.scopus.com/inward/record.uri?eid=2-s2.0-85126079732&doi=10.1098%2frsif.2021.0896&partnerID=40&md5=fc0be9bfbd45e2db74acfaddde160568	English			An age-structured SEIR model simulates the propagation of COVID-19 in the population of Northern Ireland. It is used to identify optimal timings of short-term lockdowns that enable long-term pandemic exit strategies by clearing the threshold for herd immunity or achieving time for vaccine development with minimal excess deaths. Â© 2022 The Authors. Published by the Royal Society under the terms o…		10.1098/rsif.2021.0896	compartmental model;epidemiology;lockdown simulation;SARS-CoV-2;Communicable Disease Control;COVID-19;Humans;Immunity, Herd;Northern Ireland;SARS-CoV-2 vaccine;Achieving time;Compartmental modelling;Herd immunities;Optimal timing;Vaccine development;Article;clinical outcome;coronavirus disease 2019;death toll;disease exacerbation;effective reproduction number;herd immunity;hospital admission;hosp…
158	rayyan-95085898	Optimal COVID-19 lockdown strategies in an age-structured SEIR model of Northern Ireland	2022			Journal of the Royal Society Interface	1742-5662 1742-5689	19	188		Abernethy, G. M. and Glass, D. H.	https://www.embase.com/search/results?subaction=viewrecord&id=L2017298937&from=export http://dx.doi.org/10.1098/rsif.2021.0896	English			An age-structured SEIR model simulates the propagation of COVID-19 in the population of Northern Ireland. It is used to identify optimal timings of short-term lockdowns that enable long-term pandemic exit strategies by clearing the threshold for herd immunity or achieving time for vaccine development with minimal excess deaths.		10.1098/rsif.2021.0896	SARS-CoV-2 vaccine;article;clinical outcome;coronavirus disease 2019;death toll;disease exacerbation;effective reproduction number;herd immunity;hospital admission;hospital mortality;hospitalization;human;intensive care unit;lockdown;Northern Ireland;pandemic;population model;social status;susceptible exposed infectious recovered model;vaccination;vaccine development
159	rayyan-95085899	Impact of control interventions on COVID-19 population dynamics in Malaysia: a mathematical study	2021	2	19	EUROPEAN PHYSICAL JOURNAL PLUS	2190-5444	136	2		Abidemi, A. and Zainuddin, Z. M. and Aziz, N. A. B.					Coronavirus disease 2019 (COVID-19) pandemic has posed a serious threat to both the human health and economy of the affected nations. Despite several control efforts invested in breaking the transmission chain of the disease, there is a rise in the number of reported infected and death cases around the world. Hence, there is the need for a mathematical model that can reliably describe the real na…		10.1140/epjp/s13360-021-01205-5
160	rayyan-95085900	Impact of control interventions on COVID-19 population dynamics in Malaysia: a mathematical study	2021			European Physical Journal Plus	21905444 (ISSN)	136	2		Abidemi, A. and Zainuddin, Z. M. and Aziz, N. A. B.	https://www.scopus.com/inward/record.uri?eid=2-s2.0-85101382898&doi=10.1140%2fepjp%2fs13360-021-01205-5&partnerID=40&md5=d743efc71d92b5470ba1eeb22245629f	English			Coronavirus disease 2019 (COVID-19) pandemic has posed a serious threat to both the human health and economy of the affected nations. Despite several control efforts invested in breaking the transmission chain of the disease, there is a rise in the number of reported infected and death cases around the world. Hence, there is the need for a mathematical model that can reliably describe the real na…		10.1140/epjp/s13360-021-01205-5
161	rayyan-95085901	Mathematical model of COVID-19 in Nigeria with optimal control	2021	9		RESULTS IN PHYSICS	2211-3797	28			Abioye, A. I. and Peter, O. J. and Ogunseye, H. A. and Oguntolu, F. A. and Oshinubi, K. and Ibrahim, A. A. and Khan, I.							10.1016/j.rinp.2021.104598
162	rayyan-95085902	Mathematical model of COVID-19 in Nigeria with optimal control	2021			Results in Physics	22113797 (ISSN)	28			Abioye, A. I. and Peter, O. J. and Ogunseye, H. A. and Oguntolu, F. A. and Oshinubi, K. and Ibrahim, A. A. and Khan, I.	https://www.scopus.com/inward/record.uri?eid=2-s2.0-85111876989&doi=10.1016%2fj.rinp.2021.104598&partnerID=40&md5=e202d976dda4f010ddb16c5a5959c101	English			The novel Coronavirus Disease 2019 (COVID-19) is a highly infectious disease caused by a new strain of severe acute respiratory syndrome of coronavirus 2 (SARS-CoV-2). In this work, we proposed a mathematical model of COVID-19. We carried out the qualitative analysis along with an epidemic indicator which is the basic reproduction number (R0) of this model, stability analysis of COVID-19 free equ…		10.1016/j.rinp.2021.104598	Basic reproduction number;COVID-19;Global stability;Model-fitting;Optimal control
163	rayyan-95085903	A cooperative epidemiological model of infectious disease dynamics: a COVID-19 case study	2022	1	1						Aboelkassem, Yasser and Taha, Haithem E.	http://search.ebscohost.com.proxy-ub.rug.nl/login.aspx?direct=true&db=msn&AN=MR4428113&site=ehost-live&scope=site http://www.ams.org/mathscinet/MRAuthorID/1001959 http://www.ams.org/mathscinet/MRAuthorID/784571 https://mathscinet.ams.org/mathscinet-getitem?mr=4428113 http://dx.doi.org/10.1007/978-3-030-81170-9_4	English	Springer, Cham					92D30 Biology and other natural sciences;Genetics and population dynamics;Epidemiology;Biology and other natural sciences;Genetics and population dynamics;Epidemiology
164	rayyan-95085904	Linear parameter varying model of COVID-19 pandemic exploiting basis functions	2021			Biomedical Signal Processing and Control	17468094 (ISSN)	70			Abolpour, R. and Siamak, S. and Mohammadi, M. and Moradi, P. and Dehghani, M.	https://www.scopus.com/inward/record.uri?eid=2-s2.0-85111482283&doi=10.1016%2fj.bspc.2021.102999&partnerID=40&md5=0708328dfe17b2425b3a2150984b8ee1	English			Current outbreaks of the COIVD-19 pandemic demonstrate a global threat. In this paper, a conceptual model is developed for the COVID-19 pandemic, in which the people in society are divided into Susceptible, Exposed, Minor infected (Those who need to be quarantined at home), Hospitalized (Those who are in need of hospitalization), Intensive infected (ventilator-in-need infected), Recovered and Dec…		10.1016/j.bspc.2021.102999	Basis function;COVID-19;Linear parameter varying (LPV) model;Pandemic;Quarantine;SARS-CoV-2;Social distancing;Stability analysis;'current;Base function;Global threats;Linear parameter varying models;Stability analyze;Article;conceptual model;coronavirus disease 2019;home quarantine;human;intensive care;Italy;major clinical study;mathematical model;nonhuman;radial basis function;Severe acute respi…
165	rayyan-95085905	Linear parameter varying model of COVID-19 pandemic exploiting basis functions	2021			Biomedical Signal Processing and Control	1746-8108 1746-8094	70			Abolpour, R. and Siamak, S. and Mohammadi, M. and Moradi, P. and Dehghani, M.	https://www.embase.com/search/results?subaction=viewrecord&id=L2013819000&from=export http://dx.doi.org/10.1016/j.bspc.2021.102999	English			Current outbreaks of the COIVD-19 pandemic demonstrate a global threat. In this paper, a conceptual model is developed for the COVID-19 pandemic, in which the people in society are divided into Susceptible, Exposed, Minor infected (Those who need to be quarantined at home), Hospitalized (Those who are in need of hospitalization), Intensive infected (ventilator-in-need infected), Recovered and Dec…		10.1016/j.bspc.2021.102999	ventilator;article;conceptual model;coronavirus disease 2019;home quarantine;human;intensive care;Italy;major clinical study;mathematical model;nonhuman;pandemic;quarantine;radial basis function;Severe acute respiratory syndrome coronavirus 2;social distancing;susceptible population
166	rayyan-95085906	The Research of Mathematical Models for Forecasting Covid-19 Cases	2021			Communications in Computer and Information Science	18650929 (ISSN); 978-303086432-3 (ISBN)	1476		301-315	Abotaleb, M. S. A. and Makarovskikh, T. and Strekalovsky, A. and Kochetov, Y. and Gruzdeva, T. and Orlov, A.	https://www.scopus.com/inward/record.uri?eid=2-s2.0-85115852345&doi=10.1007%2f978-3-030-86433-0_21&partnerID=40&md5=b8bbfa19fdd14ed1a71a86b4be1fcb98	English	Springer Science and Business Media Deutschland GmbH		The world is currently facing a Covid-19 pandemic and that virus is spreading rapidly among people, which leads to an increase in the number of infection cases and also an increase in the number of death cases. This is a huge challenge as this pandemic affected all sectors, and therefore there was important for mathematicians in modelling this epidemic spread in the world to reduce the damage cau…		10.1007/978-3-030-86433-0_21	Algorithm;ARIMA;BATS;Covid-19;Forecasting;Holtâ€™s model;MAPE;SIR;TBATS;Viruses;Best model;Epidemic spread;S models;Virus spreading
167	rayyan-95085907	The research of mathematical models for forecasting Covid-19 cases	2021	1	1						Abotaleb, Mostafa Salaheldin Abdelsalam and Makarovskikh, Tatiana	http://search.ebscohost.com.proxy-ub.rug.nl/login.aspx?direct=true&db=msn&AN=MR4348060&site=ehost-live&scope=site http://www.ams.org/mathscinet/MRAuthorID/1233210 http://www.ams.org/mathscinet/MRAuthorID/1480531 https://mathscinet.ams.org/mathscinet-getitem?mr=4348060 http://dx.doi.org/10.1007/978-3-030-86433-0_21	English	Springer, Cham					92D30 Biology and other natural sciences;Genetics and population dynamics;Epidemiology;62P10 Statistics;Applications;Applications to biology and medical sciences;Statistics;Applications;Applications to biology and medical sciences;Biology and other natural sciences;Genetics and population dynamics;Epidemiology
168	rayyan-95085908	Compartmental Models of the COVID-19 Pandemic for Physicians and Physician-Scientists	2020			SN Comprehensive Clinical Medicine	2523-8973	2	7	852-858	Abou-Ismail, A.	https://www.embase.com/search/results?subaction=viewrecord&id=L2005160867&from=export http://dx.doi.org/10.1007/s42399-020-00330-z	English			As the novel severe acute respiratory syndrome coronavirus 2 (SARS-CoV-2) infection spreads globally, physicians and physician-scientists are confronted with an enlarging body of literature about the nature of this pandemic. Understanding the current epidemiological models for disease spread, mortality, and recovery is more important than ever before. One of the most relevant mathematical models …		10.1007/s42399-020-00330-z	coronavirus disease 2019;environmental factor;epidemiological data;herd immunity;human;mathematical model;pandemic;physician;priority journal;review;scientist;Severe acute respiratory syndrome coronavirus 2;vaccination;virus transmission
169	rayyan-95085909	Mathematical modeling and multi-agents approach for the evolution of the Coronavirus pandemic	2020			2020 IEEE International Conference on Technology Management, Operations and Decisions, ICTMOD 2020	978-172815950-8 (ISBN)				Aboulaich, R. and Bensaid, K. and Chabbar, S. and El Karkri, J.	https://www.scopus.com/inward/record.uri?eid=2-s2.0-85103739747&doi=10.1109%2fICTMOD49425.2020.9380596&partnerID=40&md5=27cb187f083e9cc1d0ab59de14f838c3	English	Institute of Electrical and Electronics Engineers Inc.		The objective of this work is to simulate the growth of the novel corona virus disease in some cities in Morocco. We study the impact of the barrier and health measures to be taken to reduce the spread and contain the epidemic. In order to define the optimal measures to take to curb the spread of the pandemic, our goal is to use adequate mathematical modeling tools and adapt agent-based models to…		10.1109/ICTMOD49425.2020.9380596	Compartmental models;COVID 19 spread;Multi-agents simulation;Ordinary Differential Equations;Autonomous agents;Computational methods;Decision support systems;Industrial management;Multi agent systems;Viruses;Agent-based approach;Agent-based model;Compartmental model;Coronaviruses;Decision supports;Disease spread;Health measures;Virus disease;Decision making
170	rayyan-95085910	Modelling the early phase of the Belgian COVID-19 epidemic using a stochastic compartmental model and studying its implied future trajectories	2021			Epidemics	1878-0067	35		100449	Abrams, Steven and Wambua, James and Santermans, Eva and Willem, Lander and Kuylen, Elise and Coletti, Pietro and Libin, Pieter and Faes, Christel and Petrof, Oana and Herzog, Sereina A. and Beutels, Philippe and Hens, Niel	http://search.ebscohost.com.proxy-ub.rug.nl/login.aspx?direct=true&db=cmedm&AN=33799289&site=ehost-live&scope=site				Following the onset of the ongoing COVID-19 pandemic throughout the world, a large fraction of the global population is or has been under strict measures of physical distancing and quarantine, with many countries being in partial or full lockdown. These measures are imposed in order to reduce the spread of the disease and to lift the pressure on healthcare systems. Estimating the impact of such i…		10.1016/j.epidem.2021.100449	Models, Statistical*;COVID-19/*epidemiology;Forecasting/*methods;Bayes Theorem;Belgium/epidemiology;COVID-19/mortality;COVID-19/prevention & control;Communicable Disease Control;Hospitalization;Humans;SARS-CoV-2/immunology;Seroepidemiologic Studies;Age-structured compartmental SEIR model;Hospitalization and mortality data;Markov Chain Monte Carlo (MCMC);Serial serological survey;Stochastic chain-…
171	rayyan-95085911	Modelling the early phase of the Belgian COVID-19 epidemic using a stochastic compartmental model and studying its implied future trajectories	2021	6		EPIDEMICS	1755-4365 1878-0067	35			Abrams, S. and Wambua, J. and Santermans, E. and Willem, L. and Kuylen, E. and Coletti, P. and Libin, P. and Faes, C. and Petrof, O. and Herzog, S. A. and Beutels, P. and Hens, N.					Following the onset of the ongoing COVID-19 pandemic throughout the world, a large fraction of the global population is or has been under strict measures of physical distancing and quarantine, with many countries being in partial or full lockdown. These measures are imposed in order to reduce the spread of the disease and to lift the pressure on healthcare systems. Estimating the impact of such i…		10.1016/j.epidem.2021.100449
172	rayyan-95085912	Modelling the early phase of the Belgian COVID-19 epidemic using a stochastic compartmental model and studying its implied future trajectories	2021			Epidemics	17554365 (ISSN)	35			Abrams, S. and Wambua, J. and Santermans, E. and Willem, L. and Kuylen, E. and Coletti, P. and Libin, P. and Faes, C. and Petrof, O. and Herzog, S. A. and Beutels, P. and Hens, N.	https://www.scopus.com/inward/record.uri?eid=2-s2.0-85103386931&doi=10.1016%2fj.epidem.2021.100449&partnerID=40&md5=36e0b03107e70c4b99ffd00ce0cb97c7	English			Following the onset of the ongoing COVID-19 pandemic throughout the world, a large fraction of the global population is or has been under strict measures of physical distancing and quarantine, with many countries being in partial or full lockdown. These measures are imposed in order to reduce the spread of the disease and to lift the pressure on healthcare systems. Estimating the impact of such i…		10.1016/j.epidem.2021.100449	Age-structured compartmental SEIR model;Hospitalization and mortality data;Markov Chain Monte Carlo (MCMC);Serial serological survey;Stochastic chain-binomial model;Bayes Theorem;Belgium;Communicable Disease Control;COVID-19;Forecasting;Hospitalization;Humans;Models, Statistical;SARS-CoV-2;Seroepidemiologic Studies;age distribution;Article;basic reproduction number;Belgian;comparative study;compa…
173	rayyan-95085913	Modelling the early phase of the Belgian COVID-19 epidemic using a stochastic compartmental model and studying its implied future trajectories	2021			Epidemics	1878-0067 1755-4365	35			Abrams, S. and Wambua, J. and Santermans, E. and Willem, L. and Kuylen, E. and Coletti, P. and Libin, P. and Faes, C. and Petrof, O. and Herzog, S. A. and Beutels, P. and Hens, N.	https://www.embase.com/search/results?subaction=viewrecord&id=L2011538980&from=export http://dx.doi.org/10.1016/j.epidem.2021.100449	English			Following the onset of the ongoing COVID-19 pandemic throughout the world, a large fraction of the global population is or has been under strict measures of physical distancing and quarantine, with many countries being in partial or full lockdown. These measures are imposed in order to reduce the spread of the disease and to lift the pressure on healthcare systems. Estimating the impact of such i…		10.1016/j.epidem.2021.100449	age distribution;article;basic reproduction number;Belgian;Belgium;comparative study;compartment model;controlled study;coronavirus disease 2019;critically ill patient;disease severity;health care system;hospital admission;hospitalization;human;intensive care unit;mathematical model;priority journal;quarantine;seroprevalence;social behavior;social distancing;susceptible population;uncertainty;vir…
174	rayyan-95085914	Analysis of a COVID-19 compartmental model: a mathematical and computational approach	2021			Mathematical biosciences and engineering : MBE	1551-0018	18	6	7979-7998	Abreu, Zita and Cantin, Guillaume and Silva, Cristiana J.	http://search.ebscohost.com.proxy-ub.rug.nl/login.aspx?direct=true&db=cmedm&AN=34814285&site=ehost-live&scope=site				In this note, we consider a compartmental epidemic mathematical model given by a system of differential equations. We provide a complete toolkit for performing both a symbolic and numerical analysis of the spreading of COVID-19. By using the free and open-source programming language Python and the mathematical software SageMath, we contribute for the reproducibility of the mathematical analysis o…		10.3934/mbe.2021396	COVID-19*;Humans;Programming Languages;Reproducibility of Results;SARS-CoV-2;Software;COVID-19;SAIRP epidemic model;free and open-source software;reproducibility of scientific method;stability analysis
175	rayyan-95085915	Analysis of a COVID-19 compartmental model: A mathematical and computational approach	2021			Mathematical Biosciences and Engineering	15471063 (ISSN)	18	6	7979-7998	Abreu, Z. and Cantin, G. and Silva, C. J.	https://www.scopus.com/inward/record.uri?eid=2-s2.0-85115443830&doi=10.3934%2fmbe.2021396&partnerID=40&md5=0c1e1fe49171c7b2cf602edf209d1d05	English			In this note, we consider a compartmental epidemic mathematical model given by a system of differential equations. We provide a complete toolkit for performing both a symbolic and numerical analysis of the spreading of COVID-19. By using the free and open-source programming language Python and the mathematical software SageMath, we contribute for the reproducibility of the mathematical analysis o…		10.3934/mbe.2021396	COVID-19;Free and open-source software;Reproducibility of scientific method;SAIRP epidemic model;Stability analysis;Humans;Programming Languages;Reproducibility of Results;SARS-CoV-2;Software;Differential equations;Open source software;Open systems;Compartmental modelling;Epidemic modeling;Free and open source softwares;Mathematical approach;Reproducibilities;Scientific method;Stability analyze;c…
176	rayyan-95085916	Analysis of a COVID-19 compartmental model: a mathematical and computational approach	2021	1	1	Mathematical Biosciences and Engineering. MBE	15510018 15471063	18	6	7979	Abreu, Zita and Cantin, Guillaume and Silva, Cristiana J.	http://search.ebscohost.com.proxy-ub.rug.nl/login.aspx?direct=true&db=msn&AN=MR4313955&site=ehost-live&scope=site http://www.ams.org/mathscinet/MRAuthorID/803951 http://www.ams.org/mathscinet/MRAuthorID/1180902 http://www.ams.org/mathscinet/MRAuthorID/1464538 https://mathscinet.ams.org/mathscinet-getitem?mr=4313955 https://www.aimspress.com/journal/MBE http://dx.doi.org/10.3934/mbe.2021396	English						92D30 Biology and other natural sciences;Genetics and population dynamics;Epidemiology;34C60 Ordinary differential equations;Qualitative theory;Qualitative investigation and simulation of models;Ordinary differential equations;Qualitative theory;Qualitative investigation and simulation of models;Biology and other natural sciences;Genetics and population dynamics;Epidemiology
177	rayyan-95085917	Analysis of a COVID-19 compartmental model: a mathematical and computational approach	2021			MATHEMATICAL BIOSCIENCES AND ENGINEERING	1547-1063 1551-0018	18	6	7979-7998	Abreu, Z. and Cantin, G. and Silva, J. C.					In this note, we consider a compartmental epidemic mathematical model given by a system of differential equations. We provide a complete toolkit for performing both a symbolic and numerical analysis of the spreading of COVID-19. By using the free and open-source programming language Python and the mathematical software SageMath, we contribute for the reproducibility of the mathematical analysis o…		10.3934/mbe.2021396
178	rayyan-95085918	The efficacy of deep learning based LSTM model in forecasting the outbreak of contagious diseases	2022			Infectious Disease Modelling	24680427 (ISSN)	7	1	170-183	Absar, N. and Uddin, N. and Khandaker, M. U. and Ullah, H.	https://www.scopus.com/inward/record.uri?eid=2-s2.0-85122359660&doi=10.1016%2fj.idm.2021.12.005&partnerID=40&md5=d374f08ed7e41df3e0f3b14ea69694ce	English			The coronavirus disease that outbreak in 2019 has caused various health issues. According to the WHO, the first positive case was detected in Bangladesh on 7th March 2020, but while writing this paper in June 2021, the total confirmed, recovered, and death cases were 826922, 766266 and 13118, respectively. Due to the emergence of COVID-19 in Bangladesh, the country is facing a major public health…		10.1016/j.idm.2021.12.005	COVID-19;LSTM;Prediction;Recurrent neural networks (RNN);RMSE;algorithm;Article;communicable disease;computer language;coronavirus disease 2019;deep learning;disease transmission;drug efficacy;epidemic;forecasting;human;learning;long short term memory network;machine learning;mathematical analysis;mathematical model;mathematical parameters;pandemic;seasonal variation;skin conductance;time series …
179	rayyan-95085919	The efficacy of deep learning based LSTM model in forecasting the outbreak of contagious diseases	2022			Infectious Disease Modelling	2468-0427	7	1	170-183	Absar, N. and Uddin, N. and Khandaker, M. U. and Ullah, H.	https://www.embase.com/search/results?subaction=viewrecord&id=L2016194753&from=export http://dx.doi.org/10.1016/j.idm.2021.12.005	English			The coronavirus disease that outbreak in 2019 has caused various health issues. According to the WHO, the first positive case was detected in Bangladesh on 7th March 2020, but while writing this paper in June 2021, the total confirmed, recovered, and death cases were 826922, 766266 and 13118, respectively. Due to the emergence of COVID-19 in Bangladesh, the country is facing a major public health…		10.1016/j.idm.2021.12.005	algorithm;article;communicable disease;computer language;coronavirus disease 2019;deep learning;disease transmission;drug efficacy;epidemic;forecasting;human;learning;long short term memory network;machine learning;mathematical analysis;mathematical model;mathematical parameters;pandemic;seasonal variation;skin conductance;time series analysis;vaccination;virus replication;writing
180	rayyan-95085920	Assessment of COVID-19 Hospitalization Forecasts from a Simplified SIR Model	2021			Letters in Biomathematics	23737867 (ISSN)	8	1	215-228	Absil, P. A. and Diao, O. and Diallo, M.	https://www.scopus.com/inward/record.uri?eid=2-s2.0-85127662030&partnerID=40&md5=2f7c6fa2114126e455164c4a08d5d886	English			We propose the SH model, a simplified version of the well-known SIR compartmental model of infectious diseases. With optimized parameters and initial conditions, this time-invariant two-parameter two-dimensional model is able to fit COVID-19 hospitalization data over several months with high accuracy (e.g., the root rela-tive squared error is below 10% for Belgium over the period from 2020-03-15 …			coronavirus;COVID-19 forecast;COVID-19 prediction;hospitalization prediction;SARS-CoV-2;SIR model
181	rayyan-95085921	Assessment of COVID-19 hospitalization forecasts from a simplified SIR model	2021	1	1	Letters in Biomathematics	23737867	8	1	215	Absil, P. A. and Diao, Ousmane and Diallo, Mouhamadou	http://search.ebscohost.com.proxy-ub.rug.nl/login.aspx?direct=true&db=msn&AN=MR4335481&site=ehost-live&scope=site http://www.ams.org/mathscinet/MRAuthorID/1473248 http://www.ams.org/mathscinet/MRAuthorID/1473276 http://www.ams.org/mathscinet/MRAuthorID/700952 https://mathscinet.ams.org/mathscinet-getitem?mr=4335481 https://about.illinoisstate.edu/lettersinbiomath/	English			Summary: ``We propose the SH model, a simplified version of the well-known SIR compartmental model of infectious diseases. With optimized parameters and initial conditions, this time-invariant two-parameter two-dimensional model is able to fit COVID-19 hospitalization data over several months with high accuracy (e.g., the root relative squared error is below 10\% for Belgium over the period from …			92D30 Biology and other natural sciences;Genetics and population dynamics;Epidemiology;Biology and other natural sciences;Genetics and population dynamics;Epidemiology
182	rayyan-95085922	An automated optimal vaccination control with a multi-region sir epidemic model	2021			Journal of Mathematical and Computational Science	19275307 (ISSN)	11	2	1256-1285	Abta, A. and Boutayeb, H. and Bidah, S. and Zakary, O. and Lhous, M. and Rachik, M.	https://www.scopus.com/inward/record.uri?eid=2-s2.0-85100834598&doi=10.28919%2fjmcs%2f5123&partnerID=40&md5=f1e17ce0c6763ec457b8b561115301be	English			Many mathematical models describing the evolution of infectious diseases underestimate the effect of the Spatio-temporal spread of epidemics. Currently, the COVID-19 epidemic shows the importance of taking into account the spatial dynamic of epidemics and pandemics. In this contribution, we consider a multi-region discrete-time epidemic model that describes the spatial spread of an epidemic withi…		10.28919/jmcs/5123	Automated;Epidemic;Optimal control;SIR;Vaccination
183	rayyan-95085923	Introduction and expansion of the SARS-CoV-2 B.1.1.7 variant and reinfections in Qatar: A nationally representative cohort study	2021	12		PLOS MEDICINE	1549-1277 1549-1676	18	12		Abu-Raddad, L. J. and Chemaitelly, H. and Ayoub, H. H. and Coyle, P. and Malek, J. A. and Ahmed, A. A. and Mohamoud, Y. A. and Younuskunju, S. and Tang, P. T. and Al Kanaani, Z. and Al Kuwari, E. and Butt, A. A. and Jeremijenko, A. and Kaleeckal, A. H. and Latif, A. N. and Shaik, R. M. and Rahim, H. A. F. and Nasrallah, G. K. and Yassine, H. M. and Al Kuwari, M. G. and Al Romaihi, H. E. and Al-Th…					Author summary Why was this study done? A novel SARS-CoV-2 variant emerged in the United Kingdom, B.1.1.7 (known also as Alpha), but the consequences of the introduction of this variant into a new national population are insufficiently understood.The first study objective was to characterize the epidemiology of B.1.1.7 immediately after its introduction into a naive population for this variant.Th…		10.1371/journal.pmed.1003879
184	rayyan-95085924	Lessons from co-production of evidence and policy in Nigeria's COVID-19 response	2021			BMJ global health	2059-7908	6	3		Abubakar, Ibrahim and Dalglish, Sarah L. and Ihekweazu, Chikwe A. and Bolu, Omotayo and Aliyu, Sani H.	http://search.ebscohost.com.proxy-ub.rug.nl/login.aspx?direct=true&db=cmedm&AN=33741561&site=ehost-live&scope=site				In February 2020, Nigeria faced a potentially catastrophic COVID-19 outbreak due to multiple introductions, high population density in urban slums, prevalence of other infectious diseases and poor health infrastructure. As in other countries, Nigerian policymakers had to make rapid and consequential decisions with limited understanding of transmission dynamics and the efficacy of available contro…		10.1136/bmjgh-2020-004793	COVID-19*;Health Planning*;Health Policy*;Pandemics*;Public Health*;Disaster Planning;Humans;Nigeria;SARS-CoV-2;COVID-19;control strategies;health policy;health services research;mathematical modelling
185	rayyan-95085925	Lessons from co-production of evidence and policy in Nigeria's COVID-19 response	2021			BMJ Global Health	20597908 (ISSN)	6	3		Abubakar, I. and Dalglish, S. L. and Ihekweazu, C. A. and Bolu, O. and Aliyu, S. H.	https://www.scopus.com/inward/record.uri?eid=2-s2.0-85103067381&doi=10.1136%2fbmjgh-2020-004793&partnerID=40&md5=46752534ee65c685654412a4b71bdaca	English			In February 2020, Nigeria faced a potentially catastrophic COVID-19 outbreak due to multiple introductions, high population density in urban slums, prevalence of other infectious diseases and poor health infrastructure. As in other countries, Nigerian policymakers had to make rapid and consequential decisions with limited understanding of transmission dynamics and the efficacy of available contro…		10.1136/bmjgh-2020-004793	control strategies;COVID-19;health policy;health services research;mathematical modelling;cause of death;clinical decision making;contact examination;control strategy;coronavirus disease 2019;epidemic;epidemiological data;evidence based practice;funding;government;health care;health care policy;health economics;human;illness trajectory;infection control;lockdown;multidisciplinary team;Nigeria;Nig…
186	rayyan-95085926	Lessons from co-production of evidence and policy in Nigeria's COVID-19 response	2021			BMJ Global Health	2059-7908	6	3		Abubakar, I. and Dalglish, S. L. and Ihekweazu, C. A. and Bolu, O. and Aliyu, S. H.	https://www.embase.com/search/results?subaction=viewrecord&id=L634551301&from=export http://dx.doi.org/10.1136/bmjgh-2020-004793	English			In February 2020, Nigeria faced a potentially catastrophic COVID-19 outbreak due to multiple introductions, high population density in urban slums, prevalence of other infectious diseases and poor health infrastructure. As in other countries, Nigerian policymakers had to make rapid and consequential decisions with limited understanding of transmission dynamics and the efficacy of available contro…		10.1136/bmjgh-2020-004793	cause of death;clinical decision making;contact examination;control strategy;coronavirus disease 2019;epidemic;epidemiological data;evidence based practice;funding;government;health care;health care policy;health economics;health services research;human;illness trajectory;infection control;lockdown;multidisciplinary team;Nigeria;Nigerian;political system;population density;prevalence;priority jou…
187	rayyan-95085927	Modeling the effect of exposure notification and non-pharmaceutical interventions on COVID-19 transmission in Washington state	2021			npj Digital Medicine	23986352 (ISSN)	4	1		Abueg, M. and Hinch, R. and Wu, N. and Liu, L. and Probert, W. and Wu, A. and Eastham, P. and Shafi, Y. and Rosencrantz, M. and Dikovsky, M. and Cheng, Z. and Nurtay, A. and Abeler-DÃ¶rner, L. and Bonsall, D. and McConnell, M. V. and Oâ€™Banion, S. and Fraser, C.	https://www.scopus.com/inward/record.uri?eid=2-s2.0-85102502833&doi=10.1038%2fs41746-021-00422-7&partnerID=40&md5=48f8debe9fa5f346aebdc522eb57364e	English			Contact tracing is increasingly used to combat COVID-19, and digital implementations are now being deployed, many based on Apple and Googleâ€™s Exposure Notification System. These systems utilize non-traditional smartphone-based technology, presenting challenges in understanding possible outcomes. In this work, we create individual-based models of three Washington state counties to explore how di…		10.1038/s41746-021-00422-7	Smartphones;Contact tracing;Digital implementation;Disease spread;Google+;Individual-based modelling;Non-pharmaceutical interventions;Non-traditional;Notification systems;Smart phones;Washington State;Article;behavior change;compartment model;contact examination;coronavirus disease 2019;death;digital technology;epidemic;home quarantine;human;infection control;infection rate;mathematical model;pan…
188	rayyan-95085928	Modeling the effect of exposure notification and non-pharmaceutical interventions on COVID-19 transmission in Washington state	2021			npj Digital Medicine	2398-6352	4	1		Abueg, M. and Hinch, R. and Wu, N. and Liu, L. and Probert, W. and Wu, A. and Eastham, P. and Shafi, Y. and Rosencrantz, M. and Dikovsky, M. and Cheng, Z. and Nurtay, A. and Abeler-DÃ¶rner, L. and Bonsall, D. and McConnell, M. V. and Oâ€™Banion, S. and Fraser, C.	https://www.embase.com/search/results?subaction=viewrecord&id=L2010777081&from=export http://dx.doi.org/10.1038/s41746-021-00422-7	English			Contact tracing is increasingly used to combat COVID-19, and digital implementations are now being deployed, many based on Apple and Googleâ€™s Exposure Notification System. These systems utilize non-traditional smartphone-based technology, presenting challenges in understanding possible outcomes. In this work, we create individual-based models of three Washington state counties to explore how di…		10.1038/s41746-021-00422-7	article;behavior change;compartment model;contact examination;coronavirus disease 2019;death;digital technology;epidemic;home quarantine;human;infection control;infection rate;mathematical model;pandemic;priority journal;public health;public policy;social distancing;Washington
189	rayyan-95085929	Internet of things for healthcare monitoring applications based on RFID clustering scheme	2021	1		WIRELESS NETWORKS	1022-0038 1572-8196	27	1	747-763	Abuelkhail, A. and Baroudi, U. and Raad, M. and Sheltami, T.					COVID-19 surprised the whole world by its quick and sudden spread. Coronavirus pushes all community sectors: government, industry, academia, and nonprofit organizations to take forward steps to stop and control this pandemic. It is evident that IT-based solutions are urgent. This study is a small step in this direction, where health information is monitored and collected continuously. In this wor…		10.1007/s11276-020-02482-1
190	rayyan-95085930	Internet of things for healthcare monitoring applications based on RFID clustering scheme	2021			Wireless Networks	10220038 (ISSN)	27	1	747-763	Abuelkhail, A. and Baroudi, U. and Raad, M. and Sheltami, T.	https://www.scopus.com/inward/record.uri?eid=2-s2.0-85094982157&doi=10.1007%2fs11276-020-02482-1&partnerID=40&md5=4ad12ac5d857245c5bddc608dc719d6b	English			COVID-19 surprised the whole world by its quick and sudden spread. Coronavirus pushes all community sectors: government, industry, academia, and nonprofit organizations to take forward steps to stop and control this pandemic. It is evident that IT-based solutions are urgent. This study is a small step in this direction, where health information is monitored and collected continuously. In this wor…		10.1007/s11276-020-02482-1	Clustering;Data collection;Energy consumption;IoT;Optimization;RFID;Simulation and experiment;Smart node;Tracking systems;Integer programming;Internet of things;Nonprofit organization;Software prototyping;Clustering scheme;Health informations;Healthcare monitoring;IT-based solutions;Potential attack;Radio-frequency-identification tags (RFID);Security algorithm;Transmission delays;Radio frequency …
191	rayyan-95085931	Characterization of SARS-CoV-2 dynamics in the host	2020			ANNUAL REVIEWS IN CONTROL	1367-5788 1872-9088	50		457-468	Abuin, P. and Anderson, A. and Ferramosca, A. and Hernandez-Vargas, E. A. and Gonzalez, A. H.					While many epidemiological models were proposed to understand and handle COVID-19 pandemic, too little has been invested to understand human viral replication and the potential use of novel antivirals to tackle the infection. In this work, using a control theoretical approach, validated mathematical models of SARS-CoV-2 in humans are characterized. A complete analysis of the main dynamic characte…		10.1016/j.arcontrol.2020.09.008
192	rayyan-95085932	Characterization of SARS-CoV-2 dynamics in the host	2020			Annual Reviews in Control	13675788 (ISSN)	50		457-468	Abuin, P. and Anderson, A. and Ferramosca, A. and Hernandez-Vargas, E. A. and Gonzalez, A. H.	https://www.scopus.com/inward/record.uri?eid=2-s2.0-85092939151&doi=10.1016%2fj.arcontrol.2020.09.008&partnerID=40&md5=ccab54d7df3a25537ae07c17eb9ea04a	English			While many epidemiological models were proposed to understand and handle COVID-19 pandemic, too little has been invested to understand human viral replication and the potential use of novel antivirals to tackle the infection. In this work, using a control theoretical approach, validated mathematical models of SARS-CoV-2 in humans are characterized. A complete analysis of the main dynamic characte…		10.1016/j.arcontrol.2020.09.008	Equilibrium sets characterization;In-host model;SARS-CoV-2 infection;Stability analysis;Cell proliferation;Antiviral treatments;Critical condition;Dynamic characteristics;Epidemiological models;Mathematical analysis;Reproduction numbers;System characterization;Theoretical approach;Diseases
193	rayyan-95085933	Characterization of SARS-CoV-2 dynamics in the host	2020	1	1	Annual Reviews in Control	18729088 13675788	50		457	Abuin, Pablo and Anderson, Alejandro and Ferramosca, Antonio and Hernandez-Vargas, Esteban A. and Gonzalez, Alejandro H.	http://search.ebscohost.com.proxy-ub.rug.nl/login.aspx?direct=true&db=msn&AN=MR4188921&site=ehost-live&scope=site http://www.ams.org/mathscinet/MRAuthorID/861856 http://www.ams.org/mathscinet/MRAuthorID/908940 http://www.ams.org/mathscinet/MRAuthorID/945593 http://www.ams.org/mathscinet/MRAuthorID/1284014 http://www.ams.org/mathscinet/MRAuthorID/1417592 https://mathscinet.ams.org/mathscinet-getit…	English			Summary: ``While many epidemiological models were proposed to understand and handle COVID-19 pandemic, too little has been invested to understand human viral replication and the potential use of novel antivirals to tackle the infection. In this work, using a control theoretical approach, validated mathematical models of SARS-CoV-2 in humans are characterized. A complete analysis of the main dynam…			92D30 Biology and other natural sciences;Genetics and population dynamics;Epidemiology;34C60 Ordinary differential equations;Qualitative theory;Qualitative investigation and simulation of models;34D20 Ordinary differential equations;Stability theory;Stability;Ordinary differential equations;Qualitative theory;Qualitative investigation and simulation of models;Ordinary differential equations;Stabi…
194	rayyan-95085934	Dynamical characterization of antiviral effects in COVID-19	2021			ANNUAL REVIEWS IN CONTROL	1367-5788 1872-9088	52		587-601	Abuin, P. and Anderson, A. and Ferramosca, A. and Hernandez-Vargas, E. A. and Gonzalez, A. H.					Mathematical models describing SARS-CoV-2 dynamics and the corresponding immune responses in patients with COVID-19 can be critical to evaluate possible clinical outcomes of antiviral treatments. In this work, based on the concept of virus spreadability in the host, antiviral effectiveness thresholds are determined to establish whether or not a treatment will be able to clear the infection. In ad…		10.1016/j.arcontrol.2021.05.001
195	rayyan-95085935	Dynamical characterization of antiviral effects in COVID-19	2021			Annual Reviews in Control	13675788 (ISSN)	52		587-601	Abuin, P. and Anderson, A. and Ferramosca, A. and Hernandez-Vargas, E. A. and Gonzalez, A. H.	https://www.scopus.com/inward/record.uri?eid=2-s2.0-85107428827&doi=10.1016%2fj.arcontrol.2021.05.001&partnerID=40&md5=87c9f2dc6656ab0b399f540846a217ba	English			Mathematical models describing SARS-CoV-2 dynamics and the corresponding immune responses in patients with COVID-19 can be critical to evaluate possible clinical outcomes of antiviral treatments. In this work, based on the concept of virus spreadability in the host, antiviral effectiveness thresholds are determined to establish whether or not a treatment will be able to clear the infection. In ad…		10.1016/j.arcontrol.2021.05.001	Antiviral effectiveness;Dynamic characterization;In-host model;SARS-CoV-2;Diseases;Hospital data processing;Viruses;Anti-viral effects;Antiviral treatments;Clinical outcome;Dynamical characterization;Immune response;Patient data;Spreadability;Virus dynamics;Patient treatment
196	rayyan-95085936	Estimating the burden of the COVID-19 pandemic on mortality, life expectancy and lifespan inequality in England and Wales: a population-level analysis	2021			Journal of epidemiology and community health	1470-2738	75	8	735-740	Aburto, Jose Manuel and Kashyap, Ridhi and SchÃ¶ley, Jonas and Angus, Colin and Ermisch, John and Mills, Melinda C. and Dowd, Jennifer Beam	http://search.ebscohost.com.proxy-ub.rug.nl/login.aspx?direct=true&db=cmedm&AN=33468602&site=ehost-live&scope=site				Background: Deaths directly linked to COVID-19 infection may be misclassified, and the pandemic may have indirectly affected other causes of death. To overcome these measurement challenges, we estimate the impact of the COVID-19 pandemic on mortality, life expectancy and lifespan inequality from week 10 of 2020, when the first COVID-19 death was registered, to week 47 ending 20 November 2020 in E…		10.1136/jech-2020-215505	Cost of Illness*;Life Expectancy*;Longevity*;Mortality*;Pandemics*;COVID-19/*psychology;Adolescent;COVID-19/epidemiology;Cause of Death;Child;Child, Preschool;England/epidemiology;Female;Humans;Infant;Infant, Newborn;Male;SARS-CoV-2;Wales/epidemiology;demography;epidemics;mortality
197	rayyan-95085937	Estimating the burden of the COVID-19 pandemic on mortality, life expectancy and lifespan inequality in England and Wales: A population-level analysis	2021			Journal of Epidemiology and Community Health	1470-2738 0143-005X	75	8	735-740	Aburto, J. M. and Kashyap, R. and SchÃ¶ley, J. and Angus, C. and Ermisch, J. and Mills, M. C. and Dowd, J. B.	https://www.embase.com/search/results?subaction=viewrecord&id=L634014476&from=export http://dx.doi.org/10.1136/jech-2020-215505	English			Deaths directly linked to COVID-19 infection may be misclassified, and the pandemic may have indirectly affected other causes of death. To overcome these measurement challenges, we estimate the impact of the COVID-19 pandemic on mortality, life expectancy and lifespan inequality from week 10 of 2020, when the first COVID-19 death was registered, to week 47 ending 20 November 2020 in England and W…		10.1136/jech-2020-215505	adolescent;adult;aged;all cause mortality;article;child;controlled study;coronavirus disease 2019;disease burden;England;excess mortality;female;human;life expectancy;lifespan;male;middle aged;mortality rate;mortality risk;pandemic;priority journal;very elderly;Wales
198	rayyan-95085938	Adequacy of Logistic models for describing the dynamics of COVID-19 pandemic	2020			Infectious Disease Modelling	24680427 (ISSN)	5		536-542	Abusam, A. and Abusam, R. and Al-Anzi, B.	https://www.scopus.com/inward/record.uri?eid=2-s2.0-85089470999&doi=10.1016%2fj.idm.2020.08.006&partnerID=40&md5=9e7c65ebd13f69b431fc140aae37bbda	English			Logistic models have been widely used for modelling the ongoing COVID-19 pandemic. This study used the data for Kuwait to assess the adequacy of the two most commonly used logistic models (Verhulst and Richards models) for describing the dynamics COVID-19. Specifically, the study assessed the predictive performance of these two models and the practical identifiability of their parameters. Two mod…		10.1016/j.idm.2020.08.006	COVID-19 in Kuwait;Infectious disease modeling;Logistic growth models;Model performance;Parameter identification;Article;calibration;computer heuristics;coronavirus disease 2019;epidemic;human;mathematical model;pandemic;reliability;richard model;statistical model;validation process;verhulst model
199	rayyan-95085939	Adequacy of Logistic models for describing the dynamics of COVID-19 pandemic	2020			Infectious Disease Modelling	2468-0427	5		536-542	Abusam, A. and Abusam, R. and Al-Anzi, B.	https://www.embase.com/search/results?subaction=viewrecord&id=L2007492287&from=export http://dx.doi.org/10.1016/j.idm.2020.08.006	English			Logistic models have been widely used for modelling the ongoing COVID-19 pandemic. This study used the data for Kuwait to assess the adequacy of the two most commonly used logistic models (Verhulst and Richards models) for describing the dynamics COVID-19. Specifically, the study assessed the predictive performance of these two models and the practical identifiability of their parameters. Two mod…		10.1016/j.idm.2020.08.006	article;calibration;computer heuristics;coronavirus disease 2019;epidemic;human;mathematical model;pandemic;reliability;richard model;statistical model;validation process;verhulst model
200	rayyan-95085940	Projecting the course of COVID-19 in Turkey: A probabilistic modeling approach	2021			Turkish Journal of Medical Sciences	13000144 (ISSN)	51	1	16-27	Acar, A. C. and Ahmet GÃ¶rkem, E. R. and BurduroÄŸlu, H. C. and SÃ¼lkÃ¼, S. N. and Aydin Son, Y. and Akin, L. and Ãœnal, S.	https://www.scopus.com/inward/record.uri?eid=2-s2.0-85102317164&doi=10.3906%2fsag-2005-378&partnerID=40&md5=e927920d59fa575d40e0b53c35b4ddc4	English			Background/aim: The COVID-19 pandemic originated in Wuhan, China, in December 2019 and became one of the worst global health crises ever. While struggling with the unknown nature of this novel coronavirus, many researchers and groups attempted to project the progress of the pandemic using empirical or mechanistic models, each one having its drawbacks. The first confirmed cases were announced earl…		10.3906/sag-2005-378	Bayesian regression;COVID-19;Epidemiology;Pandemic;Turkey;Bayes Theorem;Epidemiologic Methods;Forecasting;Humans;Models, Statistical;Pandemics;Probability;Article;coronavirus disease 2019;disease exacerbation;disease simulation;epidemic;human;lockdown;mathematical model;Monte Carlo method;mortality rate;prediction;predictive validity;public health;retrospective study;seasonal variation;Severe acu…
201	rayyan-95085941	Projecting the course of COVID-19 in Turkey: A probabilistic modeling approach	2021			Turkish Journal of Medical Sciences	1303-6165 1300-0144	51	1	16-27	Acar, A. C. and Ahmet GÃ¶rkem, E. R. and BurduroÄŸlu, H. C. and SÃ¼lkÃ¼, S. N. and Aydin Son, Y. and Akin, L. and Ãœnal, S.	https://www.embase.com/search/results?subaction=viewrecord&id=L2006706601&from=export http://dx.doi.org/10.3906/sag-2005-378	English			Background/aim: The COVID-19 pandemic originated in Wuhan, China, in December 2019 and became one of the worst global health crises ever. While struggling with the unknown nature of this novel coronavirus, many researchers and groups attempted to project the progress of the pandemic using empirical or mechanistic models, each one having its drawbacks. The first confirmed cases were announced earl…		10.3906/sag-2005-378	article;coronavirus disease 2019;disease exacerbation;disease simulation;epidemic;human;lockdown;mathematical model;Monte Carlo method;mortality rate;pandemic;prediction;predictive validity;public health;retrospective study;seasonal variation;Severe acute respiratory syndrome coronavirus 2;social distancing;Turkey (republic)
202	rayyan-95085942	R0 and re of covid-19: Can we predict when the pandemic outbreak will be contained?	2020			Indian Journal of Critical Care Medicine	09725229 (ISSN)	24	11	1125-1127	Achaiah, N. C. and Subbarajasetty, S. B. and Shetty, R. M.	https://www.scopus.com/inward/record.uri?eid=2-s2.0-85111785536&doi=10.5005%2fjp-journals-10071-23649&partnerID=40&md5=4268205da8c75184a42914b565c43324	English			R0 (R naught) is the basic reproduction number, also known as basic reproduction ratio or rate which is an epidemiological metric used to measure the transmissibility of infectious agents. R0 is a derivative of the following variablesâ€”the duration of infectivity after the patient gets infected, the likelihood of transmission of infection per contact between a susceptible person and an infectiou…		10.5005/jp-journals-10071-23649	COVID-19;COVID-19 pandemic;R naught;R<sub>0</sub>;R<sub>0</sub> R<sub>e</sub> for COVID-19;biocontainment;coronavirus disease 2019;herd immunity;human;nonhuman;pandemic;public health;Review;vaccination
203	rayyan-95085943	R0 and re of covid-19: Can we predict when the pandemic outbreak will be contained?	2020			Indian Journal of Critical Care Medicine	1998-359X 0972-5229	24	11	1125-1127	Achaiah, N. C. and Subbarajasetty, S. B. and Shetty, R. M.	https://www.embase.com/search/results?subaction=viewrecord&id=L633612801&from=export http://dx.doi.org/10.5005/jp-journals-10071-23649	English			R0 (R naught) is the basic reproduction number, also known as basic reproduction ratio or rate which is an epidemiological metric used to measure the transmissibility of infectious agents. R0 is a derivative of the following variablesâ€”the duration of infectivity after the patient gets infected, the likelihood of transmission of infection per contact between a susceptible person and an infectiou…		10.5005/jp-journals-10071-23649	biocontainment;coronavirus disease 2019;herd immunity;human;nonhuman;pandemic;public health;review;vaccination
204	rayyan-95085944	R<sub>0</sub> and R<sub>e</sub> of COVID-19: Can We Predict When the Pandemic Outbreak Will Be Contained?	2020	11		INDIAN JOURNAL OF CRITICAL CARE MEDICINE	0972-5229 1998-359X	24	11	1125-1127	Achaiah, N. C. and Subbarajasetty, S. B. and Shetty, R. M. and Journal, I.					R-0 (R naught) is the basic reproduction number, also known as basic reproduction ratio or rate which is an epidemiological metric used to measure the transmissibility of infectious agents. R-0 is a derivative of the following variables-the duration of infectivity after the patient gets infected, the likelihood of transmission of infection per contact between a susceptible person and an infectiou…		10.5005/jp-journals-10071-23649
205	rayyan-95085945	COVID-19 Pandemic: Need of the Hour - A Course Correction, Restructuring & Review of our Policies - An Indian Perspective	2021			Journal of epidemiology and global health	2210-6014	11	2	150-154	Acharya, K. Vishak and Unnikrishnan, Bhaskaran and Rathi, Priya and Shreenivasa, A.	http://search.ebscohost.com.proxy-ub.rug.nl/login.aspx?direct=true&db=cmedm&AN=33605117&site=ehost-live&scope=site				The world stunned by a pandemic of such cataclysmic scale is reeling under the joint burden of health impact unleashed by the diseases and the strain on the economy. Glaring shortfalls and inconsistencies in strategies to combat the pandemic have surfaced worldwide irrespective of the country's economic and health care status. The responses have vacillated from mute to drastic. Gaps in health pre…		10.2991/jegh.k.201215.001	COVID-19/*epidemiology;Health Policy/*trends;Humans;India/epidemiology;Pandemics/prevention & control;SARS-CoV-2;COVID-19 pandemic;India;health policies;lockdown;surveillance
206	rayyan-95085946	COVID-19 Pandemic: Need of the Hour - A Course Correction, Restructuring & Review of our Policies - An Indian Perspective	2021	6		JOURNAL OF EPIDEMIOLOGY AND GLOBAL HEALTH	2210-6006 2210-6014	11	2	150-154	Acharya, K. V. and Unnikrishnan, B. and Rathi, P. and Shreenivasa, A.					The world stunned by a pandemic of such cataclysmic scale is reeling under the joint burden of health impact unleashed by the diseases and the strain on the economy. Glaring shortfalls and inconsistencies in strategies to combat the pandemic have surfaced worldwide irrespective of the country's economic and health care status. The responses have vacillated from mute to drastic. Gaps in health pre…		10.2991/jegh.k.201215.001
207	rayyan-95085947	COVID-19 pandemic: Need of the hour - A course correction, restructuring & review of our policies - An indian perspective	2021			Journal of Epidemiology and Global Health	22106006 (ISSN)	11	2	150-154	Acharya, K. V. and Unnikrishnan, B. and Rathi, P. and Shreenivasa, A.	https://www.scopus.com/inward/record.uri?eid=2-s2.0-85107734239&doi=10.2991%2fJEGH.K.201215.001&partnerID=40&md5=37281e4b27e5b1beaa3a0f48d86cf286	English			The world stunned by a pandemic of such cataclysmic scale is reeling under the joint burden of health impact unleashed by the diseases and the strain on the economy. Glaring shortfalls and inconsistencies in strategies to combat the pandemic have surfaced worldwide irrespective of the country's economic and health care status. The responses have vacillated from mute to drastic. Gaps in health pre…		10.2991/JEGH.K.201215.001	COVID-19 pandemic;Health policies;India;Lockdown;Surveillance;COVID-19;Health Policy;Humans;Pandemics;SARS-CoV-2;coronavirus disease 2019;hand washing;health care policy;health workforce;human;pandemic;Review;social distancing;travel restriction;epidemiology
208	rayyan-95085948	COVID-19 pandemic: Need of the hour - A course correction, restructuring & review of our policies - An indian perspective	2021			Journal of Epidemiology and Global Health	2210-6014 2210-6006	11	2	150-154	Acharya, K. V. and Unnikrishnan, B. and Rathi, P. and Shreenivasa, A.	https://www.embase.com/search/results?subaction=viewrecord&id=L2012940391&from=export http://dx.doi.org/10.2991/JEGH.K.201215.001	English			The world stunned by a pandemic of such cataclysmic scale is reeling under the joint burden of health impact unleashed by the diseases and the strain on the economy. Glaring shortfalls and inconsistencies in strategies to combat the pandemic have surfaced worldwide irrespective of the country's economic and health care status. The responses have vacillated from mute to drastic. Gaps in health pre…		10.2991/JEGH.K.201215.001	coronavirus disease 2019;hand washing;health care policy;health workforce;human;India;lockdown;pandemic;review;social distancing;travel restriction
209	rayyan-95085949	Mathematical modelling of earlier stages of COVID-19 transmission dynamics in Ghana	2022			Results in Physics	22113797 (ISSN)	34			Acheampong, E. and Okyere, E. and Iddi, S. and Bonney, J. H. K. and Asamoah, J. K. K. and Wattis, J. A. D. and Gomes, R. L.	https://www.scopus.com/inward/record.uri?eid=2-s2.0-85123827771&doi=10.1016%2fj.rinp.2022.105193&partnerID=40&md5=3fd7aaeb953debea1a9ef8635cae8722	English			In late 2019, a novel coronavirus, the SARS-CoV-2 outbreak was identified in Wuhan, China and later spread to every corner of the globe. Whilst the number of infection-induced deaths in Ghana, West Africa are minimal when compared with the rest of the world, the impact on the local health service is still significant. Compartmental models are a useful framework for investigating transmission of d…		10.1016/j.rinp.2022.105193	Mathematical analysis;Monte Carlo-least squares;SARS-CoV-2;Sensitivity;Transmission model;Uncertainty
210	rayyan-95085950	Mathematical modelling of earlier stages of COVID-19 transmission dynamics in Ghana	2022	3		RESULTS IN PHYSICS	2211-3797	34			Acheampong, E. and Okyere, E. and Iddi, S. and Gomes, R. L. and Bonney, J. H. K. and Asamoah, J. K. K. and Wattis, J. A. D.					In late 2019, a novel coronavirus, the SARS-CoV-2 outbreak was identified in Wuhan, China and later spread to every corner of the globe. Whilst the number of infection-induced deaths in Ghana, West Africa are minimal when compared with the rest of the world, the impact on the local health service is still significant. Compartmental models are a useful framework for investigating transmission of d…		10.1016/j.rinp.2022.105193
211	rayyan-95085951	The Remote Emerging Disease Intelligenceâ€”NETwork	2022			Frontiers in Microbiology	1664302X (ISSN)	13			Achee, N. L.	https://www.scopus.com/inward/record.uri?eid=2-s2.0-85138159268&doi=10.3389%2ffmicb.2022.961065&partnerID=40&md5=f15e28f5b15abb9251e75ba28cfa04eb	English			Accurate prediction of zoonotic spillover events requires a detailed understanding of baseline pathogens circulating in differing global environments. By characterizing the diversity and determining the natural baseline of pathogens in a given biological system, any perturbations to this balance can be detected, leading to estimates of risk for emerging diseases. As epidemics and probability for …		10.3389/fmicb.2022.961065	bio-/xeno-surveillance;capacity building;emerging infectious disease;metagenomics;mobile data entry;next-generation sequencing;REDI-NET;zoonoses;Article;artificial intelligence;Bacillus subtilis;bioinformatics;biome;coronavirus disease 2019;Cryptococcus neoformans;disease re-emergence;disease surveillance;Enterococcus faecalis;epidemic;Escherichia coli;grassland;high throughput sequencing;human;i…
212	rayyan-95085952	The Remote Emerging Disease Intelligenceâ€”NETwork	2022			Frontiers in Microbiology	1664-302X	13			Achee, N. L.	https://www.embase.com/search/results?subaction=viewrecord&id=L2019112317&from=export http://dx.doi.org/10.3389/fmicb.2022.961065	English			Accurate prediction of zoonotic spillover events requires a detailed understanding of baseline pathogens circulating in differing global environments. By characterizing the diversity and determining the natural baseline of pathogens in a given biological system, any perturbations to this balance can be detected, leading to estimates of risk for emerging diseases. As epidemics and probability for …		10.3389/fmicb.2022.961065	article;artificial intelligence;Bacillus subtilis;bioinformatics;biome;capacity building;coronavirus disease 2019;Cryptococcus neoformans;disease re-emergence;disease surveillance;Enterococcus faecalis;epidemic;Escherichia coli;grassland;high throughput sequencing;human;illumina sequencing;mathematical model;metagenomics;nonhuman;prevalence;prophylaxis;risk assessment;Sanger sequencing;seasonal v…
213	rayyan-95085953	Stationary distribution Markov chain for Covid-19 pandemic	2021			Journal of Physics: Conference Series	17426588 (ISSN)	1722			Achmad, A. L. H. and Ruchjana, B. N. and Ruchjana, B. N. and Universitas Padjadjaran, Faculty of Mathematics and Natural Sciences, Department of Mathematics Jl Raya Bandung Sumedang km Jatinangor Sumedang and Rejito, J. and Universitas Padjadjaran, Department of Mathematics Jl Raya Bandung Sumedang km Jatinangor Sumedang and Pradana, A. and Universitas Padjadjaran, Department of Mathematics Jl Ra…	https://www.scopus.com/inward/record.uri?eid=2-s2.0-85100812990&doi=10.1088%2f1742-6596%2f1722%2f1%2f012084&partnerID=40&md5=86d7eec48bd66cf4db79c21db0c39481	English	IOP Publishing Ltd		Coronavirus disease (Covid-19) is a new disease found in the late 2019. The first case was reported on December 31, 2019 in Wuhan, China and spreading all over the countries. The disease was quickly spread to all over the countries. There are 206,900 cases confirmed by March 18, 2020 causing 8,272 death. It was predicted that the number of confirmed cases will continue to increase. On January 30,…		10.1088/1742-6596/1722/1/012084	Clustering algorithms;Information analysis;Viruses;Coronaviruses;Health emergencies;Long-term prediction;Observation interval;Stationary distribution;World Health Organization;Wuhan , China;Markov chains
214	rayyan-95085954	Health trends, inequalities and opportunities in South Africa's provinces, 1990-2019: findings from the Global Burden of Disease 2019 Study	2022			Journal of Epidemiology and Community Health	1470-2738 0143-005X	76	5	471-481	Achoki, T. and Sartorius, B. and Watkins, D. and Glenn, S. D. and Kengne, A. P. and Oni, T. and Wiysonge, C. S. and Walker, A. and Adetokunboh, O. O. and Babalola, T. K. and Bolarinwa, O. A. and Claassens, M. M. and Cowden, R. G. and Day, C. T. and Ezekannagha, O. and Ginindza, T. G. and Iwu, C. C. D. and Iwu, C. J. and Karangwa, I. and Katoto, P. D. M. C. and Kugbey, N. and Kuupiel, D. and Mahas…	https://www.embase.com/search/results?subaction=viewrecord&id=L2021254421&from=export http://dx.doi.org/10.1136/jech-2021-217480	English			Background Over the last 30 years, South Africa has experienced four 'colliding epidemics' of HIV and tuberculosis, chronic illness and mental health, injury and violence, and maternal, neonatal, and child mortality, which have had substantial effects on health and well-being. Using data from the 2019 Global Burden of Diseases, Injuries and Risk Factors Study (GBD 2019), we evaluated national and…		10.1136/jech-2021-217480	acquired immune deficiency syndrome;adolescent;adult;aged;all cause mortality;article;cause of death;child;communicable disease;controlled study;demographics;disability;disability-adjusted life year;disabled person;female;global disease burden;government;health care disparity;health care policy;health care system;Healthcare Access and Quality Index;human;Human immunodeficiency virus infection;inj…
215	rayyan-95085955	The Royal Society RAMP modelling initiative	2022			Philosophical Transactions of the Royal Society A: Mathematical, Physical and Engineering Sciences	1364503X (ISSN)	380	2233		Ackland, G. J. and Panovska-Griffiths, J. and Waites, W. and Cates, M. E.	https://www.scopus.com/inward/record.uri?eid=2-s2.0-85136588248&doi=10.1098%2frsta.2021.0316&partnerID=40&md5=fa3f9a4f028e1934d03c2129c6f6ed5f	English			Normally, science proceeds following a well-established set of principles. Studies are done with an emphasis on correctness, are submitted to a journal editor who evaluates their relevance, and then undergo anonymous peer review by experts before publication in a journal and acceptance by the scientific community via the open literature. This process is slow, but its accuracy has served all field…		10.1098/rsta.2021.0316	COVID-19;epidemics;mathematical modelling;Epidemiology;Emergency situation;Epidemic;Journal editors;Mathematical modeling;Peer assessment;Peer review;Policy makers;Royal society;Scientific community;Target audience;Coronavirus
216	rayyan-95085956	The Royal Society RAMP modelling initiative	2022			Philosophical transactions. Series A, Mathematical, physical, and engineering sciences	1471-2962	380	2233	20210316	Ackland, G. J. and Panovska-Griffiths, J. and Waites, W. and Cates, M. E.	https://www.embase.com/search/results?subaction=viewrecord&id=L638746285&from=export http://dx.doi.org/10.1098/rsta.2021.0316	English			Normally, science proceeds following a well-established set of principles. Studies are done with an emphasis on correctness, are submitted to a journal editor who evaluates their relevance, and then undergo anonymous peer review by experts before publication in a journal and acceptance by the scientific community via the open literature. This process is slow, but its accuracy has served all field…		10.1098/rsta.2021.0316	article;attention;coronavirus disease 2019;epidemic;human;journalism;rigor
217	rayyan-95085957	Modeling resource demands and constraints for COVID-19 intervention strategies	2020	1	1	SIAM News	15579573	53	9	1	Acquesta, Erin C. S. and Beyeler, Walt and Finley, Pat and Klise, Katherine and Makvandi, Monear and Stanislawski, Emma	http://search.ebscohost.com.proxy-ub.rug.nl/login.aspx?direct=true&db=msn&AN=MR4634652&site=ehost-live&scope=site http://www.ams.org/mathscinet/MRAuthorID/1575045 http://www.ams.org/mathscinet/MRAuthorID/1574701 http://www.ams.org/mathscinet/MRAuthorID/1217174 http://www.ams.org/mathscinet/MRAuthorID/1574623 http://www.ams.org/mathscinet/MRAuthorID/1574744 http://www.ams.org/mathscinet/MRAuthorID…	English						92D30 Biology and other natural sciences;Genetics and population dynamics;Epidemiology;Biology and other natural sciences;Genetics and population dynamics;Epidemiology
218	rayyan-95085958	COVID-19 optimal vaccination policies: A modeling study on efficacy, natural and vaccine-induced immunity responses	2021			Mathematical Biosciences	00255564 (ISSN)	337			AcuÃ±a-Zegarra, M. A. and DÃ­az-Infante, S. and Baca-Carrasco, D. and Olmos-Liceaga, D.	https://www.scopus.com/inward/record.uri?eid=2-s2.0-85105812815&doi=10.1016%2fj.mbs.2021.108614&partnerID=40&md5=161ce8ab3c887b11063fe883eba14b50	English			About a year into the pandemic, COVID-19 accumulates more than two million deaths worldwide. Despite non-pharmaceutical interventions such as social distance, mask-wearing, and restrictive lockdown, the daily confirmed cases remain growing. Vaccine developments from Pfizer, Moderna, and Gamaleya Institute reach more than 90% efficacy and sustain the vaccination campaigns in multiple countries. Ho…		10.1016/j.mbs.2021.108614	COVID-19;DALYs;Natural immunity;Optimal control;Reinfection;Vaccination policy;Vaccine efficacy;Vaccine profile;Vaccine-induced immunity;WHO-SAGE;COVID-19 Vaccines;Humans;Mass Vaccination;Models, Theoretical;Outcome and Process Assessment, Health Care;SARS coronavirus;Decision making;Optimal control systems;SARS-CoV-2 vaccine;Grand Challenge;Mixed constraints;Non-pharmaceutical interventions;Opti…
219	rayyan-95085959	COVID-19 optimal vaccination policies: A modeling study on efficacy, natural and vaccine-induced immunity responses	2021			Mathematical Biosciences	1879-3134 0025-5564	337			AcuÃ±a-Zegarra, M. A. and DÃ­az-Infante, S. and Baca-Carrasco, D. and Olmos-Liceaga, D.	https://www.embase.com/search/results?subaction=viewrecord&id=L2012037246&from=export http://dx.doi.org/10.1016/j.mbs.2021.108614	English			About a year into the pandemic, COVID-19 accumulates more than two million deaths worldwide. Despite non-pharmaceutical interventions such as social distance, mask-wearing, and restrictive lockdown, the daily confirmed cases remain growing. Vaccine developments from Pfizer, Moderna, and Gamaleya Institute reach more than 90% efficacy and sustain the vaccination campaigns in multiple countries. Ho…		10.1016/j.mbs.2021.108614	SARS-CoV-2 vaccine;article;clinical practice;coronavirus disease 2019;dose response;health care policy;human;immune response;mathematical computing;mathematical model;medical decision making;nonhuman;practice guideline;Severe acute respiratory syndrome coronavirus 2;vaccination;vaccination coverage;World Health Organization
220	rayyan-95085960	A retrospective analysis of COVID-19 non-pharmaceutical interventions for Mexico and Peru: a modeling study	2022								AcuÃ±a-Zegarra, M. A. and Santana-Cibrian, M. and Rodriguez Hernandez-Vela, C. E. and Mena, R. H. and Velasco-HernÃ¡ndez, J. X.	https://www.embase.com/search/results?subaction=viewrecord&id=L2022075611&from=export http://dx.doi.org/10.1101/2022.12.19.22283668	English			We model the observed dynamics of COVID-19 in Mexico and Peru and explore the impact of hypothetical non-pharmaceutical interventions applied on key days of civic, religious, or political nature that increased contacts and transmission events. Using as a baseline the observed epidemic curve, we apply hypothetical reductions in the contact rates during the first year of the pandemic: i) near the b…		10.1101/2022.12.19.22283668	contact examination;controlled study;coronavirus disease 2019;disease simulation;early intervention;epidemic;epidemic curve;human;mathematical model;Mexico;pandemic;Peru;prevalence;retrospective study;superspreading event
221	rayyan-95085961	Modeling behavioral change and COVID-19 containment in Mexico: A trade-off between lockdown and compliance	2020			Mathematical Biosciences	00255564 (ISSN)	325			AcuÃ±a-Zegarra, M. A. and Santana-Cibrian, M. and Velasco-Hernandez, J. X.	https://www.scopus.com/inward/record.uri?eid=2-s2.0-85084617326&doi=10.1016%2fj.mbs.2020.108370&partnerID=40&md5=42cc3a9ef337e410784dec8bd7012a54	English			Sanitary Emergency Measures (SEM) were implemented in Mexico on March 30th, 2020 requiring the suspension of non-essential activities. This action followed a Healthy Distance Sanitary action on March 23rd, 2020. The aim of both measures was to reduce community transmission of COVID-19 in Mexico by lowering the effective contact rate. Using a modification of the Kermackâ€“McKendrick SEIR model we …		10.1016/j.mbs.2020.108370	Bayesian inference;Behavioral change;Contact rate reduction;COVID-19;Disease dispersal;Isolation;Communicable Disease Control;Coronavirus Infections;Health Behavior;Humans;Mexico;Models, Theoretical;Pandemics;Pneumonia, Viral;Risk Reduction Behavior;Social Isolation;Mexico [North America];Behavioral research;Economic and social effects;Transmissions;Behavior change;Behavioral changes;Effective co…
222	rayyan-95085962	Modeling behavioral change and COVID-19 containment in Mexico: A trade-off between lockdown and compliance	2020			Mathematical Biosciences	1879-3134 0025-5564	325			AcuÃ±a-Zegarra, M. A. and Santana-Cibrian, M. and Velasco-Hernandez, J. X.	https://www.embase.com/search/results?subaction=viewrecord&id=L2005911717&from=export http://dx.doi.org/10.1016/j.mbs.2020.108370	English			Sanitary Emergency Measures (SEM) were implemented in Mexico on March 30th, 2020 requiring the suspension of non-essential activities. This action followed a Healthy Distance Sanitary action on March 23rd, 2020. The aim of both measures was to reduce community transmission of COVID-19 in Mexico by lowering the effective contact rate. Using a modification of the Kermackâ€“McKendrick SEIR model we …		10.1016/j.mbs.2020.108370	article;behavior change;control strategy;coronavirus disease 2019;disease control;disease elimination;disease surveillance;disease transmission;human;mathematical model;mental compliance;Mexico;mortality rate;scanning electron microscopy;social behavior;social distance
223	rayyan-95085963	Mathematical perspective of Covid-19 pandemic: disease extinction criteria in deterministic and stochastic models	2021	1	1	Chaos, Solitons \& Fractals	18732887 09600779	142			Adak, Debadatta and Majumder, Abhijit and Bairagi, Nandadulal	http://search.ebscohost.com.proxy-ub.rug.nl/login.aspx?direct=true&db=msn&AN=MR4202067&site=ehost-live&scope=site http://www.ams.org/mathscinet/MRAuthorID/677632 http://www.ams.org/mathscinet/MRAuthorID/1403493 http://www.ams.org/mathscinet/MRAuthorID/1017972 https://mathscinet.ams.org/mathscinet-getitem?mr=4202067 http://dx.doi.org/10.1016/j.chaos.2020.110381	English			Summary: ``The world has been facing the biggest virological invasion in the form of Covid-19 pandemic since the beginning of the year 2020. In this paper, we consider a deterministic epidemic model of four compartments based on the health status of the populations of a given country to capture the disease progression. A stochastic extension of the deterministic model is further considered to cap…			92D30 Biology and other natural sciences;Genetics and population dynamics;Epidemiology;34C60 Ordinary differential equations;Qualitative theory;Qualitative investigation and simulation of models;34D05 Ordinary differential equations;Stability theory;Asymptotic properties;34D20 Ordinary differential equations;Stability theory;Stability;34D23 Ordinary differential equations;Stability theory;Global …
224	rayyan-95085964	Will Omicron end the pandemic? Here's what experts say	2022			Nature	1476-4687	602	7895	20-21	Adam, David	http://search.ebscohost.com.proxy-ub.rug.nl/login.aspx?direct=true&db=cmedm&AN=35102287&site=ehost-live&scope=site						10.1038/d41586-022-00210-7	Epidemiological Models*;Uncertainty*;COVID-19/*prevention & control;COVID-19/*virology;Pandemics/*prevention & control;Pandemics/*statistics & numerical data;SARS-CoV-2/*immunology;SARS-CoV-2/*pathogenicity;COVID-19/immunology;COVID-19/transmission;COVID-19 Vaccines/administration & dosage;COVID-19 Vaccines/immunology;Endemic Diseases/statistics & numerical data;Europe/epidemiology;Hospitalizatio…
225	rayyan-95085965	Will Omicron end the pandemic? Here's what experts say	2022			Nature	14764687 (ISSN)	602	7895	20-21	Adam, D.	https://www.scopus.com/inward/record.uri?eid=2-s2.0-85123964920&doi=10.1038%2fd41586-022-00210-7&partnerID=40&md5=4a03f846947d43ebc190f37f07fa2f69	English					10.1038/d41586-022-00210-7	Infection;SARS-CoV-2;Vaccines;COVID-19;COVID-19 Vaccines;Endemic Diseases;Epidemiological Models;Europe;Hospitalization;Humans;Pandemics;Philippines;Population Dynamics;Social Class;South Africa;Uncertainty;United States;World Health Organization;administration and dosage;endemic disease;epidemiology;genetics;human;immunology;pandemic;pathogenicity;prevention and control;virology
226	rayyan-95085966	Clustering and superspreading potential of SARS-CoV-2 infections in Hong Kong	2020			Nature medicine	1546-170X	26	11	1714-1719	Adam, Dillon C. and Wu, Peng and Wong, Jessica Y. and Lau, Eric H. Y. and Tsang, Tim K. and Cauchemez, Simon and Leung, Gabriel M. and Cowling, Benjamin J.	http://search.ebscohost.com.proxy-ub.rug.nl/login.aspx?direct=true&db=cmedm&AN=32943787&site=ehost-live&scope=site				Superspreading events (SSEs) have characterized previous epidemics of severe acute respiratory syndrome coronavirus (SARS-CoV) and Middle East respiratory syndrome coronavirus (MERS-CoV) infections 1-6 . For SARS-CoV-2, the degree to which SSEs are involved in transmission remains unclear, but there is growing evidence that SSEs might be a typical feature of COVID-19 7,8 . Using contact tracing d…		10.1038/s41591-020-1092-0	COVID-19/*epidemiology;COVID-19/*transmission;Carrier State/epidemiology;Cluster Analysis;Contact Tracing;Female;Health Policy;Hong Kong/epidemiology;Humans;Male;Models, Theoretical;Pandemics;Patient Isolation/legislation & jurisprudence;Public Health/legislation & jurisprudence;Quarantine/legislation & jurisprudence;SARS-CoV-2/physiology;Travel-Related Illness
227	rayyan-95085967	Clustering and superspreading potential of SARS-CoV-2 infections in Hong Kong	2020			Nature Medicine	1546-170X 1078-8956	26	11	1714-1719	Adam, D. C. and Wu, P. and Wong, J. Y. and Lau, E. H. Y. and Tsang, T. K. and Cauchemez, S. and Leung, G. M. and Cowling, B. J.	https://www.embase.com/search/results?subaction=viewrecord&id=L2006718594&from=export http://dx.doi.org/10.1038/s41591-020-1092-0	English			Superspreading events (SSEs) have characterized previous epidemics of severe acute respiratory syndrome coronavirus (SARS-CoV) and Middle East respiratory syndrome coronavirus (MERS-CoV) infections1â€“6. For SARS-CoV-2, the degree to which SSEs are involved in transmission remains unclear, but there is growing evidence that SSEs might be a typical feature of COVID-197,8. Using contact tracing dat…		10.1038/s41591-020-1092-0	adolescent;adult;age;aged;article;asymptomatic infection;child;contact examination;coronavirus disease 2019;disease transmission;epidemic;female;home quarantine;Hong Kong;household;human;infant;infection control;major clinical study;male;middle aged;newborn;nonhuman;onset age;priority journal;risk factor;secondary infection;seroprevalence;Severe acute respiratory syndrome coronavirus 2;social dis…
228	rayyan-95085968	Technological Aspects of Energy-Efficient High-Quality Cleaning of Indoor Air from Harmful Impurities	2021			Scientific Horizons	26632144 (ISSN)	24	4	17-24	Adamchuk, V. and Dovbnenko, O. and Danik, Y. and Skydan, O.	https://www.scopus.com/inward/record.uri?eid=2-s2.0-85122327499&doi=10.48077%2fSCIHOR.24%284%29.2021.17-24&partnerID=40&md5=4fce65969333d0f1bc03e71e88c9744e	English			Bringing to safe health standards and maintaining the basic parameters of the air (microclimate) in the premises for various purposes within the established limits with a high level of efficiency, pro-vides an opportunity to solve the problem of national importance - public health and the necessary environmental characteristics. The purpose of the study is to develop technology and foundations fo…		10.48077/SCIHOR.24(4).2021.17-24	Air purification system;Disinfection;Microclimate;Ozone;Ultraviolet
229	rayyan-95085969	Fractional order epidemiological model of SARS-CoV-2 dynamism involving Alzheimer's disease	2022			Healthcare Analytics	27724425 (ISSN)	2			Addai, E. and Zhang, L. and Preko, A. K. and Asamoah, J. K. K.	https://www.scopus.com/inward/record.uri?eid=2-s2.0-85142202120&doi=10.1016%2fj.health.2022.100114&partnerID=40&md5=6acffaae046bcc7282f4c460250650ee	English			In this paper, we study a Caputoâ€“Fabrizio fractional order epidemiological model for the transmission dynamism of the severe acute respiratory syndrome coronavirus 2 pandemic and its relationship with Alzheimer's disease. Alzheimer's disease is incorporated into the model by evaluating its relevance to the quarantine strategy. We use functional techniques to demonstrate the proposed model stabi…		10.1016/j.health.2022.100114	Alzheimer's disease;Caputoâ€“Fabrizio fractional derivatives;Numerical scheme;SARS-CoV-2 pandemic;Ulamâ€“Hyres stability;Alzheimer disease;Article;asymptomatic infection;coronavirus disease 2019;disease association;epidemiological model;human;infection control;infection risk;mathematical model;pandemic;process development;quarantine;sensitivity analysis;Severe acute respiratory syndrome coronavir…
230	rayyan-95085970	Fractional order epidemiological model of SARS-CoV-2 dynamism involving Alzheimer's disease	2022			Healthcare Analytics	2772-4425	2			Addai, E. and Zhang, L. and Preko, A. K. and Asamoah, J. K. K.	https://www.embase.com/search/results?subaction=viewrecord&id=L2020613932&from=export http://dx.doi.org/10.1016/j.health.2022.100114	English			In this paper, we study a Caputoâ€“Fabrizio fractional order epidemiological model for the transmission dynamism of the severe acute respiratory syndrome coronavirus 2 pandemic and its relationship with Alzheimer's disease. Alzheimer's disease is incorporated into the model by evaluating its relevance to the quarantine strategy. We use functional techniques to demonstrate the proposed model stabi…		10.1016/j.health.2022.100114	Alzheimer disease;article;asymptomatic infection;coronavirus disease 2019;disease association;epidemiological model;human;infection control;infection risk;mathematical model;pandemic;process development;quarantine;sensitivity analysis;Severe acute respiratory syndrome coronavirus 2;simulation;social isolation;vaccination;virus transmission
231	rayyan-95085971	A Mathematical Model for the Growth Dynamics of Demand in the Fashion Industry within the Era of the COVID-19 Pandemic	2022	3	15	INTERNATIONAL JOURNAL OF MATHEMATICS AND MATHEMATICAL SCIENCES	0161-1712 1687-0425	2022			Addor, J. A. and Turkson, A. J. and Kparib, D. Y.					The outbreak of COVID-19 infection and its effects have not spared any economy on the globe. The fourth variant has just announced its appearance with its high death toll and impact on economic activities. The basic reproductive number R0, which measures the transmission potential of an infectious disease, is extremely important in the study of epidemiology. The main purpose of this study was to …		10.1155/2022/5873432
232	rayyan-95085972	A Mathematical Model for the Growth Dynamics of Demand in the Fashion Industry within the Era of the COVID-19 Pandemic	2022			International Journal of Mathematics and Mathematical Sciences	01611712 (ISSN)	2022			Addor, J. A. and Turkson, A. J. and Kparib, D. Y.	https://www.scopus.com/inward/record.uri?eid=2-s2.0-85127671953&doi=10.1155%2f2022%2f5873432&partnerID=40&md5=763cc0db5decb76203cea965fdf573de	English			The outbreak of COVID-19 infection and its effects have not spared any economy on the globe. The fourth variant has just announced its appearance with its high death toll and impact on economic activities. The basic reproductive number R0, which measures the transmission potential of an infectious disease, is extremely important in the study of epidemiology. The main purpose of this study was to …		10.1155/2022/5873432
233	rayyan-95085973	Situation assessment and natural dynamics of COVID-19 pandemic in Nigeria, 31 May 2020	2021			Scientific African	24682276 (ISSN)	12			Adebowale, A. S. and Fagbamigbe, A. F. and Akinyemi, J. O. and Obisesan, K. O. and Awosanya, E. J. and Afolabi, R. F. and Alarape, S. A. and Obabiyi, S. O.	https://www.scopus.com/inward/record.uri?eid=2-s2.0-85110710023&doi=10.1016%2fj.sciaf.2021.e00844&partnerID=40&md5=e7085f58d9621b15840cad4ece049688	English			Background: The coronavirus disease (COVID-19) remains a global public health issue due to its high transmission and case fatality rate. There is apprehension on how to curb the spread and mitigate the socio-economic impacts of the pandemic, but timely and reliable daily confirmed cases' estimates are pertinent to the pandemic's containment. This study therefore conducted a situation assessment a…		10.1016/j.sciaf.2021.e00844	COVID-19;Growth curve, polynomial model;Nigeria;Simple mathematical model
234	rayyan-95085974	Mathematical model of the spread of COVID-19 in Plateau State, Nigeria	2022	1	1	Journal of the Egyptian Mathematical Society	20909128 1110256X	30	1		Adedire, O. and Ndam, Joel N.	http://search.ebscohost.com.proxy-ub.rug.nl/login.aspx?direct=true&db=msn&AN=MR4417410&site=ehost-live&scope=site http://www.ams.org/mathscinet/MRAuthorID/863616 http://www.ams.org/mathscinet/MRAuthorID/1504421 https://mathscinet.ams.org/mathscinet-getitem?mr=4417410 https://joems.springeropen.com/ http://dx.doi.org/10.1186/s42787-022-00144-z	English						92D30 Biology and other natural sciences;Genetics and population dynamics;Epidemiology;Biology and other natural sciences;Genetics and population dynamics;Epidemiology
235	rayyan-95085975	Change in outbreak epicentre and its impact on the importation risks of COVID-19 progression: A modelling study	2021			Travel Medicine and Infectious Disease	14778939 (ISSN)	40			Adegboye, O. A. and Adekunle, A. I. and Pak, A. and Gayawan, E. and Leung, D. H. and Rojas, D. P. and Elfaki, F. and McBryde, E. S. and Eisen, D. P.	https://www.scopus.com/inward/record.uri?eid=2-s2.0-85101005510&doi=10.1016%2fj.tmaid.2021.101988&partnerID=40&md5=dc98d26a7fcacc060b8f5f8948f3fb1f	English			Background: The outbreak of Severe Acute Respiratory Syndrome Coronavirus-2 (SARS-CoV-2) that was first detected in the city of Wuhan, China has now spread to every inhabitable continent, but now the attention has shifted from China to other epicentres. This study explored early assessment of the influence of spatial proximities and travel patterns from Italy on the further spread of SARS-CoV-2 w…		10.1016/j.tmaid.2021.101988	China;Coronavirus;COVID-19;Epicentre;Health security;Italy;One health;Spatial proximity;Travel;Air Travel;Communicable Diseases, Imported;Humans;Models, Statistical;Population Surveillance;Risk;SARS-CoV-2;Algeria;Article;Austria;aviation;Brazil;coronavirus disease 2019;data quality;epidemic;human;infection risk;mathematical model;nonhuman;pandemic;population model;priority journal;Severe acute re…
236	rayyan-95085976	Change in outbreak epicentre and its impact on the importation risks of COVID-19 progression: A modelling study	2021			Travel Medicine and Infectious Disease	1873-0442 1477-8939	40			Adegboye, O. A. and Adekunle, A. I. and Pak, A. and Gayawan, E. and Leung, D. H. and Rojas, D. P. and Elfaki, F. and McBryde, E. S. and Eisen, D. P.	https://www.embase.com/search/results?subaction=viewrecord&id=L2011033552&from=export http://dx.doi.org/10.1016/j.tmaid.2021.101988	English			Background: The outbreak of Severe Acute Respiratory Syndrome Coronavirus-2 (SARS-CoV-2) that was first detected in the city of Wuhan, China has now spread to every inhabitable continent, but now the attention has shifted from China to other epicentres. This study explored early assessment of the influence of spatial proximities and travel patterns from Italy on the further spread of SARS-CoV-2 w…		10.1016/j.tmaid.2021.101988	Algeria;article;Austria;aviation;Brazil;China;coronavirus disease 2019;data quality;epidemic;human;infection risk;Italy;mathematical model;nonhuman;One Health;pandemic;population model;priority journal;Severe acute respiratory syndrome coronavirus 2;spatial analysis;Switzerland;travel;virus transmission;World Health Organization
237	rayyan-95085977	Mathematical modeling for infectious viral disease: The COVID-19 perspective	2020	11		JOURNAL OF PUBLIC AFFAIRS	1472-3891 1479-1854	20	4		Adekola, H. A. and Adekunle, I. A. and Egberongbe, H. O. and Onitilo, S. A. and Abdullahi, I. N.					In this study, we examined various forms of mathematical models that are relevant for the containment, risk analysis, and features of COVID-19. Greater emphasis was laid on the extension of the Susceptible-Infectious-Recovered (SIR) models for policy relevance in the time of COVID-19. These mathematical models play a significant role in the understanding of COVID-19 transmission mechanisms, struc…		10.1002/pa.2306
238	rayyan-95085978	Mathematical modeling for infectious viral disease: The COVID-19 perspective	2020			Journal of Public Affairs	14723891 (ISSN)	20	4		Adekola, H. A. and Adekunle, I. A. and Egberongbe, H. O. and Onitilo, S. A. and Abdullahi, I. N.	https://www.scopus.com/inward/record.uri?eid=2-s2.0-85089451067&doi=10.1002%2fpa.2306&partnerID=40&md5=3ce27fda17a32c2a6d1477fb534ed627	English			In this study, we examined various forms of mathematical models that are relevant for the containment, risk analysis, and features of COVID-19. Greater emphasis was laid on the extension of the Susceptibleâ€“Infectiousâ€“Recovered (SIR) models for policy relevance in the time of COVID-19. These mathematical models play a significant role in the understanding of COVID-19 transmission mechanisms, s…		10.1002/pa.2306
239	rayyan-95085979	Delaying the COVID-19 epidemic in Australia: evaluating the effectiveness of international travel bans	2020			Australian and New Zealand journal of public health	1753-6405	44	4	257-259	Adekunle, Adeshina and Meehan, Michael and Rojas-Alvarez, Diana and Trauer, James and McBryde, Emma	http://search.ebscohost.com.proxy-ub.rug.nl/login.aspx?direct=true&db=cmedm&AN=32697418&site=ehost-live&scope=site				Objective: Following the outbreak of novel Severe Acute Respiratory Syndrome Coronavirus-2 (SARS-CoV-2), and the disease named COVID-19, in Wuhan, China in late 2019, countries have implemented different interventions such as travel bans to slow the spread of this novel virus. This brief report evaluates the effect of travel bans imposed to prevent COVID-19 importation in the Australian context.;…		10.1111/1753-6405.13016	Travel*;Communicable Disease Control/*methods;Disease Outbreaks/*prevention & control;Pandemics/*prevention & control;Australia/epidemiology;Basic Reproduction Number;Betacoronavirus;COVID-19;Coronavirus Infections;Humans;Models, Theoretical;Pneumonia, Viral;SARS-CoV-2;mathematical modelling;travel ban
240	rayyan-95085980	Delaying the COVID-19 epidemic in Australia: evaluating the effectiveness of international travel bans	2020			Australian and New Zealand Journal of Public Health	13260200 (ISSN)	44	4	257-259	Adekunle, A. and Meehan, M. and Rojas-Alvarez, D. and Trauer, J. and McBryde, E.	https://www.scopus.com/inward/record.uri?eid=2-s2.0-85088301333&doi=10.1111%2f1753-6405.13016&partnerID=40&md5=f32c5fb18986532ebee63e3009b4a5e3	English			Objective: Following the outbreak of novel Severe Acute Respiratory Syndrome Coronavirus-2 (SARS-CoV-2), and the disease named COVID-19, in Wuhan, China in late 2019, countries have implemented different interventions such as travel bans to slow the spread of this novel virus. This brief report evaluates the effect of travel bans imposed to prevent COVID-19 importation in the Australian context. …		10.1111/1753-6405.13016	basic reproduction number;COVID-19;mathematical modelling;travel ban;Australia;Betacoronavirus;Communicable Disease Control;Coronavirus Infections;Disease Outbreaks;Humans;Models, Theoretical;Pandemics;Pneumonia, Viral;Travel;Coronavirus infection;epidemic;epidemiology;human;pandemic;procedures;theoretical model;virus pneumonia
241	rayyan-95085981	Is Nigeria really on top of COVID-19? Message from effective reproduction number	2020			Epidemiology and infection	1469-4409	148		e166	Adekunle, A. I. and Adegboye, O. A. and Gayawan, E. and McBryde, E. S.	http://search.ebscohost.com.proxy-ub.rug.nl/login.aspx?direct=true&db=cmedm&AN=32753078&site=ehost-live&scope=site				Following the importation of coronavirus disease (COVID-19) into Nigeria on 27 February 2020 and then the outbreak, the question is: How do we anticipate the progression of the ongoing epidemic following all the intervention measures put in place? This kind of question is appropriate for public health responses and it will depend on the early estimates of the key epidemiological parameters of the…		10.1017/S0950268820001740	Public Health Practice*;Basic Reproduction Number/*statistics & numerical data;Coronavirus Infections/*epidemiology;Coronavirus Infections/*prevention & control;Epidemics/*prevention & control;Pandemics/*prevention & control;Pneumonia, Viral/*epidemiology;Pneumonia, Viral/*prevention & control;Bayes Theorem;COVID-19;Humans;Likelihood Functions;Nigeria/epidemiology;Basic reproduction number;Nigeri…
242	rayyan-95085982	Is Nigeria really on top of COVID-19? Message from effective reproduction number	2020			EPIDEMIOLOGY AND INFECTION	0950-2688 1469-4409	148			Adekunle, A. I. and Adegboye, O. A. and Gayawan, E. and McBryde, E. S.					Following the importation of coronavirus disease (COVID-19) into Nigeria on 27 February 2020 and then the outbreak, the question is: How do we anticipate the progression of the ongoing epidemic following all the intervention measures put in place? This kind of question is appropriate for public health responses and it will depend on the early estimates of the key epidemiological parameters of the…		10.1017/S0950268820001740
243	rayyan-95085983	Is Nigeria really on top of COVID-19? Message from effective reproduction number	2020			Epidemiology and Infection	09502688 (ISSN)				Adekunle, A. I. and Adegboye, O. A. and Gayawan, E. and McBryde, E. S.	https://www.scopus.com/inward/record.uri?eid=2-s2.0-85089609263&doi=10.1017%2fS0950268820001740&partnerID=40&md5=ee54310e175a3d47b48424fdf3846398	English			Following the importation of COVID-19 into Nigeria on the 27 February 2020 and then the outbreak, the question is: How do we anticipate the progression of the ongoing epidemics following all the intervention measures put in place? This kind of question is appropriate for public health responses and it will depend on the early estimates of the key epidemiological parameters of the virus in a defin…		10.1017/S0950268820001740	basic reproduction number;COVID-19;effective reproductive number;imported cases;Nigeria;Bayes Theorem;Coronavirus Infections;Epidemics;Humans;Likelihood Functions;Pandemics;Pneumonia, Viral;Public Health Practice;Coronavirus infection;epidemic;human;pandemic;public health service;statistical model;virus pneumonia
244	rayyan-95085984	Is Nigeria really on top of COVID-19? Message from effective reproduction number	2020			Epidemiology and Infection	1469-4409 0950-2688				Adekunle, A. I. and Adegboye, O. A. and Gayawan, E. and McBryde, E. S.	https://www.embase.com/search/results?subaction=viewrecord&id=L632708654&from=export http://dx.doi.org/10.1017/S0950268820001740	English			Following the importation of COVID-19 into Nigeria on the 27 February 2020 and then the outbreak, the question is: How do we anticipate the progression of the ongoing epidemics following all the intervention measures put in place? This kind of question is appropriate for public health responses and it will depend on the early estimates of the key epidemiological parameters of the virus in a defin…		10.1017/S0950268820001740	article;basic reproduction number;compartment model;controlled study;coronavirus disease 2019;epidemic;human;Nigeria
245	rayyan-95085985	Developing Resilience to Emergencies: Evaluation of Thermal Indices and Outdoor Comfort Before and During the COVID-19 Pandemic	2021	11	23	FRONTIERS IN BUILT ENVIRONMENT	2297-3362	7			Adekunle, T. O.					This research discusses thermal indices and outdoor comfort before and during the Coronavirus Disease of 2019 (COVID-19) pandemic in three counties in Connecticut (41.6032 degrees N, 73.0877 degrees W), United States. The counties are Fairfield, Hartford, and New Haven. Existing research noted that people residing in highly populated urban and low-income areas are disproportionately affected by t…		10.3389/fbuil.2021.765752
246	rayyan-95085986	Developing Resilience to Emergencies: Evaluation of Thermal Indices and Outdoor Comfort Before and During the COVID-19 Pandemic	2021			Frontiers in Built Environment	22973362 (ISSN)	7			Adekunle, T. O.	https://www.scopus.com/inward/record.uri?eid=2-s2.0-85120876732&doi=10.3389%2ffbuil.2021.765752&partnerID=40&md5=edb7b32df641e7258da0c3e6eb600d5f	English			This research discusses thermal indices and outdoor comfort before and during the Coronavirus Disease of 2019 (COVID-19) pandemic in three counties in Connecticut (41.6032Â°N, 73.0877Â°W), United States. The counties are Fairfield, Hartford, and New Haven. Existing research noted that people residing in highly populated urban and low-income areas are disproportionately affected by the pandemic an…		10.3389/fbuil.2021.765752	climate change;COVID-19 pandemic;environmental variables;outdoor comfort;resilience;thermal indices;urban areas
247	rayyan-95085987	Dynamic model of COVID-19 disease with exploratory data analysis	2020	9		SCIENTIFIC AFRICAN	2468-2276	9			Adeniyi, M. O. and Ekum, M. and Iluno, C. and Ogunsanya, A. S. and Akinyemi, J. A. and Oke, S. and Matadi, M. B.					Novel Coronavirus is a highly infectious disease, with over one million confirmed cases and thousands of deaths recorded. The disease has become pandemic, affecting almost all nations of the world, and has caused enormous economic, social and psychological burden on countries. Hygiene and educational campaign programmes have been identified to be potent public health interventions that can curtai…		10.1016/j.sciaf.2020.e00477
248	rayyan-95085988	Dynamic model of COVID-19 disease with exploratory data analysis	2020			Scientific African	24682276 (ISSN)	9			Adeniyi, M. O. and Ekum, M. I. and Christiana, I. and S, O. A. and A, A. J. and Oke, S. I. and B, M. M.	https://www.scopus.com/inward/record.uri?eid=2-s2.0-85088041645&doi=10.1016%2fj.sciaf.2020.e00477&partnerID=40&md5=7c8256616819ff6a72353adaab3b3e8a	English			Novel Coronavirus is a highly infectious disease, with over one million confirmed cases and thousands of deaths recorded. The disease has become pandemic, affecting almost all nations of the world, and has caused enormous economic, social and psychological burden on countries. Hygiene and educational campaign programmes have been identified to be potent public health interventions that can curtai…		10.1016/j.sciaf.2020.e00477	Education;Exploratory data analysis;Hygiene;Reproduction number;Stability
249	rayyan-95085989	Heparin-Tagged PLA-PEG Copolymer-Encapsulated Biochanin A-Loaded (Mg/Al) LDH Nanoparticles Recommended for Non-Thrombogenic and Anti-Proliferative Stent Coating	2021	6		INTERNATIONAL JOURNAL OF MOLECULAR SCIENCES	1422-0067	22	11		Adepu, S. and Luo, H. R. and Ramakrishna, S.					Drug-eluting stents have been widely implanted to prevent neointimal hyperplasia associated with bare metal stents. Conventional polymers and anti-proliferative drugs suffer from stent thrombosis due to the non-selective nature of the drugs and hypersensitivity to polymer degradation products. Alternatively, various herbal anti-proliferative agents are sought, of which biochanin A (an isoflavone …		10.3390/ijms22115433
250	rayyan-95085990	Multi-class classification and modeling of the hospitalization status of COVID-19 patients	2022			Proceedings of the 2022 IEEE Nigeria 4th International Conference on Disruptive Technologies for Sustainable Development, NIGERCON 2022	978-166547978-3 (ISBN)				Adetiloye, T. O. and Jesuyon Dansu, E. and Akinola, A. and Okafor, K. C. and Achumba, I. E. and Adeshina, S. A. and Longe, O. M. and Nasir, F. and Ayogu, I. I.	https://www.scopus.com/inward/record.uri?eid=2-s2.0-85133967669&doi=10.1109%2fNIGERCON54645.2022.9803121&partnerID=40&md5=257c826e4ef6eda6f70eb381a604d75b	English	Institute of Electrical and Electronics Engineers Inc.		In recent times, the unprecedented surge in the Coronavirus disease 2019 (COVID-19) due to the severe acute respiratory syndrome coronavirus 2 (SARS-CoV-2) has led to several attempts at understanding and containing the outbreak of the pandemic as well as to ultimately eradicate it. Steps taken so far include encouraging the wearing of face masks and shields, municipality restrictions such as wor…		10.1109/NIGERCON54645.2022.9803121	Classification (of information);Decision trees;Hospitals;Learning systems;Machine learning;Patient treatment;Viruses;Critical factors;Face masks;Health research;Machine learning algorithms;Machine-learning;Main mode;Multi-class classification;Multi-class models;Random forests;Research institutions;COVID-19
251	rayyan-95085991	Modeling the Dynamics of COVID-19 in Nigeria	2021			International Journal of Applied and Computational Mathematics	23495103 (ISSN)	7	3		Adewole, M. O. and Onifade, A. A. and Abdullah, F. A. and Kasali, F. and Ismail, A. I. M.	https://www.scopus.com/inward/record.uri?eid=2-s2.0-85104519686&doi=10.1007%2fs40819-021-01014-5&partnerID=40&md5=afb7254a4e208214e0062215e0d5f866	English			To understand the dynamics of COVID-19 in Nigeria, a mathematical model which incorporates the key compartments and parameters regarding COVID-19 in Nigeria is formulated. The basic reproduction number is obtained which is then used to analyze the stability of the disease-free equilibrium solution of the model. The model is calibrated using data obtained from Nigeria Centre for Disease Control an…		10.1007/s40819-021-01014-5	Contact tracing;COVID-19;Mass testing;Pontryaginâ€™s maximum principle;Prevention guidelines
252	rayyan-95085992	Modeling the dynamics of COVID-19 in Nigeria	2021	1	1	International Journal of Applied and Computational Mathematics	21995796 23495103	7	3		Adewole, Matthew O. and Onifade, Akindele A. and Abdullah, Farah A. and Kasali, Funmilayo and Ismail, Ahmad I. M.	http://search.ebscohost.com.proxy-ub.rug.nl/login.aspx?direct=true&db=msn&AN=MR4246286&site=ehost-live&scope=site http://www.ams.org/mathscinet/MRAuthorID/743778 http://www.ams.org/mathscinet/MRAuthorID/1438207 http://www.ams.org/mathscinet/MRAuthorID/963583 http://www.ams.org/mathscinet/MRAuthorID/1258825 http://www.ams.org/mathscinet/MRAuthorID/1231943 https://mathscinet.ams.org/mathscinet-geti…	English			Summary: ``To understand the dynamics of COVID-19 in Nigeria, a mathematical model which incorporates the key compartments and parameters regarding COVID-19 in Nigeria is formulated. The basic reproduction number is obtained which is then used to analyze the stability of the disease-free equilibrium solution of the model. The model is calibrated using data obtained from Nigeria Centre for Disease…			92D30 Biology and other natural sciences;Genetics and population dynamics;Epidemiology;34C60 Ordinary differential equations;Qualitative theory;Qualitative investigation and simulation of models;49K15 Calculus of variations and optimal control;optimization;Optimality conditions;Problems involving ordinary differential equations;49N90 Calculus of variations and optimal control;optimization;Miscell…
253	rayyan-95085993	Insight into Delta variant dominated second wave of COVID-19 in Nepal	2022			Epidemics	1878-0067	41		100642	Adhikari, Khagendra and Gautam, Ramesh and Pokharel, Anjana and Dhimal, Meghnath and Uprety, Kedar Nath and Vaidya, Naveen K.	http://search.ebscohost.com.proxy-ub.rug.nl/login.aspx?direct=true&db=cmedm&AN=36223673&site=ehost-live&scope=site				Objective: To study the spreading nature of Delta variant (B.1.617.2) dominated COVID-19 in Nepal to help the policymakers assess and manage health care facilities and vaccination programs.; Methods: Deterministic mathematical models in the form of systems of ordinary differential equations were developed to describe the COVID-19 transmission in the high- and the low-risk regions of Nepal. The mo…		10.1016/j.epidem.2022.100642	COVID-19*/epidemiology;Humans;Seroepidemiologic Studies;SARS-CoV-2;Physical Distancing;COVID-19;Delta variant;Hospitalization;Nepal;Vaccination;SARS-CoV-2 variants
254	rayyan-95085994	Insight into Delta variant dominated second wave of COVID-19 in Nepal	2022	12		EPIDEMICS	1755-4365 1878-0067	41			Adhikari, K. and Gautam, R. and Pokharel, A. and Dhimal, M. and Uprety, K. N. and Vaidya, N. K.					Objective: To study the spreading nature of Delta variant (B.1.617.2) dominated COVID-19 in Nepal to help the policymakers assess and manage health care facilities and vaccination programs.Methods: Deterministic mathematical models in the form of systems of ordinary differential equations were developed to describe the COVID-19 transmission in the high-and the low-risk regions of Nepal. The model…		10.1016/j.epidem.2022.100642
255	rayyan-95085995	Insight into Delta variant dominated second wave of COVID-19 in Nepal	2022			Epidemics	17554365 (ISSN)	41			Adhikari, K. and Gautam, R. and Pokharel, A. and Dhimal, M. and Uprety, K. N. and Vaidya, N. K.	https://www.scopus.com/inward/record.uri?eid=2-s2.0-85140750947&doi=10.1016%2fj.epidem.2022.100642&partnerID=40&md5=7d515956f1b38f222fb49a0edb3ff395	English			Objective: To study the spreading nature of Delta variant (B.1.617.2) dominated COVID-19 in Nepal to help the policymakers assess and manage health care facilities and vaccination programs. Methods: Deterministic mathematical models in the form of systems of ordinary differential equations were developed to describe the COVID-19 transmission in the high- and the low-risk regions of Nepal. The mod…		10.1016/j.epidem.2022.100642	COVID-19;Delta variant;Hospitalization;Nepal;Vaccination;Humans;Physical Distancing;SARS-CoV-2;Seroepidemiologic Studies;Article;clinical assessment;community transmission;coronavirus disease 2019;effective reproduction number;forecasting;government;health care facility;high risk population;human;intensive care unit;lockdown;low risk population;mathematical model;maximum likelihood method;medical…
256	rayyan-95085996	Insight into Delta variant dominated second wave of COVID-19 in Nepal	2022			Epidemics	1878-0067 1755-4365	41			Adhikari, K. and Gautam, R. and Pokharel, A. and Dhimal, M. and Uprety, K. N. and Vaidya, N. K.	https://www.embase.com/search/results?subaction=viewrecord&id=L2020596738&from=export http://dx.doi.org/10.1016/j.epidem.2022.100642	English			Objective: To study the spreading nature of Delta variant (B.1.617.2) dominated COVID-19 in Nepal to help the policymakers assess and manage health care facilities and vaccination programs. Methods: Deterministic mathematical models in the form of systems of ordinary differential equations were developed to describe the COVID-19 transmission in the high- and the low-risk regions of Nepal. The mod…		10.1016/j.epidem.2022.100642	mechanical ventilator;article;clinical assessment;community transmission;coronavirus disease 2019;effective reproduction number;forecasting;government;health care facility;high risk population;hospitalization;human;intensive care unit;lockdown;low risk population;mathematical model;maximum likelihood method;medical care;medical care need;Nepal;SARS-CoV-2 Delta;seroprevalence;social distancing;vac…
257	rayyan-95085997	Transmission dynamics of COVID-19 in Nepal: Mathematical model uncovering effective controls	2021			Journal of theoretical biology	1095-8541	521		110680	Adhikari, Khagendra and Gautam, Ramesh and Pokharel, Anjana and Uprety, Kedar Nath and Vaidya, Naveen K.	http://search.ebscohost.com.proxy-ub.rug.nl/login.aspx?direct=true&db=cmedm&AN=33771611&site=ehost-live&scope=site				While most of the countries around the globe are combating the pandemic of COVID-19, the level of its impact is quite variable among different countries. In particular, the data from Nepal, a developing country having an open border provision with highly COVID-19 affected country India, has shown a biphasic pattern of epidemic, a controlled phase (until July 21, 2020) followed by an outgrown phas…		10.1016/j.jtbi.2021.110680	COVID-19*;Communicable Disease Control;Humans;India;Models, Theoretical;Nepal/epidemiology;SARS-CoV-2;Biphasic epidemic;COVID-19;Mathematical model;Nepal;Open border
258	rayyan-95085998	Transmission dynamics of COVID-19 in Nepal: Mathematical model uncovering effective controls	2021	7	21	JOURNAL OF THEORETICAL BIOLOGY	0022-5193 1095-8541	521			Adhikari, K. and Gautam, R. and Pokharel, A. and Uprety, K. N. and Vaidya, N. K.					While most of the countries around the globe are combating the pandemic of COVID-19, the level of its impact is quite variable among different countries. In particular, the data from Nepal, a developing country having an open border provision with highly COVID-19 affected country India, has shown a biphasic pattern of epidemic, a controlled phase (until July 21, 2020) followed by an outgrown phas…		10.1016/j.jtbi.2021.110680
259	rayyan-95085999	Transmission dynamics of COVID-19 in Nepal: Mathematical model uncovering effective controls	2021			Journal of Theoretical Biology	00225193 (ISSN)	521			Adhikari, K. and Gautam, R. and Pokharel, A. and Uprety, K. N. and Vaidya, N. K.	https://www.scopus.com/inward/record.uri?eid=2-s2.0-85103949617&doi=10.1016%2fj.jtbi.2021.110680&partnerID=40&md5=ad6ecbae1cd67fb792b874f949c7d350	English			While most of the countries around the globe are combating the pandemic of COVID-19, the level of its impact is quite variable among different countries. In particular, the data from Nepal, a developing country having an open border provision with highly COVID-19 affected country India, has shown a biphasic pattern of epidemic, a controlled phase (until July 21, 2020) followed by an outgrown phas…		10.1016/j.jtbi.2021.110680	Biphasic epidemic;COVID-19;Mathematical model;Nepal;Open border;Communicable Disease Control;Humans;India;Models, Theoretical;SARS-CoV-2;disease control;disease spread;epidemic;health policy;numerical model;theoretical study;Article;basic reproduction number;control strategy;coronavirus disease 2019;disease transmission;human;lockdown;major clinical study;medical record;patient isolation;populati…
260	rayyan-95086000	Transmission dynamics of COVID-19 in Nepal: mathematical model uncovering effective controls	2021	1	1	Journal of Theoretical Biology	10958541 00225193	521			Adhikari, Khagendra and Gautam, Ramesh and Pokharel, Anjana and Uprety, Kedar Nath and Vaidya, Naveen K.	http://search.ebscohost.com.proxy-ub.rug.nl/login.aspx?direct=true&db=msn&AN=MR4241254&site=ehost-live&scope=site http://www.ams.org/mathscinet/MRAuthorID/835427 http://www.ams.org/mathscinet/MRAuthorID/1086005 http://www.ams.org/mathscinet/MRAuthorID/1436522 http://www.ams.org/mathscinet/MRAuthorID/1435621 http://www.ams.org/mathscinet/MRAuthorID/1436105 https://mathscinet.ams.org/mathscinet-get…	English						92C60 Biology and other natural sciences;Physiological, cellular and medical topics;Medical epidemiology;Biology and other natural sciences;Physiological, cellular and medical topics;Medical epidemiology
261	rayyan-95086001	Transmission dynamics of COVID-19 in Nepal: Mathematical model uncovering effective controls	2021			Journal of Theoretical Biology	1095-8541 0022-5193	521			Adhikari, K. and Gautam, R. and Pokharel, A. and Uprety, K. N. and Vaidya, N. K.	https://www.embase.com/search/results?subaction=viewrecord&id=L2011577444&from=export http://dx.doi.org/10.1016/j.jtbi.2021.110680	English			While most of the countries around the globe are combating the pandemic of COVID-19, the level of its impact is quite variable among different countries. In particular, the data from Nepal, a developing country having an open border provision with highly COVID-19 affected country India, has shown a biphasic pattern of epidemic, a controlled phase (until July 21, 2020) followed by an outgrown phas…		10.1016/j.jtbi.2021.110680	article;basic reproduction number;control strategy;coronavirus disease 2019;disease transmission;epidemic;human;lockdown;major clinical study;mathematical model;medical record;Nepal;patient isolation;population size;priority journal;quarantine;screening test
262	rayyan-95086002	A participatory modelling approach for investigating the spread of COVID-19 in countries of the Eastern Mediterranean Region to support public health decision-making	2021			BMJ global health	2059-7908	6	3		Adib, Keyrellous and Hancock, Penelope A. and Rahimli, Aysel and Mugisa, Bridget and Abdulrazeq, Fayez and Aguas, Ricardo and White, Lisa J. and Hajjeh, Rana and Al Ariqi, Lubna and Nabeth, Pierre	http://search.ebscohost.com.proxy-ub.rug.nl/login.aspx?direct=true&db=cmedm&AN=33762253&site=ehost-live&scope=site				Early on in the COVID-19 pandemic, the WHO Eastern Mediterranean Regional Office recognised the importance of epidemiological modelling to forecast the progression of the COVID-19 pandemic to support decisions guiding the implementation of response measures. We established a modelling support team to facilitate the application of epidemiological modelling analyses in the Eastern Mediterranean Reg…		10.1136/bmjgh-2021-005207	Decision Making*;Epidemiologic Methods*;Public Health*;COVID-19/*epidemiology;Communicable Disease Control/*organization & administration;Humans;Mediterranean Region/epidemiology;Pandemics;SARS-CoV-2;COVID-19;epidemiology;health policy;mathematical modelling;public health
263	rayyan-95086003	A participatory modelling approach for investigating the spread of COVID-19 in countries of the Eastern Mediterranean Region to support public health decision-making	2021			BMJ GLOBAL HEALTH	2059-7908	6	3		Adib, K. and Hancock, P. A. and Rahimli, A. and Mugisa, B. and Abdulrazeq, F. and Aguas, R. and White, L. J. and Hajjeh, R. and Al Ariqi, L. and Nabeth, P.					Early on in the COVID-19 pandemic, the WHO Eastern Mediterranean Regional Office recognised the importance of epidemiological modelling to forecast the progression of the COVID-19 pandemic to support decisions guiding the implementation of response measures. We established a modelling support team to facilitate the application of epidemiological modelling analyses in the Eastern Mediterranean Reg…		10.1136/bmjgh-2021-005207
264	rayyan-95086004	A participatory modelling approach for investigating the spread of COVID-19 in countries of the Eastern Mediterranean Region to support public health decision-making	2021			BMJ Global Health	20597908 (ISSN)	6	3		Adib, K. and Hancock, P. A. and Rahimli, A. and Mugisa, B. and Abdulrazeq, F. and Aguas, R. and White, L. J. and Hajjeh, R. and Al Ariqi, L. and Nabeth, P.	https://www.scopus.com/inward/record.uri?eid=2-s2.0-85103243404&doi=10.1136%2fbmjgh-2021-005207&partnerID=40&md5=8b97fb793efdb4383150b04452d8b431	English			Early on in the COVID-19 pandemic, the WHO Eastern Mediterranean Regional Office recognised the importance of epidemiological modelling to forecast the progression of the COVID-19 pandemic to support decisions guiding the implementation of response measures. We established a modelling support team to facilitate the application of epidemiological modelling analyses in the Eastern Mediterranean Reg…		10.1136/bmjgh-2021-005207	COVID-19;epidemiology;health policy;mathematical modelling;public health;Afghanistan;Article;asymptomatic infection;clinical outcome;coronavirus disease 2019;decision making;Djibouti;Egypt;epidemiological data;epidemiological model;health care planning;health care policy;health care system;human;infection control;information system;international cooperation;Iraq;Jordan;Lebanon;mathematical model;…
265	rayyan-95086005	A participatory modelling approach for investigating the spread of COVID-19 in countries of the Eastern Mediterranean Region to support public health decision-making	2021			BMJ Global Health	2059-7908	6	3		Adib, K. and Hancock, P. A. and Rahimli, A. and Mugisa, B. and Abdulrazeq, F. and Aguas, R. and White, L. J. and Hajjeh, R. and Al Ariqi, L. and Nabeth, P.	https://www.embase.com/search/results?subaction=viewrecord&id=L634586353&from=export http://dx.doi.org/10.1136/bmjgh-2021-005207	English			Early on in the COVID-19 pandemic, the WHO Eastern Mediterranean Regional Office recognised the importance of epidemiological modelling to forecast the progression of the COVID-19 pandemic to support decisions guiding the implementation of response measures. We established a modelling support team to facilitate the application of epidemiological modelling analyses in the Eastern Mediterranean Reg…		10.1136/bmjgh-2021-005207	Afghanistan;article;asymptomatic infection;clinical outcome;coronavirus disease 2019;decision making;Djibouti;Egypt;epidemiological data;epidemiological model;health care planning;health care policy;health care system;human;infection control;information system;international cooperation;Iraq;Jordan;Lebanon;mathematical model;Pakistan;Palestinian;pandemic;priority journal;public health;risk assessm…
266	rayyan-95086006	Mathematical Models for COVID-19 Pandemic: A Comparative Analysis	2020	10		JOURNAL OF THE INDIAN INSTITUTE OF SCIENCE	0970-4140 0019-4964	100	4	793-807	Adiga, A. and Dubhashi, D. and Lewis, B. and Marathe, M. and Venkatramanan, S. and Vullikanti, A.					COVID-19 pandemic represents an unprecedented global health crisis in the last 100 years. Its economic, social and health impact continues to grow and is likely to end up as one of the worst global disasters since the 1918 pandemic and the World Wars. Mathematical models have played an important role in the ongoing crisis; they have been used to inform public policies and have been instrumental i…		10.1007/s41745-020-00200-6
267	rayyan-95086007	Mathematical Models for COVID-19 Pandemic: A Comparative Analysis	2020			Journal of the Indian Institute of Science	09704140 (ISSN)	100	4	793-807	Adiga, A. and Dubhashi, D. and Lewis, B. and Marathe, M. and Venkatramanan, S. and Vullikanti, A.	https://www.scopus.com/inward/record.uri?eid=2-s2.0-85094643224&doi=10.1007%2fs41745-020-00200-6&partnerID=40&md5=e3e898d0fcb28445a96ee0f7da36f10a	English			COVID-19 pandemic represents an unprecedented global health crisis in the last 100 years. Its economic, social and health impact continues to grow and is likely to end up as one of the worst global disasters since the 1918 pandemic and the World Wars. Mathematical models have played an important role in the ongoing crisis; they have been used to inform public policies and have been instrumental i…		10.1007/s41745-020-00200-6	Comparative analysis;Global disasters;Global health;Health impact;Mathematical forms;World war;Natural sciences
268	rayyan-95086008	Enhancing COVID-19 Ensemble Forecasting Model Performance Using Auxiliary Data Sources	2022			Proceedings - 2022 IEEE International Conference on Big Data, Big Data 2022	978-166548045-1 (ISBN)			1594-1603	Adiga, A. and Kaur, G. and Hurt, B. and Wang, L. and Porebski, P. and Venkatramanan, S. and Lewis, B. and Marathe, M. and Tsumoto, S. and Ohsawa, Y. and Chen, L. and Van den Poel, D. and Hu, X. and Motomura, Y. and Takagi, T. and Wu, L. and Xie, Y. and Abe, A. and Raghavan, V.	https://www.scopus.com/inward/record.uri?eid=2-s2.0-85147908313&doi=10.1109%2fBigData55660.2022.10020579&partnerID=40&md5=d2a0aec7d5e3b2c4dce2e1b5ef76612f	English	Institute of Electrical and Electronics Engineers Inc.		Real-time forecasting of non-stationary time series is a challenging problem, especially when the time series evolves rapidly. For such cases, it has been observed that ensemble models consisting of a diverse set of model classes can perform consistently better than individual models. In order to account for the nonstationarity of the data and the lack of availability of training examples, the mo…		10.1109/BigData55660.2022.10020579	Bayesian networks;Behavioral research;Deep learning;Forecasting;Time series;Auxiliary data;Data-source;Ensemble forecasting;Ensemble models;Forecasting models;Leading indicators;Modeling performance;Performance;Real-time forecasting;Times series;COVID-19
269	rayyan-95086009	Approaches Based on artificial intelligence and the internet of intelligent things to prevent the spread of COVID-19: Scoping review	2020			Journal of Medical Internet Research	14388871 (ISSN)	22	8		Adly, A. S. and Adly, A. S. and Adly, M. S.	https://www.scopus.com/inward/record.uri?eid=2-s2.0-85089359084&doi=10.2196%2f19104&partnerID=40&md5=0a8a16c1c91e6a4f606c73ad56c46d3d	English			Background: Artificial intelligence (AI) and the Internet of Intelligent Things (IIoT) are promising technologies to prevent the concerningly rapid spread of coronavirus disease (COVID-19) and to maximize safety during the pandemic. With the exponential increase in the number of COVID-19 patients, it is highly possible that physicians and health care workers will not be able to treat all cases. T…		10.2196/19104	Artificial intelligence;COVID-19;Internet of things;Machine learning;Modeling;Novel coronavirus;Robotics;SARS-CoV-2;Simulation;Telemedicine;Betacoronavirus;Coronavirus Infections;Health Personnel;Humans;Internet;Pandemics;Pneumonia, Viral;Risk Factors;breathing;computer assisted tomography;computer scientist;computer simulation;coronavirus disease 2019;detection algorithm;disease severity;drug de…
270	rayyan-95086010	Approaches Based on artificial intelligence and the internet of intelligent things to prevent the spread of COVID-19: Scoping review	2020			Journal of Medical Internet Research	1438-8871	22	8		Adly, A. S. and Adly, A. S. and Adly, M. S.	https://www.embase.com/search/results?subaction=viewrecord&id=L2007611779&from=export http://dx.doi.org/10.2196/19104	English			Background: Artificial intelligence (AI) and the Internet of Intelligent Things (IIoT) are promising technologies to prevent the concerningly rapid spread of coronavirus disease (COVID-19) and to maximize safety during the pandemic. With the exponential increase in the number of COVID-19 patients, it is highly possible that physicians and health care workers will not be able to treat all cases. T…		10.2196/19104	artificial intelligence;breathing;computer assisted tomography;computer scientist;computer simulation;coronavirus disease 2019;detection algorithm;disease severity;drug development;drug repositioning;experimental therapy;gene mutation;human;infection control;infection prevention;information processing;internet access;internet of intelligent thing;internet of things;mathematical model;medical info…
271	rayyan-95086011	Isothermal kinetics of ethanolic extraction of total hypericin from pre-extracted <i>Hypericum perforatum</i> flowers	2021	9		PHYTOCHEMICAL ANALYSIS	0958-0344 1099-1565	32	5	757-766	Adnadjevic, B. and Koturevic, B. and Jovanovic, J.					Introduction Hypericum perforatum L., Hypericaceae (St John's wort) is a highly familiar plant in the medicinal community which recently showed good antiviral activities including against some types of coronavirus. Objective Establishing the kinetics of isothermal extraction of total hypericin (TH) from the pre-extracted flowers of H. perforatum flowers. Methods The solvent extraction of TH from …		10.1002/pca.3021
272	rayyan-95086012	Isothermal kinetics of ethanolic extraction of total hypericin from pre-extracted Hypericum perforatum flowers	2021			Phytochemical Analysis	09580344 (ISSN)	32	5	757-766	Adnadjevic, B. and Koturevic, B. and Jovanovic, J.	https://www.scopus.com/inward/record.uri?eid=2-s2.0-85106782752&doi=10.1002%2fpca.3021&partnerID=40&md5=bbb2f0b4dbc87586ae77f0c97e39df87	English			Introduction: Hypericum perforatum L., Hypericaceae (St John's wort) is a highly familiar plant in the medicinal community which recently showed good antiviral activities including against some types of coronavirus. Objective: Establishing the kinetics of isothermal extraction of total hypericin (TH) from the pre-extracted flowers of H. perforatum flowers. Methods: The solvent extraction of TH fr…		10.1002/pca.3021	hypericin;isothermal;kinetics;mathematical modelling;solvent extraction;Ethanol;Flowers;Hypericum;Perylene;Plant Extracts;Activation energy;Isotherms;Kinetic parameters;Organic solvents;Rate constants;alcohol;plant extract;Antiviral activities;Diffusion model;Hypericaceae;Hypericins;Hypericum perforatum;Hypericum Perforatum L;Isothermal kinetics;Mathematical modeling;St John's wort;Article;contro…
273	rayyan-95086013	Isothermal kinetics of ethanolic extraction of total hypericin from pre-extracted Hypericum perforatum flowers	2021			Phytochemical Analysis	1099-1565 0958-0344	32	5	757-766	Adnadjevic, B. and Koturevic, B. and Jovanovic, J.	https://www.embase.com/search/results?subaction=viewrecord&id=L2007592355&from=export http://dx.doi.org/10.1002/pca.3021	English			Introduction: Hypericum perforatum L., Hypericaceae (St John's wort) is a highly familiar plant in the medicinal community which recently showed good antiviral activities including against some types of coronavirus. Objective: Establishing the kinetics of isothermal extraction of total hypericin (TH) from the pre-extracted flowers of H. perforatum flowers. Methods: The solvent extraction of TH fr…		10.1002/pca.3021	hypericin;article;controlled study;diffusion;feasibility study;first order rate constant;flower;Hypericum perforatum;kinetic parameters;mathematical model;nonhuman;rate constant;solvent extraction;temperature
274	rayyan-95086014	Investigation of a time-fractional COVID-19 mathematical model with singular kernel	2022	4	18	ADVANCES IN CONTINUOUS AND DISCRETE MODELS	2731-4235	2022	1		Adnan and Ali, A. and Rahmamn, M. U. and Shah, Z. and Kumam, P.					We investigate the fractional dynamics of a coronavirus mathematical model under a Caputo derivative. The Laplace-Adomian decomposition and Homotopy perturbation techniques are applied to attain the approximate series solutions of the considered system. The existence and uniqueness solution of the system are presented by using the Banach fixed-point theorem. Ulam-Hyers-type stability is investiga…		10.1186/s13662-022-03701-z
275	rayyan-95086015	Investigation of time-fractional SIQR Covid-19 mathematical model with fractal-fractional Mittage-Leffler kernel	2022	10		ALEXANDRIA ENGINEERING JOURNAL	1110-0168 2090-2670	61	10	7771-7779	Adnan and Ali, A. and Rahman, M. U. and Arfan, M. and Shah, Z. and Kumam, P. and Deebani, W.					In this manuscript, we investigate a nonlinear SIQR pandemic model to study the behavior of covid-19 infectious diseases. The susceptible, infected, quarantine and recovered classes with fractal fractional Atangana-Baleanu-Caputo (ABC) derivative is studied. The non-integer order and fractal dimension q in the proposed system lie between 0 and 1. The existence and uniqueness of the solution for t…		10.1016/j.aej.2022.01.030
276	rayyan-95086016	Investigation of a time-fractional COVID-19 mathematical model with singular kernel	2022	1	1	Advances in Continuous and Discrete Models. Theory and Modern Applications	27314235				Adnan and Ali, Amir and ur Rahmamn, Mati and Shah, Zahir and Kumam, Poom	http://search.ebscohost.com.proxy-ub.rug.nl/login.aspx?direct=true&db=msn&AN=MR4409872&site=ehost-live&scope=site http://www.ams.org/mathscinet/MRAuthorID/756852 http://www.ams.org/mathscinet/MRAuthorID/1272165 http://www.ams.org/mathscinet/MRAuthorID/1402455 http://www.ams.org/mathscinet/MRAuthorID/929709 http://www.ams.org/mathscinet/MRAuthorID/1499526 https://mathscinet.ams.org/mathscinet-geti…	English			Summary: ``We investigate the fractional dynamics of a coronavirus mathematical model under a Caputo derivative. The Laplace-Adomian decomposition and Homotopy perturbation techniques are applied to attain the approximate series solutions of the considered system. The existence and uniqueness solution of the system are presented by using the Banach fixed-point theorem. Ulam-Hyers-type stability i…			92D30 Biology and other natural sciences;Genetics and population dynamics;Epidemiology;26A33 Real functions;Functions of one variable;Fractional derivatives and integrals;34A08 Ordinary differential equations;General theory;Fractional differential equations;Real functions;Functions of one variable;Fractional derivatives and integrals;Ordinary differential equations;General theory;Fractional diffe…
277	rayyan-95086017	Investigation of time-fractional mathematical model of COVID-19 with nonsingular kernel	2022			Arab Journal of Basic and Applied Sciences	25765299 (ISSN)	29	1	307-317	Adnan, A. and Ali, A.	https://www.scopus.com/inward/record.uri?eid=2-s2.0-85137999597&doi=10.1080%2f25765299.2022.2119685&partnerID=40&md5=77eba0d30f09381c24fcbdfaa5423b7b	English			In this article, a mathematical model of COVID-19 is investigated using the Atanganaâ€“Baleanu in sense of Caputo fractional operator. Mathematical analysis and modeling has led the results (allow policymakers to understand and predicts the dynamics of infectious disease under several different scenarios) about various nonpharmaceutical involvements to restrict the spread of pandemic disease worl…		10.1080/25765299.2022.2119685	Adamsâ€“Bashforth method;Atanganaâ€“Baleanu operator;COVID-19 mathematical model
278	rayyan-95086018	Management of Renin-Angiotensin-Aldosterone System blockade in patients admitted to hospital with confirmed coronavirus disease (COVID-19) infection (The McGill RAAS-COVID- 19): A structured summary of a study protocol for a randomized controlled trial	2021			Trials	1745-6215	22	1	115	Aflaki, Mona and Flannery, Alexandria and Ferreira, JoÃ£o Pedro and Cheng, Matthew Pellan and Kronfli, Nadine and Marelli, Ariane and Zannad, Faiez and Brophy, James and Afillalo, Jon and Huynh, Thao and Giannetti, Nadia and Bessissow, Amal and Ezekowitz, Justin A. and Lopes, Renato D. and Ambrosy, Andrew P. and Craig, Morgan and Sharma, Abhinav	http://search.ebscohost.com.proxy-ub.rug.nl/login.aspx?direct=true&db=cmedm&AN=33546734&site=ehost-live&scope=site				Objectives: The aim of the RAAS-COVID-19 randomized control trial is to evaluate whether an upfront strategy of temporary discontinuation of renin angiotensin aldosterone system (RAAS) inhibition versus continuation of RAAS inhibition among patients admitted with established COVID-19 infection has an impact on short term clinical and biomarker outcomes. We hypothesize that continuation of RAAS in…		10.1186/s13063-021-05080-4	Patient Admission*;COVID-19 Drug Treatment*;Angiotensin-Converting Enzyme 2/*antagonists & inhibitors;Angiotensin-Converting Enzyme Inhibitors/*therapeutic use;Antihypertensive Agents/*therapeutic use;Renin-Angiotensin System/*drug effects;SARS-CoV-2/*genetics;Adolescent;Adult;Aged;Aged, 80 and over;COVID-19/mortality;COVID-19/virology;Canada;Female;Follow-Up Studies;Humans;Intensive Care Units;M…
279	rayyan-95086019	Management of Renin-Angiotensin-Aldosterone System blockade in patients admitted to hospital with confirmed coronavirus disease (COVID-19) infection (The McGill RAAS-COVID-19): A structured summary of a study protocol for a randomized controlled trial	2021	2	5	TRIALS	1745-6215	22	1		Aflaki, M. and Flannery, A. and Ferreira, J. P. and Cheng, M. P. and Kronfli, N. and Marelli, A. and Zannad, F. and Brophy, J. and Afillalo, J. and Huynh, T. and Giannetti, N. and Bessissow, A. and Ezekowitz, J. A. and Lopes, R. D. and Ambrosy, A. P. and Craig, M. and Sharma, A.					Objectives: The aim of the RAAS-COVID-19 randomized control trial is to evaluate whether an upfront strategy of temporary discontinuation of renin angiotensin aldosterone system (RAAS) inhibition versus continuation of RAAS inhibition among patients admitted with established COVID-19 infection has an impact on short term clinical and biomarker outcomes. We hypothesize that continuation of RAAS in…		10.1186/s13063-021-05080-4
280	rayyan-95086020	Management of Renin-Angiotensin-Aldosterone System blockade in patients admitted to hospital with confirmed coronavirus disease (COVID-19) infection (The McGill RAAS-COVID- 19): A structured summary of a study protocol for a randomized controlled trial	2021			Trials	17456215 (ISSN)	22	1		Aflaki, M. and Flannery, A. and Ferreira, J. P. and Cheng, M. P. and Kronfli, N. and Marelli, A. and Zannad, F. and Brophy, J. and Afillalo, J. and Huynh, T. and Giannetti, N. and Bessissow, A. and Ezekowitz, J. A. and Lopes, R. D. and Ambrosy, A. P. and Craig, M. and Sharma, A.	https://www.scopus.com/inward/record.uri?eid=2-s2.0-85100567240&doi=10.1186%2fs13063-021-05080-4&partnerID=40&md5=1eda1c5b92d973e4b1aa069ab99268ae	English			Objectives: The aim of the RAAS-COVID-19 randomized control trial is to evaluate whether an upfront strategy of temporary discontinuation of renin angiotensin aldosterone system (RAAS) inhibition versus continuation of RAAS inhibition among patients admitted with established COVID-19 infection has an impact on short term clinical and biomarker outcomes. We hypothesize that continuation of RAAS in…		10.1186/s13063-021-05080-4	ACE inhibitor;ACE2;Cardiovascular disease;COVID-19;Mortality;Protocol;RAAS inhibitor;Randomised controlled trial;SARS- CoV2;Adolescent;Adult;Aged;Aged, 80 and over;Angiotensin-Converting Enzyme 2;Angiotensin-Converting Enzyme Inhibitors;Antihypertensive Agents;Canada;Female;Follow-Up Studies;Humans;Intensive Care Units;Male;Middle Aged;Patient Admission;Polymerase Chain Reaction;Randomized Contro…
281	rayyan-95086021	Management of Renin-Angiotensin-Aldosterone System blockade in patients admitted to hospital with confirmed coronavirus disease (COVID-19) infection (The McGill RAAS-COVID- 19): A structured summary of a study protocol for a randomized controlled trial	2021			Trials	1745-6215	22	1		Aflaki, M. and Flannery, A. and Ferreira, J. P. and Cheng, M. P. and Kronfli, N. and Marelli, A. and Zannad, F. and Brophy, J. and Afillalo, J. and Huynh, T. and Giannetti, N. and Bessissow, A. and Ezekowitz, J. A. and Lopes, R. D. and Ambrosy, A. P. and Craig, M. and Sharma, A.	https://www.embase.com/search/results?subaction=viewrecord&id=L2010385579&from=export http://dx.doi.org/10.1186/s13063-021-05080-4	English			Objectives: The aim of the RAAS-COVID-19 randomized control trial is to evaluate whether an upfront strategy of temporary discontinuation of renin angiotensin aldosterone system (RAAS) inhibition versus continuation of RAAS inhibition among patients admitted with established COVID-19 infection has an impact on short term clinical and biomarker outcomes. We hypothesize that continuation of RAAS in…		10.1186/s13063-021-05080-4	NCT04508985;antihypertensive agent;brain natriuretic peptide;C reactive protein;renin angiotensin aldosterone system inhibitor;troponin;unclassified drug;acute heart failure;acute kidney failure;adult;article;artificial ventilation;cerebrovascular accident;clinical article;controlled study;coronavirus disease 2019;death;heart infarction;hospital admission;human;intensive care unit;length of stay;…
282	rayyan-95086022	Multicompartmental Mathematical Model of SARS-CoV-2 Distribution in Human Organs and Their Treatment	2022			Mathematics	22277390 (ISSN)	10	11		Afonyushkin, V. N. and Akberdin, I. and Kozlova, Y. and Schukin, I. and Mironova, T. and Bobikova, A. and Cherepushkina, V. and Donchenko, N. and Poletaeva, Y. and Kolpakov, F.	https://www.scopus.com/inward/record.uri?eid=2-s2.0-85133655235&doi=10.3390%2fmath10111925&partnerID=40&md5=c8490e9d78dfd07bc6b9c0ae043b326a	English			Patients with COVID-19 can develop pneumonia, severe symptoms of acute respiratory distress syndrome, and multiple organ failure. Nevertheless, the variety of forms of this disease requires further research on the pathogenesis of this disease. Based on the analysis of published data and original experiments on the concentrations of SARS-CoV-2 in biological fluids of the nasopharynx, lungs, and in…		10.3390/math10111925	COVID-19;Immunology;Intestines;Lungs;Mathematical modeling;Modular approach;Nasopharynx;Pathophysiology of COVID-19;SARS-CoV-2
283	rayyan-95086023	Multicompartmental Mathematical Model of SARS-CoV-2 Distribution in Human Organs and Their Treatment	2022	6		MATHEMATICS	2227-7390	10	11		Afonyushkin, V. N. and Akberdin, I. R. and Kozlova, Y. N. and Schukin, I. A. and Mironova, T. E. and Bobikova, A. S. and Cherepushkina, V. S. and Donchenko, N. A. and Poletaeva, Y. E. and Kolpakov, F. A.					Patients with COVID-19 can develop pneumonia, severe symptoms of acute respiratory distress syndrome, and multiple organ failure. Nevertheless, the variety of forms of this disease requires further research on the pathogenesis of this disease. Based on the analysis of published data and original experiments on the concentrations of SARS-CoV-2 in biological fluids of the nasopharynx, lungs, and in…		10.3390/math10111925
284	rayyan-95086024	Merits and Limitations of Mathematical Modeling and Computational Simulations in Mitigation of COVID-19 Pandemic: A Comprehensive Review	2022	3		ARCHIVES OF COMPUTATIONAL METHODS IN ENGINEERING	1134-3060 1886-1784	29	2	1311-1337	Afzal, A. and Saleel, C. A. and Bhattacharyya, S. and Satish, N. and Samuel, O. D. and Badruddin, I. A.					Mathematical models have assisted in describing the transmission and propagation dynamics of various viral diseases like MERS, measles, SARS, and Influenza; while the advanced computational technique is utilized in the epidemiology of viral diseases to examine and estimate the influences of interventions and vaccinations. In March 2020, the World Health Organization (WHO) has declared the COVID-1…		10.1007/s11831-021-09634-2
285	rayyan-95086025	Merits and Limitations of Mathematical Modeling and Computational Simulations in Mitigation of COVID-19 Pandemic: A Comprehensive Review	2022			Archives of Computational Methods in Engineering	11343060 (ISSN)	29	2	1311-1337	Afzal, A. and Saleel, C. A. and Bhattacharyya, S. and Satish, N. and Samuel, O. D. and Badruddin, I. A.	https://www.scopus.com/inward/record.uri?eid=2-s2.0-85112343298&doi=10.1007%2fs11831-021-09634-2&partnerID=40&md5=f46b668b565942eaa924ff0bf694c6b1	English			Mathematical models have assisted in describing the transmission and propagation dynamics of various viral diseases like MERS, measles, SARS, and Influenza; while the advanced computational technique is utilized in the epidemiology of viral diseases to examine and estimate the influences of interventions and vaccinations. In March 2020, the World Health Organization (WHO) has declared the COVID-1…		10.1007/s11831-021-09634-2	Professional aspects;Public health;Transmissions;Computational simulation;Computational technique;Future perspectives;Propagation dynamics;Public-health agencies;Transmission mechanisms;Transmission parameters;World Health Organization;Diseases
286	rayyan-95086026	Merits and limitations of mathematical modeling and computational simulations in mitigation of COVID-19 pandemic: a comprehensive review	2022	1	1	Archives of Computational Methods in Engineering. State of the Art Reviews	18861784 11343060	29	2	1311	Afzal, Asif and Saleel, C. Ahamed and Bhattacharyya, Suvanjan and Satish, N. and Samuel, Olusegun David and Badruddin, Irfan Anjum	http://search.ebscohost.com.proxy-ub.rug.nl/login.aspx?direct=true&db=msn&AN=MR4382114&site=ehost-live&scope=site http://www.ams.org/mathscinet/MRAuthorID/966075 http://www.ams.org/mathscinet/MRAuthorID/1491334 http://www.ams.org/mathscinet/MRAuthorID/1491361 http://www.ams.org/mathscinet/MRAuthorID/1253824 http://www.ams.org/mathscinet/MRAuthorID/1038039 http://www.ams.org/mathscinet/MRAuthorID/…	English						92D30 Biology and other natural sciences;Genetics and population dynamics;Epidemiology;Biology and other natural sciences;Genetics and population dynamics;Epidemiology
287	rayyan-95086027	Contact Tracing for Containment of Novel Coronavirus Disease (COVID-19) in the Early Phase of the Epidemic in the Maldives	2021	1		ASIA-PACIFIC JOURNAL OF PUBLIC HEALTH	1010-5395 1941-2479	33	1	131-133	Afzal, I. and Raheem, R. A. and Rafeeq, N. and Moosa, S.					The objective of the study was to find the effectiveness of contract tracing and containment measures to prevent the spread of coronavirus disease 2019 (COVID-19). Contact tracing approach in the Maldives was examined and information on the cases and contacts was extracted from the GO.DATA software and the outbreak online database that was adopted by the Maldives for COVID-19 epidemic. A mathemat…		10.1177/1010539520956447
288	rayyan-95086028	Modeling the first wave of Covid-19 pandemic in the Republic of Cyprus	2021			Scientific reports	2045-2322	11	1	7342	Agapiou, Sergios and Anastasiou, Andreas and Baxevani, Anastassia and Nicolaides, Christos and Hadjigeorgiou, Georgios and Christofides, Tasos and Constantinou, Elisavet and Nikolopoulos, Georgios and Fokianos, Konstantinos	http://search.ebscohost.com.proxy-ub.rug.nl/login.aspx?direct=true&db=cmedm&AN=33795723&site=ehost-live&scope=site				We present different data analytic methodologies that have been applied in order to understand the evolution of the first wave of the Coronavirus disease 2019 in the Republic of Cyprus and the effect of different intervention measures that have been taken by the government. Change point detection has been used in order to estimate the number and locations of changes in the behaviour of the collec…		10.1038/s41598-021-86606-3	Models, Statistical*;COVID-19/*pathology;Basic Reproduction Number;COVID-19/epidemiology;COVID-19/virology;Cyprus/epidemiology;Humans;Pandemics;SARS-CoV-2/isolation & purification
289	rayyan-95086029	Modeling the first wave of Covid-19 pandemic in the Republic of Cyprus	2021	4	1	SCIENTIFIC REPORTS	2045-2322	11	1		Agapiou, S. and Anastasiou, A. and Baxevani, A. and Nicolaides, C. and Hadjigeorgiou, G. and Christofides, T. and Constantinou, E. and Nikolopoulos, G. and Fokianos, K.					We present different data analytic methodologies that have been applied in order to understand the evolution of the first wave of the Coronavirus disease 2019 in the Republic of Cyprus and the effect of different intervention measures that have been taken by the government. Change point detection has been used in order to estimate the number and locations of changes in the behaviour of the collec…		10.1038/s41598-021-86606-3
290	rayyan-95086030	Modeling the first wave of Covid-19 pandemic in the Republic of Cyprus	2021			Scientific Reports	20452322 (ISSN)	11	1		Agapiou, S. and Anastasiou, A. and Baxevani, A. and Nicolaides, C. and Hadjigeorgiou, G. and Christofides, T. and Constantinou, E. and Nikolopoulos, G. and Fokianos, K.	https://www.scopus.com/inward/record.uri?eid=2-s2.0-85103808021&doi=10.1038%2fs41598-021-86606-3&partnerID=40&md5=235950a51e996d4803fbb962bf5b4569	English			We present different data analytic methodologies that have been applied in order to understand the evolution of the first wave of the Coronavirus disease 2019 in the Republic of Cyprus and the effect of different intervention measures that have been taken by the government. Change point detection has been used in order to estimate the number and locations of changes in the behaviour of the collec…		10.1038/s41598-021-86606-3	Basic Reproduction Number;COVID-19;Cyprus;Humans;Models, Statistical;Pandemics;SARS-CoV-2;epidemiology;human;isolation and purification;pandemic;pathology;statistical model;virology
291	rayyan-95086031	Mathematical modelling and comparative analysis of fault monitoring of modular multilevel converter	2020			2020 1st IEEE International Conference on Measurement, Instrumentation, Control and Automation, ICMICA 2020	978-172813069-9 (ISBN)				Agarwal, A. and Kumawat, M.	https://www.scopus.com/inward/record.uri?eid=2-s2.0-85097077786&doi=10.1109%2fICMICA48462.2020.9242799&partnerID=40&md5=a37fcda25a94698601c746e9202c0d03	English	Institute of Electrical and Electronics Engineers Inc.		-Modular Multilevel Converters (MMCâ€™s) have become an interesting and attractive topology for dc/ac conversions and vice versa. Based upon the operating principle, large number of converter modules operate in a sequence, generating multilevel output voltages and currents. These converters differ from Neutral Point Clamped(NPC), Flying Capacitor (FC) Inverter and H-Bridge cascaded inverters beca…		10.1109/ICMICA48462.2020.9242799	Fault Detection;Half-Bridge Submodules (SMâ€™s);Insulated Gate Bipolar Transistor (IGBT);Modular Multilevel Converter (MMC);Bridge circuits;HVDC power transmission;Insulated gate bipolar transistors (IGBT);Radio interference;Capacitor charging and discharging;Cascaded inverters;Comparative analysis;High voltage direct current;Modular multilevel converters;Neutral point clamped;Operating principle…
292	rayyan-95086032	Mathematical Analysis of Infectious Diseases	2022			Mathematical Analysis of Infectious Diseases	978-032390504-6 (ISBN); 978-032390458-2 (ISBN)			1-326	Agarwal, P. and Nieto, J. J. and Torres, D. F. M.	https://www.scopus.com/inward/record.uri?eid=2-s2.0-85139603116&doi=10.1016%2fC2020-0-03443-2&partnerID=40&md5=5d320834b03be54e5e22c725cd54c962	English	Elsevier		Mathematical Analysis of Infectious Diseases updates on the mathematical and epidemiological analysis of infectious diseases. Epidemic mathematical modeling and analysis is important, not only to understand disease progression, but also to provide predictions about the evolution of disease. One of the main focuses of the book is the transmission dynamics of the infectious diseases like COVID-19 a…		10.1016/C2020-0-03443-2
293	rayyan-95086033	A fractional-order mathematical model for analyzing the pandemic trend of COVID-19	2022	5	30	MATHEMATICAL METHODS IN THE APPLIED SCIENCES	0170-4214 1099-1476	45	8	4625-4642	Agarwal, P. and Ramadan, M. A. and Rageh, A. A. M. and Hadhoud, A. R.					Many countries worldwide have been affected by the outbreak of the novel coronavirus (COVID-19) that was first reported in China. To understand and forecast the transmission dynamics of this disease, fractional-order derivative-based modeling can be beneficial. We propose in this paper a fractional-order mathematical model to examine the COVID-19 disease outbreak. This model outlines the multiple…		10.1002/mma.8057
294	rayyan-95086034	A fractional-order mathematical model for analyzing the pandemic trend of COVID-19	2022			Mathematical Methods in the Applied Sciences	01704214 (ISSN)	45	8	4625-4642	Agarwal, P. and Ramadan, M. A. and Rageh, A. A. M. and Hadhoud, A. R.	https://www.scopus.com/inward/record.uri?eid=2-s2.0-85122073831&doi=10.1002%2fmma.8057&partnerID=40&md5=39bcd9699d20654acdb90c2a5bc01cfc	English			Many countries worldwide have been affected by the outbreak of the novel coronavirus (COVID-19) that was first reported in China. To understand and forecast the transmission dynamics of this disease, fractional-order derivative-based modeling can be beneficial. We propose in this paper a fractional-order mathematical model to examine the COVID-19 disease outbreak. This model outlines the multiple…		10.1002/mma.8057	basic reproduction number;COVID-19;equilibrium point;fractional-order derivative;predictorâ€“corrector algorithm;Cell proliferation;Coronavirus;Fixed point arithmetic;Sensitivity analysis;Transmissions;Based modelling;Coronaviruses;Disease outbreaks;Dynamics of infections;Existence and uniqueness;Fractional order;Fractional order derivatives;Transmission dynamics;Numerical methods
295	rayyan-95086035	A fractional-order mathematical model for analyzing the pandemic trend of COVID-19	2022	1	1	Mathematical Methods in the Applied Sciences	10991476 01704214	45	8	4625	Agarwal, Praveen and Ramadan, Mohamed A. and Rageh, Abdulqawi A. M. and Hadhoud, Adel R.	http://search.ebscohost.com.proxy-ub.rug.nl/login.aspx?direct=true&db=msn&AN=MR4420136&site=ehost-live&scope=site http://www.ams.org/mathscinet/MRAuthorID/984692 http://www.ams.org/mathscinet/MRAuthorID/1463070 http://www.ams.org/mathscinet/MRAuthorID/608999 http://www.ams.org/mathscinet/MRAuthorID/724760 https://mathscinet.ams.org/mathscinet-getitem?mr=4420136 https://onlinelibrary.wiley.com/jou…	English			Summary: ``Many countries worldwide have been affected by the outbreak of the novel coronavirus (COVID-19) that was first reported in China. To understand and forecast the transmission dynamics of this disease, fractional-order derivative-based modeling can be beneficial. We propose in this paper a fractional-order mathematical model to examine the COVID-19 disease outbreak. This model outlines t…			92D30 Biology and other natural sciences;Genetics and population dynamics;Epidemiology;34A08 Ordinary differential equations;General theory;Fractional differential equations;34C60 Ordinary differential equations;Qualitative theory;Qualitative investigation and simulation of models;Ordinary differential equations;General theory;Fractional differential equations;Ordinary differential equations;Qual…
296	rayyan-95086036	Characterizing tract-specific white matter trajectories and stability of individual differences in infant rhesus monkeys: Implications for developmental psychopathology	2019			Neuropsychopharmacology	1740-634X	44		286	Aggarwal, N. and Moody, J. and Dean, D. and Tromp, D. and Riedel, M. and Kecskemeti, S. and Alexander, A. and Kalin, N.	https://www.embase.com/search/results?subaction=viewrecord&id=L631799081&from=export http://dx.doi.org/10.1038/s41386-019-0546-x	English			Background: Understanding the factors that influence individual differences in postnatal brain development is important for providing insights into the earliest origins of neuropsychiatric and other neurodevelopmental disorders. While studies performed in human infants are informative, non-human primate (NHP) models can be used to investigate these factors in greater depth. The development of mye…		10.1038/s41386-019-0546-x	adult;algorithm;animal experiment;animal model;anterior commissure;anxiety;calculation;capsula interna;cerebellar peduncle;cingulum (brain);conference abstract;controlled study;corona radiata (brain);corpus callosum;diffusion tensor imaging;environmental factor;external capsule;female;fractional anisotropy;growth rate;human;longitudinal study;male;mean diffusivity;mental disease;myelination;nerve…
297	rayyan-95086037	MODELING THE OPTIMAL INTERVENTIONS TO CURTAIL THE CLUSTER BASED COVID-19 PANDEMIC IN INDIA: EFFICACY OF PREVENTION MEASURES	2021			Applied and Computational Mathematics	16833511 (ISSN)	20	1	70-94	Aggarwal, R. and Rajput, A. and Sajid, M.	https://www.scopus.com/inward/record.uri?eid=2-s2.0-85116839202&partnerID=40&md5=32d744f776250960d4e85e8d2478e8a2	English			In this article, a non-linear mathematical model has been proposed by incorporating the influential non-medicinal prevention measures together with an optimal control strategy to minimize the intervention cost of COVID-19 outbreak in India. During the unavailability of prescribed vaccines or antivirals, the transmission of COVID-19 infection has triggered the human health catastrophe. In the mode…			COVID-19;Optimal Control;Prevention Measures;Sensitivity Index;Stability
298	rayyan-95086038	Estimation of the serial interval and basic reproduction number of COVID-19 in Qom, Iran, and three other countries: A data-driven analysis in the early phase of the outbreak	2020			Transboundary and Emerging Diseases	18651674 (ISSN)	67	6	2860-2868	Aghaali, M. and Kolifarhood, G. and Nikbakht, R. and Saadati, H. M. and Hashemi Nazari, S. S.	https://www.scopus.com/inward/record.uri?eid=2-s2.0-85086452254&doi=10.1111%2ftbed.13656&partnerID=40&md5=a37664c9a089ec4977f4af1e9bae49e0	English			The outbreak of COVID-19 was first reported from China, and on 19 February 2020, the first case was confirmed in Qom, Iran. The basic reproduction number (R0) of infection is variable in different populations and periods. This study aimed to estimate the R0 of COVID-19 in Qom, Iran, and compare it with that in other countries. For estimation of the serial interval, we used data of the 51 confirme…		10.1111/tbed.13656	basic reproduction number;Coronavirus Infections;COVID-19;disease outbreaks;pandemics;China;Contact Tracing;Iran;Italy;Republic of Korea;SARS-CoV-2;Article;coronavirus disease 2019;coughing;disease transmission;epidemic;fever;human;mathematical model;polymerase chain reaction;respiratory distress;sensitivity analysis;South Korea;thorax radiography;contact examination;epidemiology;physiology
299	rayyan-95086039	Estimation of the serial interval and basic reproduction number of COVID-19 in Qom, Iran, and three other countries: A data-driven analysis in the early phase of the outbreak	2020			Transboundary and Emerging Diseases	1865-1682 1865-1674	67	6	2860-2868	Aghaali, M. and Kolifarhood, G. and Nikbakht, R. and Saadati, H. M. and Hashemi Nazari, S. S.	https://www.embase.com/search/results?subaction=viewrecord&id=L2005230167&from=export http://dx.doi.org/10.1111/tbed.13656	English			The outbreak of COVID-19 was first reported from China, and on 19 February 2020, the first case was confirmed in Qom, Iran. The basic reproduction number (R0) of infection is variable in different populations and periods. This study aimed to estimate the R0 of COVID-19 in Qom, Iran, and compare it with that in other countries. For estimation of the serial interval, we used data of the 51 confirme…		10.1111/tbed.13656	article;basic reproduction number;China;coronavirus disease 2019;coughing;disease transmission;epidemic;fever;human;Iran;mathematical model;polymerase chain reaction;respiratory distress;sensitivity analysis;South Korea;thorax radiography
300	rayyan-95086040	Modeling the effects of preventive measures and vaccination on the COVID-19 spread in Benin Republic with optimal control	2021	12		RESULTS IN PHYSICS	2211-3797	31			Agossou, O. and AtchadÃ©, M. N. and Djibril, A. M.					Coronavirus disease (COVID-19) onset in December 2019 is a contagious disease caused by severe acute respiratory syndrome coronavirus 2 (SARS-CoV-2). Since, the spread of the virus and mortality due to COVID-19 have continued to increase daily leading to a pandemic. In absence of approved medicine and vaccines, many countries imposed policies such as social distancing, mask wearing, hand washing,…		10.1016/j.rinp.2021.104969
301	rayyan-95086041	Modeling the effects of preventive measures and vaccination on the COVID-19 spread in Benin Republic with optimal control	2021			Results in Physics	22113797 (ISSN)	31			Agossou, O. and AtchadÃ©, M. N. and Djibril, A. M.	https://www.scopus.com/inward/record.uri?eid=2-s2.0-85119349222&doi=10.1016%2fj.rinp.2021.104969&partnerID=40&md5=b4ea340725674d2a269540e2be96d509	English			Coronavirus disease (COVID-19) onset in December 2019 is a contagious disease caused by severe acute respiratory syndrome coronavirus 2 (SARS-CoV-2). Since, the spread of the virus and mortality due to COVID-19 have continued to increase daily leading to a pandemic. In absence of approved medicine and vaccines, many countries imposed policies such as social distancing, mask wearing, hand washing,…		10.1016/j.rinp.2021.104969	COVID-19;Mathematical modeling;Optimal control;Preventive measures;Vaccination
302	rayyan-95086042	Monitoring COVID-19 contagion growth	2021			Statistics in Medicine	02776715 (ISSN)	40	18	4150-4160	Agosto, A. and Campmas, A. and Giudici, P. and Renda, A.	https://www.scopus.com/inward/record.uri?eid=2-s2.0-85105515740&doi=10.1002%2fsim.9020&partnerID=40&md5=b3df21e6bf396a749714ff8052908f89	English			We present a statistical model that can be employed to monitor the time evolution of the COVID-19 contagion curve and the associated reproduction rate. The model is a Poisson autoregression of the daily new observed cases and dynamically adapt its estimates to explain the evolution of contagion in terms of a short-term and long-term dependence of case counts, allowing for a comparative evaluation…		10.1002/sim.9020	contagion models;COVID-19;Poisson autoregressive models;reproduction number;Health Policy;Humans;Models, Statistical;SARS-CoV-2;Article;autocorrelation;contagion growth;controlled study;coronavirus disease 2019;cost effectiveness analysis;diagnostic test accuracy study;disease transmission;epidemic;government;health care policy;health care system;hospitalization;human;infection rate;mathematical …
303	rayyan-95086043	Monitoring COVID-19 contagion growth	2021			Statistics in Medicine	1097-0258 0277-6715	40	18	4150-4160	Agosto, A. and Campmas, A. and Giudici, P. and Renda, A.	https://www.embase.com/search/results?subaction=viewrecord&id=L2011470741&from=export http://dx.doi.org/10.1002/sim.9020	English			We present a statistical model that can be employed to monitor the time evolution of the COVID-19 contagion curve and the associated reproduction rate. The model is a Poisson autoregression of the daily new observed cases and dynamically adapt its estimates to explain the evolution of contagion in terms of a short-term and long-term dependence of case counts, allowing for a comparative evaluation…		10.1002/sim.9020	article;autocorrelation;contagion growth;controlled study;coronavirus disease 2019;cost effectiveness analysis;diagnostic test accuracy study;disease transmission;epidemic;government;health care policy;health care system;hospitalization;human;infection rate;mathematical analysis;mathematical model;measurement error;measurement repeatability;monitoring;predictive value;publication;quarantine;risk …
304	rayyan-95086044	Modelling the spread of SARS-CoV-2 pandemic - Impact of lockdowns & interventions	2021			The Indian journal of medical research	0971-5916	153	1	175-181	Agrawal, Manindra and Kanitkar, Madhuri and Vidyasagar, M.	http://search.ebscohost.com.proxy-ub.rug.nl/login.aspx?direct=true&db=cmedm&AN=33146155&site=ehost-live&scope=site				Background & Objectives: To handle the current COVID-19 pandemic in India, multiple strategies have been applied and implemented to slow down the virus transmission. These included clinical management of active cases, rapid development of treatment strategies, vaccines computational modelling and statistical tools to name a few. This article presents a mathematical model for a time series predict…		10.4103/ijmr.IJMR_4051_20	Communicable Disease Control*;Models, Theoretical*;Pandemics*;COVID-19/*epidemiology;Antibodies, Viral/blood;COVID-19/prevention & control;Humans;India/epidemiology;Asymptomatic cases;India;lockdown;modelling;resources
305	rayyan-95086045	Modelling the spread of SARS-CoV-2 pandemic - Impact of lockdowns & interventions	2021	1		INDIAN JOURNAL OF MEDICAL RESEARCH	0971-5916	153	1	175-181	Agrawal, M. and Kanitkar, M. and Vidyasagar, M.					Background & objectives: To handle the current COVID-19 pandemic in India, multiple strategies have been applied and implemented to slow down the virus transmission. These included clinical management of active cases, rapid development of treatment strategies, vaccines computational modelling and statistical tools to name a few. This article presents a mathematical model for a time series predict…		10.4103/ijmr.IJMR_4051_20
306	rayyan-95086046	SUTRA: An Approach to Modelling Pandemics with Undetected (Asymptomatic) Patients, and Applications to COVID-19	2021			Proceedings of the IEEE Conference on Decision and Control	07431546 (ISSN); 978-166543659-5 (ISBN)	2021		3531	Agrawal, M. and Kanitkar, M. and Vidyasagar, M.	https://www.scopus.com/inward/record.uri?eid=2-s2.0-85126039068&doi=10.1109%2fCDC45484.2021.9683063&partnerID=40&md5=fa8b7e4cad4af887d236f52c9e11745e	English	Institute of Electrical and Electronics Engineers Inc.		The COVID-19 pandemic that has swept the world has shown a wide variety of behavior across countries, ranging from a gentle rise and gentle fall in India, to multiple waves with each peak higher than its predecessor in the USA, UK, and other countries. It is therefore a challenge to present a unified model that can manifest this wide range of behavior. In this paper, we present a new mathematical…		10.1109/CDC45484.2021.9683063	Binary alloys;Potassium alloys;Uranium alloys;Asymptomatic patients;Contact tracing;Multiple waves;New mathematical model;Patient population;Unified Modeling;Forecasting
307	rayyan-95086047	Modelling the spread of SARS-CoV-2 pandemic-Impact of lockdowns & interventions	2021			Indian Journal of Medical Research	09715916 (ISSN)	153	1	175-181	Agrawal, M. and Kanitkar, M. and Vidyasagar, M.	https://www.scopus.com/inward/record.uri?eid=2-s2.0-85103728938&doi=10.4103%2fijmr.IJMR_4051_20&partnerID=40&md5=3e3b418b3626fb4506919944735ac840	English			Background & objectives: To handle the current COVID-19 pandemic in India, multiple strategies have been applied and implemented to slow down the virus transmission. These included clinical management of active cases, rapid development of treatment strategies, vaccines computational modelling and statistical tools to name a few. This article presents a mathematical model for a time series predict…		10.4103/ijmr.IJMR_4051_20	Asymptomatic cases;India;lockdown;modelling;resources;Antibodies, Viral;Communicable Disease Control;COVID-19;Humans;Models, Theoretical;Pandemics;virus antibody;Article;basic reproduction number;computer model;coronavirus disease 2019;disease burden;disease transmission;hand washing;herd immunity;human;mathematical model;mortality;nonhuman;pandemic;prediction;serological surveillance;seroprevale…
308	rayyan-95086048	Modelling the spread of sars-cov-2 pandemic-impact of lockdowns & interventions	2021			Indian Journal of Medical Research, Supplement	0367-9012	153	1	175-181	Agrawal, M. and Kanitkar, M. and Vidyasagar, M.	https://www.embase.com/search/results?subaction=viewrecord&id=L2006911611&from=export http://dx.doi.org/10.4103/ijmr.IJMR_4051_20	English			Background & objectives: To handle the current COVID-19 pandemic in India, multiple strategies have been applied and implemented to slow down the virus transmission. These included clinical management of active cases, rapid development of treatment strategies, vaccines computational modelling and statistical tools to name a few. This article presents a mathematical model for a time series predict…		10.4103/ijmr.IJMR_4051_20	article;asymptomatic disease;controlled study;coronavirus disease 2019;disease burden;disease exacerbation;disease surveillance;disease transmission;health service;human;immune reconstitution;India;lockdown;mathematical model;mortality;pandemic;seroprevalence;Severe acute respiratory syndrome coronavirus 2;susceptible population;time series analysis;validation process;viral clearance;virus transm…
309	rayyan-95086049	Modelling the spread of SARS-CoV-2 pandemic-Impact of lockdowns & interventions	2021			Indian Journal of Medical Research	0971-5916	153	1	175-181	Agrawal, M. and Kanitkar, M. and Vidyasagar, M.	https://www.embase.com/search/results?subaction=viewrecord&id=L634705105&from=export http://dx.doi.org/10.4103/ijmr.IJMR_4051_20	English			Background & objectives: To handle the current COVID-19 pandemic in India, multiple strategies have been applied and implemented to slow down the virus transmission. These included clinical management of active cases, rapid development of treatment strategies, vaccines computational modelling and statistical tools to name a few. This article presents a mathematical model for a time series predict…		10.4103/ijmr.IJMR_4051_20	mask;article;basic reproduction number;computer model;coronavirus disease 2019;disease burden;disease transmission;hand washing;herd immunity;human;lockdown;mathematical model;mortality;nonhuman;pandemic;prediction;serological surveillance;seroprevalence;Severe acute respiratory syndrome coronavirus 2;social distancing;susceptible population;time series analysis;virus replication;virus transmissi…
310	rayyan-95086050	Potential global impacts of alternative dosing regimen and rollout options for the ChAdOx1 nCoV-19 vaccine	2021	11	4	NATURE COMMUNICATIONS	2041-1723	12	1		Aguas, R. and Bharath, A. and White, L. J. and Gao, B. and Pollard, A. J. and Voysey, M. and Shretta, R.					The high efficacy, low cost, and long shelf-life of the ChAdOx1 nCoV-19 vaccine positions it well for use in in diverse socioeconomic settings. Using data from clinical trials, an individual-based model was constructed to predict its 6-month population-level impact. Probabilistic sensitivity analyses evaluated the importance of epidemiological, demographic and logistical factors on vaccine effect…		10.1038/s41467-021-26449-8
311	rayyan-95086051	Herd immunity thresholds for SARS-CoV-2 estimated from unfolding epidemics	2020								Aguas, R. and GonÃ§alves, G. and Ferreira, M. U. and Gomes, G. M. M.	https://www.embase.com/search/results?subaction=viewrecord&id=L2008489998&from=export http://dx.doi.org/10.1101/2020.07.23.20160762	English			Variation in individual susceptibility or frequency of exposure to infection accelerates the rate at which populations acquire immunity by natural infection. Individuals that are more susceptible or more frequently exposed tend to be infected earlier and hence more quickly selected out of the susceptible pool, decelerating the incidence of new infections as the epidemic progresses. Eventually, su…		10.1101/2020.07.23.20160762	England;epidemic;epidemic curve;herd immunity threshold;mathematical model;nonhuman;Portugal;Scotland;sensitivity analysis;Severe acute respiratory syndrome coronavirus 2;Spain
312	rayyan-95086052	Modelling the COVID-19 pandemic in context: an international participatory approach	2020			BMJ global health	2059-7908	5	12		Aguas, Ricardo and White, Lisa and Hupert, Nathaniel and Shretta, Rima and Pan-Ngum, Wirichada and Celhay, Olivier and Moldokmatova, Ainura and Arifi, Fatima and Mirzazadeh, Ali and Sharifi, Hamid and Adib, Keyrellous and Sahak, Mohammad Nadir and Franco, Caroline and Coutinho, Renato	http://search.ebscohost.com.proxy-ub.rug.nl/login.aspx?direct=true&db=cmedm&AN=33361188&site=ehost-live&scope=site				The SARS-CoV-2 pandemic has had an unprecedented impact on multiple levels of society. Not only has the pandemic completely overwhelmed some health systems but it has also changed how scientific evidence is shared and increased the pace at which such evidence is published and consumed, by scientists, policymakers and the wider public. More significantly, the pandemic has created tremendous challe…		10.1136/bmjgh-2020-003126	COVID-19*/physiopathology;Internationality*;Models, Theoretical*;Pandemics*;Research*;Culture;Delivery of Health Care/organization & administration;Global Health;Health Policy;Humans;Public Health;SARS-CoV-2;Social Class;Uncertainty;SARS;control strategies;respiratory infections
313	rayyan-95086053	Modelling the COVID-19 pandemic in context: an international participatory approach	2020			BMJ GLOBAL HEALTH	2059-7908	5	12		Aguas, R. and White, L. and Hupert, N. and Shretta, R. and Pan-Ngum, W. and Celhay, O. and Moldokmatova, A. and Arifi, F. and Mirzazadeh, A. and Sharifi, H. and Adib, K. and Sahak, M. N. and Franco, C. and Coutinho, R.					The SARS-CoV-2 pandemic has had an unprecedented impact on multiple levels of society. Not only has the pandemic completely overwhelmed some health systems but it has also changed how scientific evidence is shared and increased the pace at which such evidence is published and consumed, by scientists, policymakers and the wider public. More significantly, the pandemic has created tremendous challe…		10.1136/bmjgh-2020-003126
314	rayyan-95086054	Modelling the COVID-19 pandemic in context: An international participatory approach	2020			BMJ Global Health	20597908 (ISSN)	5	12		Aguas, R. and White, L. and Hupert, N. and Shretta, R. and Pan-Ngum, W. and Celhay, O. and Moldokmatova, A. and Arifi, F. and Mirzazadeh, A. and Sharifi, H. and Adib, K. and Sahak, M. N. and Franco, C. and Coutinho, R. and Ariana, P. and Hancock, P. and Kraenkel, R. A. and Saralamba, S. and Luangasanatip, N. and Silal, S. P. and Norman, J. and Hounsell, R. and Than Tun, S. T. and Aung, Y. N. and …	https://www.scopus.com/inward/record.uri?eid=2-s2.0-85100963011&doi=10.1136%2fbmjgh-2020-003126&partnerID=40&md5=49db53e5a834492cf3166e3ab8f37603	English			The SARS-CoV-2 pandemic has had an unprecedented impact on multiple levels of society. Not only has the pandemic completely overwhelmed some health systems but it has also changed how scientific evidence is shared and increased the pace at which such evidence is published and consumed, by scientists, policymakers and the wider public. More significantly, the pandemic has created tremendous challe…		10.1136/bmjgh-2020-003126
315	rayyan-95086055	Mathematical models for dengue fever epidemiology: A 10-year systematic review	2022			Physics of life reviews	1873-1457	40		65-92	Aguiar, MaÃ­ra and Anam, Vizda and Blyuss, Konstantin B. and Estadilla, Carlo Delfin S. and Guerrero, Bruno V. and Knopoff, DamiÃ¡n and Kooi, Bob W. and Srivastav, Akhil Kumar and Steindorf, Vanessa and Stollenwerk, Nico	http://search.ebscohost.com.proxy-ub.rug.nl/login.aspx?direct=true&db=cmedm&AN=35219611&site=ehost-live&scope=site				Mathematical models have a long history in epidemiological research, and as the COVID-19 pandemic progressed, research on mathematical modeling became imperative and very influential to understand the epidemiological dynamics of disease spreading. Mathematical models describing dengue fever epidemiological dynamics are found back from 1970. Dengue fever is a viral mosquito-borne infection caused …		10.1016/j.plrev.2022.02.001	COVID-19*;Dengue*/epidemiology;Dengue Virus*;Animals;Antibodies, Viral;Humans;Models, Theoretical;Mosquito Vectors;Pandemics;SARS-CoV-2;Antibody dependent-enhancement;Dengue fever;Mathematical models;Multi-strain;Vector-host;Within-host
316	rayyan-95086056	Mathematical models for dengue fever epidemiology: A 10-year systematic review	2022	3		PHYSICS OF LIFE REVIEWS	1571-0645 1873-1457	40		65-92	Aguiar, M. and Anam, V. and Blyuss, K. B. and Estadilla, C. D. S. and Guerrero, B. V. and Knopoff, D. and Kooi, B. W. and Srivastav, A. K. and Steindorf, V. and Stollenwerk, N.					Mathematical models have a long history in epidemiological research, and as the COVID-19 pandemic progressed, research on mathematical modeling became imperative and very influential to understand the epidemiological dynamics of disease spreading. Mathematical models describing dengue fever epidemiological dynamics are found back from 1970. Dengue fever is a viral mosquito-borne infection caused …		10.1016/j.plrev.2022.02.001
317	rayyan-95086057	A multiscale network-based model of contagion dynamics: Heterogeneity, spatial distancing and vaccination	2021			Mathematical Models and Methods in Applied Sciences	02182025 (ISSN)	31	12	2425-2454	Aguiar, M. and Dosi, G. and Knopoff, D. A. and Virgillito, M. E.	https://www.scopus.com/inward/record.uri?eid=2-s2.0-85116817428&doi=10.1142%2fS0218202521500524&partnerID=40&md5=167bd972e575987cd3423232b3512b9a	English			Lockdown and vaccination policies have been the major concern in the last year in order to contain the SARS-CoV-2 infection during the COVID-19 pandemic. In this paper, we present a model able to evaluate alternative lockdown policies and vaccination strategies. Our approach integrates and refines the multiscale model proposed by Bellomo et al., 2020, analyzing alternative network structures and …		10.1142/S0218202521500524	active particles;COVID-19;epidemiological models;health policies;kinetic theory;networks;Pandemic;spatial patterns;vaccination;Diseases;Dynamics;Hospitals;SARS;Dynamics heterogeneity;Epidemiological modeling;Health policy;Network;Network-based modeling;Vaccination strategy;Vaccines
318	rayyan-95086058	Critical fluctuations in epidemic models explain COVID-19 post-lockdown dynamics	2021			Scientific reports	2045-2322	11	1	13839	Aguiar, MaÃ­ra and Van-Dierdonck, Joseba Bidaurrazaga and Mar, Javier and Cusimano, Nicole and Knopoff, DamiÃ¡n and Anam, Vizda and Stollenwerk, Nico	http://search.ebscohost.com.proxy-ub.rug.nl/login.aspx?direct=true&db=cmedm&AN=34226646&site=ehost-live&scope=site				As the COVID-19 pandemic progressed, research on mathematical modeling became imperative and very influential to understand the epidemiological dynamics of disease spreading. The momentary reproduction ratio r(t) of an epidemic is used as a public health guiding tool to evaluate the course of the epidemic, with the evolution of r(t) being the reasoning behind tightening and relaxing control measu…		10.1038/s41598-021-93366-7	Models, Biological*;Models, Theoretical*;COVID-19/*epidemiology;SARS-CoV-2/*pathogenicity;Basic Reproduction Number/statistics & numerical data;Communicable Disease Control/methods;Computer Simulation/statistics & numerical data;Epidemics;Humans;Public Health/statistics & numerical data
319	rayyan-95086059	Critical fluctuations in epidemic models explain COVID-19 post-lockdown dynamics	2021	7	5	SCIENTIFIC REPORTS	2045-2322	11	1		Aguiar, M. and Van-Dierdonck, J. B. and Mar, J. and Cusimano, N. and Knopoff, D. and Anam, V. and Stollenwerk, N.					As the COVID-19 pandemic progressed, research on mathematical modeling became imperative and very influential to understand the epidemiological dynamics of disease spreading. The momentary reproduction ratio r(t) of an epidemic is used as a public health guiding tool to evaluate the course of the epidemic, with the evolution of r(t) being the reasoning behind tightening and relaxing control measu…		10.1038/s41598-021-93366-7
320	rayyan-95086060	Critical fluctuations in epidemic models explain COVID-19 post-lockdown dynamics	2021			Scientific Reports	20452322 (ISSN)	11	1		Aguiar, M. and Van-Dierdonck, J. B. and Mar, J. and Cusimano, N. and Knopoff, D. and Anam, V. and Stollenwerk, N.	https://www.scopus.com/inward/record.uri?eid=2-s2.0-85109744606&doi=10.1038%2fs41598-021-93366-7&partnerID=40&md5=3d1b4c6e212d183ec150d561411a3f0f	English			As the COVID-19 pandemic progressed, research on mathematical modeling became imperative and very influential to understand the epidemiological dynamics of disease spreading. The momentary reproduction ratio r(t) of an epidemic is used as a public health guiding tool to evaluate the course of the epidemic, with the evolution of r(t) being the reasoning behind tightening and relaxing control measu…		10.1038/s41598-021-93366-7	Basic Reproduction Number;Communicable Disease Control;Computer Simulation;COVID-19;Epidemics;Humans;Models, Biological;Models, Theoretical;Public Health;SARS-CoV-2;biological model;epidemic;epidemiology;human;pathogenicity;procedures;theoretical model
321	rayyan-95086061	The role of mild and asymptomatic infections on COVID-19 vaccines performance: A modeling study	2022			Journal of advanced research	2090-1224	39		157-166	Aguiar, MaÃ­ra and Van-Dierdonck, Joseba Bidaurrazaga and Mar, Javier and Stollenwerk, Nico	http://search.ebscohost.com.proxy-ub.rug.nl/login.aspx?direct=true&db=cmedm&AN=35777906&site=ehost-live&scope=site				Introduction: Different COVID-19 vaccine efficacies are reported, with remarkable effectiveness against severe disease. The so called sterilizing immunity, occurring when vaccinated individuals cannot transmit the virus, is still being evaluated. It is also unclear to what extent people with no symptoms or mild infection transmit the disease, and estimating their contribution to outbreaks is chal…		10.1016/j.jare.2021.10.012	COVID-19*/prevention & control;Vaccines*;Asymptomatic Infections/epidemiology;COVID-19 Vaccines;Humans;Vaccination;Asymptomatic infection;COVID-19;Mathematical modeling;Vaccine coverage;Vaccine efficacy
322	rayyan-95086062	The role of mild and asymptomatic infections on COVID-19 vaccines performance: A modeling study	2022			Journal of Advanced Research	20901232 (ISSN)	39		157-166	Aguiar, M. and Van-Dierdonck, J. B. and Mar, J. and Stollenwerk, N.	https://www.scopus.com/inward/record.uri?eid=2-s2.0-85121524235&doi=10.1016%2fj.jare.2021.10.012&partnerID=40&md5=ba39af2e0ab42470b19939e2aeaf8951	English			Introduction: Different COVID-19 vaccine efficacies are reported, with remarkable effectiveness against severe disease. The so called sterilizing immunity, occurring when vaccinated individuals cannot transmit the virus, is still being evaluated. It is also unclear to what extent people with no symptoms or mild infection transmit the disease, and estimating their contribution to outbreaks is chal…		10.1016/j.jare.2021.10.012	Asymptomatic infection;COVID-19;Mathematical modeling;Vaccine coverage;Vaccine efficacy;Asymptomatic Infections;COVID-19 Vaccines;Humans;Vaccination;Vaccines;vaccine;human;prevention and control
323	rayyan-95086063	What mathematical competencies does a citizen needs to interpret Mexico's official information about the COVID-19 pandemic?	2021	10		EDUCATIONAL STUDIES IN MATHEMATICS	0013-1954 1573-0816	108	1	227-248	Aguilar, M. S. and Castaneda, A.					We report a study on mathematical literacy with special emphasis on health literacy. In particular, we identify and characterize the mathematical competencies that a citizen needs to interpret the official information on the COVID-19 pandemic as experienced in Mexico. To achieve this, we analyze the daily reports on the pandemic issued by the Mexican Ministry of Health, using the framework of mat…		10.1007/s10649-021-10082-9
324	rayyan-95086064	What mathematical competencies does a citizen needs to interpret Mexicoâ€™s official information about the COVID-19 pandemic?	2021			Educational Studies in Mathematics	00131954 (ISSN)	108	1	227-248	Aguilar, M. S. and Castaneda, A.	https://www.scopus.com/inward/record.uri?eid=2-s2.0-85111141425&doi=10.1007%2fs10649-021-10082-9&partnerID=40&md5=6fdc661ede975ad9c2466626ce929413	English			We report a study on mathematical literacy with special emphasis on health literacy. In particular, we identify and characterize the mathematical competencies that a citizen needs to interpret the official information on the COVID-19 pandemic as experienced in Mexico. To achieve this, we analyze the daily reports on the pandemic issued by the Mexican Ministry of Health, using the framework of mat…		10.1007/s10649-021-10082-9	COVID-19 pandemic;Health literacy;Mathematical competencies;Mathematical literacy
325	rayyan-95086065	Sensitivity theorems of a model of multiple imperfect vaccines for COVID-19	2022	3		CHAOS SOLITONS & FRACTALS	0960-0779 1873-2887	156			Aguilar-Canto, F. J. and de LeÃ³n, U. A. P. and Avila-Vales, E.					In response to the ongoing pandemic of COVID-19, several companies across the world have proposed a wide variety of vaccines of different mechanisms of action. As a consequence, a new scenario of multiple imperfect vaccines against the SARS-CoV-2 arose. Mathematical modeling needs to consider this complex situation with different vaccines, some of them with two required doses. Using compartmental…		10.1016/j.chaos.2022.111844
326	rayyan-95086066	Sensitivity theorems of a model of multiple imperfect vaccines for COVID-19	2022			Chaos, Solitons and Fractals	09600779 (ISSN)	156			Aguilar-Canto, F. J. and de LeÃ³n, U. A. P. and Avila-Vales, E.	https://www.scopus.com/inward/record.uri?eid=2-s2.0-85124197498&doi=10.1016%2fj.chaos.2022.111844&partnerID=40&md5=7f519e01ec4fe9873db89336f84f07fe	English			In response to the ongoing pandemic of COVID-19, several companies across the world have proposed a wide variety of vaccines of different mechanisms of action. As a consequence, a new scenario of multiple imperfect vaccines against the SARS-CoV-2 arose. Mathematical modeling needs to consider this complex situation with different vaccines, some of them with two required doses. Using compartmental…		10.1016/j.chaos.2022.111844	COVID-19;Elasticity;Imperfect vaccines;Sensitivity analysis;SIR-Based models;Cell proliferation;Diseases;Vaccines;Compartmental modelling;Condition;Coronaviruses;Current situation;Different mechanisms;Imperfect vaccine;Mechanism of action;Reproduction numbers;SIR-based model
327	rayyan-95086067	Challenges In Assessing The Efficacy Of Non-Pharmacological Measures In The Context Of The COVID-19 Pandemic	2022			International Journal of Technology Assessment in Health Care	1471-6348	38		S43	Aguilera-Cobos, L. and Isabel-GÃ³mez, R. and Blasco-Amaro, J. A.	https://www.embase.com/search/results?subaction=viewrecord&id=L640045055&from=export http://dx.doi.org/10.1017/S0266462322001568	English			Introduction. The outbreak of the COVID-19 global pandemic in 2020 has been a major challenge for the world's population and governments. The lack of vaccines, the saturation of health systems, and its rapid spread forced governments to take non-pharmacological interventions (NPI) that had a high impact on the population. Assessing the efficacy of these measures is a challenge for health technolo…		10.1017/S0266462322001568	basic reproduction number;biomedical technology assessment;comparative effectiveness;conference abstract;coronavirus disease 2019;effective reproduction number;hospitalization;human;incidence;intensive care unit;mortality;outcome assessment;outcome variable;pandemic;public health service;seat;social distancing;telecommuting
328	rayyan-95086068	To isolate or not to isolate: the impact of changing behavior on COVID-19 transmission	2022			BMC public health	1471-2458	22	1	138	Agusto, Folashade B. and Erovenko, Igor V. and Fulk, Alexander and Abu-Saymeh, Qays and Romero-Alvarez, Daniel and Ponce, Joan and Sindi, Suzanne and Ortega, Omayra and Saint Onge, Jarron M. and Peterson, A. Townsend	http://search.ebscohost.com.proxy-ub.rug.nl/login.aspx?direct=true&db=cmedm&AN=35057770&site=ehost-live&scope=site				Background: The COVID-19 pandemic has caused more than 25 million cases and 800 thousand deaths worldwide to date. In early days of the pandemic, neither vaccines nor therapeutic drugs were available for this novel coronavirus. All measures to prevent the spread of COVID-19 are thus based on reducing contact between infected and susceptible individuals. Most of these measures such as quarantine a…		10.1186/s12889-021-12275-6	COVID-19*;Pandemics*;Epidemiological Models;Humans;Quarantine;SARS-CoV-2;COVID-19;Game theory;Human behavior;Imitation dynamics;Isolation and quarantine;Perception of risk
329	rayyan-95086069	To isolate or not to isolate: the impact of changing behavior on COVID-19 transmission	2022	1	20	BMC PUBLIC HEALTH	1471-2458	22	1		Agusto, F. B. and Erovenko, I. V. and Fulk, A. and Abu-Saymeh, Q. and Romero-Alvarez, D. and Ponce, J. and Sindi, S. and Ortega, O. and Saint Onge, J. M. and Peterson, A. T.					Background The COVID-19 pandemic has caused more than 25 million cases and 800 thousand deaths worldwide to date. In early days of the pandemic, neither vaccines nor therapeutic drugs were available for this novel coronavirus. All measures to prevent the spread of COVID-19 are thus based on reducing contact between infected and susceptible individuals. Most of these measures such as quarantine an…		10.1186/s12889-021-12275-6
330	rayyan-95086070	To isolate or not to isolate: the impact of changing behavior on COVID-19 transmission	2022			BMC Public Health	14712458 (ISSN)	22	1		Agusto, F. B. and Erovenko, I. V. and Fulk, A. and Abu-Saymeh, Q. and Romero-Alvarez, D. and Ponce, J. and Sindi, S. and Ortega, O. and Saint Onge, J. M. and Peterson, A. T.	https://www.scopus.com/inward/record.uri?eid=2-s2.0-85123086898&doi=10.1186%2fs12889-021-12275-6&partnerID=40&md5=ebad31318c7d6acd495aa3d225b214ac	English			Background: The COVID-19 pandemic has caused more than 25 million cases and 800 thousand deaths worldwide to date. In early days of the pandemic, neither vaccines nor therapeutic drugs were available for this novel coronavirus. All measures to prevent the spread of COVID-19 are thus based on reducing contact between infected and susceptible individuals. Most of these measures such as quarantine a…		10.1186/s12889-021-12275-6	COVID-19;Game theory;Human behavior;Imitation dynamics;Isolation and quarantine;Perception of risk;Epidemiological Models;Humans;Pandemics;Quarantine;SARS-CoV-2;human;pandemic
331	rayyan-95086071	Estimation and demographic analysis of COVID-19 infections with respect to weather factors in Europe	2020	7	2	JOURNAL OF BUSINESS ANALYTICS	2573-234X 2573-2358	3	2	93-106	Ahangar, R. G. and Pavur, R. and Fathi, M. and Shaik, A.					The main objective of this study is to investigate the relationship between the COVID-19 and the weather factors of the most populated and industrialised countries in Europe and propose the best mathematical model to forecast the daily number of COVID-19 cases. To find the relationship between the COVID-19 and the weather factors of absolute humidity and temperature in Spain, France, Italy, Germa…		10.1080/2573234X.2020.1832866
332	rayyan-95086072	Measuring dynamic dependency using time-varying copulas with extended parameters: Evidence from exchange rates data	2021			MethodsX	22150161 (ISSN)	8			Ahdika, A. and Rosadi, D. and Effendie, A. R.	https://www.scopus.com/inward/record.uri?eid=2-s2.0-85103770729&doi=10.1016%2fj.mex.2021.101322&partnerID=40&md5=59e39a0d422671f5a8530888170a5dbf	English			This study proposes a novel approach that investigates the dynamic dependency among exchange rates by extending time-varying copulas' parameters following an autoregressive moving average (ARMA) process. The process consists of an autoregressive part that explains the effect of the previous parameters and a forcing variable that measures the dependence structure between marginal variables. We app…		10.1016/j.mex.2021.101322	ARIMA-GARCH;Dynamic parameter;Exchange rates;Forcing variable;Time-varying copulas;Time-varying copulas with extended parameters;Article;China;coronavirus disease 2019;financial market;India;Indonesia;Japan;mathematical model;money;pandemic;priority journal;South Korea
333	rayyan-95086073	Measuring dynamic dependency using time-varying copulas with extended parameters: Evidence from exchange rates data	2021			MethodsX	2215-0161	8			Ahdika, A. and Rosadi, D. and Effendie, A. R. and Gunardi	https://www.embase.com/search/results?subaction=viewrecord&id=L2011619413&from=export http://dx.doi.org/10.1016/j.mex.2021.101322	English			This study proposes a novel approach that investigates the dynamic dependency among exchange rates by extending time-varying copulas' parameters following an autoregressive moving average (ARMA) process. The process consists of an autoregressive part that explains the effect of the previous parameters and a forcing variable that measures the dependence structure between marginal variables. We app…		10.1016/j.mex.2021.101322	article;China;coronavirus disease 2019;financial market;India;Indonesia;Japan;mathematical model;money;pandemic;priority journal;South Korea
334	rayyan-95086074	The impact of Artificial Intelligence, Blockchain, Big Data and evolving technologies in Coronavirus Disease-2019 (COVID-19) curtailment	2020			Proceedings - International Conference on Smart Electronics and Communication, ICOSEC 2020	978-172815461-9 (ISBN)			113-120	Ahir, S. and Telavane, D. and Thomas, R.	https://www.scopus.com/inward/record.uri?eid=2-s2.0-85094192816&doi=10.1109%2fICOSEC49089.2020.9215294&partnerID=40&md5=69d3c375651de733ecaebe1d529028be	English	Institute of Electrical and Electronics Engineers Inc.		The pandemic of Coronavirus Disease 2019 (COVID-19) is proliferating across the globe obnoxiously and it is the most heard buzzword in recent times. Every person ranging from older people, persons with disabilities, youth, indigenous people have become a part of this chain and are most likely to suffer in the upcoming chronology. Social distancing is likely to become a new norm where 'Work from H…		10.1109/ICOSEC49089.2020.9215294	Artificial Intelligence;Big Data;Blockchain;coronavirus;COVID-19;Deep Learning;Diseases;Guidelines;Machine Learning;Precautions;Robotics;Social Distancing;Society;Technology;Viruses;Coronaviruses;Indigenous people;Most likely;Older People;Patient record;Persons with disabilities;Social media;Engineering education
335	rayyan-95086075	Evaluating data-driven methods for shortterm forecasts of cumulative SARS-CoV2 cases	2021			PLoS ONE	19326203 (ISSN)	16	5		Ahmad, G. and Ahmed, F. and Rizwan, M. S. and Muhammad, J. and Fatima, S. H. and Ikram, A. and Zeeb, H.	https://www.scopus.com/inward/record.uri?eid=2-s2.0-85106364657&doi=10.1371%2fjournal.pone.0252147&partnerID=40&md5=26e8ce9f2750f5e86b10b193da26219a	English			Background The WHO announced the epidemic of SARS-CoV2 as a public health emergency of international concern on 30th January 2020. To date, it has spread to more than 200 countries and has been declared a global pandemic. For appropriate preparedness, containment, and mitigation response, the stakeholders and policymakers require prior guidance on the propagation of SARS-CoV2. Methodology This st…		10.1371/journal.pone.0252147	COVID-19;Data Science;Humans;Models, Statistical;Practice Guidelines as Topic;Software;Article;autoregressive integrated moving average method;clinical practice;coronavirus disease 2019;data analysis;descriptive research;exponential smoothing model;forecasting;human;incidence;infection risk;mathematical computing;mathematical model;mean absolute error;mean absolute percentage error;nonhuman;pract…
336	rayyan-95086076	Evaluating data-driven methods for shortterm forecasts of cumulative SARS-CoV2 cases	2021			PLoS ONE	1932-6203	16	5		Ahmad, G. and Ahmed, F. and Rizwan, M. S. and Muhammad, J. and Fatima, S. H. and Ikram, A. and Zeeb, H.	https://www.embase.com/search/results?subaction=viewrecord&id=L2012140155&from=export http://dx.doi.org/10.1371/journal.pone.0252147	English			Background The WHO announced the epidemic of SARS-CoV2 as a public health emergency of international concern on 30th January 2020. To date, it has spread to more than 200 countries and has been declared a global pandemic. For appropriate preparedness, containment, and mitigation response, the stakeholders and policymakers require prior guidance on the propagation of SARS-CoV2. Methodology This st…		10.1371/journal.pone.0252147	article;autoregressive integrated moving average method;clinical practice;coronavirus disease 2019;data analysis;descriptive research;exponential smoothing model;forecasting;human;incidence;infection risk;mathematical computing;mathematical model;mean absolute error;mean absolute percentage error;nonhuman;practice guideline;random walk forecast;Severe acute respiratory syndrome coronavirus 2;syst…
337	rayyan-95086077	An improved covid-19 forecasting by infectious disease modelling using machine learning	2021			Applied Sciences (Switzerland)	20763417 (ISSN)	11	23		Ahmad, H. F. and Khaloofi, H. and Azhar, Z. and Algosaibi, A. and Hussain, J.	https://www.scopus.com/inward/record.uri?eid=2-s2.0-85120755251&doi=10.3390%2fapp112311426&partnerID=40&md5=5bbd60b95f97feff16399a4e27a6d437	English			The mechanisms of data analytics and machine learning can allow for a profound concep-tualization of viruses (such as pathogen transmission rate and behavior). Consequently, such models have been widely employed to provide rapid and accurate viral spread forecasts to public health offi-cials. Nevertheless, the capability of these algorithms to predict outbreaks is not capable of long-term predict…		10.3390/app112311426	Artificial intelligence;COVID-19;COVID-19 forecasting;Deep learning;Epidemiological;Epidemiological model;Infectious disease modelling;Machine learning
338	rayyan-95086078	Disease Progression Detection via Deep Sequence Learning of Successive Radiographic Scans	2022			International journal of environmental research and public health	1660-4601	19	1		Ahmad, Jamil and Saudagar, Abdul Khader Jilani and Malik, Khalid Mahmood and Ahmad, Waseem and Khan, Muhammad Badruddin and Hasanat, Mozaherul Hoque Abul and AlTameem, Abdullah and AlKhathami, Mohammed and Sajjad, Muhammad	http://search.ebscohost.com.proxy-ub.rug.nl/login.aspx?direct=true&db=cmedm&AN=35010740&site=ehost-live&scope=site				The highly rapid spread of the current pandemic has quickly overwhelmed hospitals all over the world and motivated extensive research to address a wide range of emerging problems. The unforeseen influx of COVID-19 patients to hospitals has made it inevitable to deploy a rapid and accurate triage system, monitor progression, and predict patients at higher risk of deterioration in order to make inf…		10.3390/ijerph19010480	COVID-19*;Deep Learning*;Aged;Disease Progression;Humans;Neural Networks, Computer;SARS-CoV-2;deterioration prediction;feature extraction;sequence learning
339	rayyan-95086079	Disease Progression Detection via Deep Sequence Learning of Successive Radiographic Scans	2022	1		INTERNATIONAL JOURNAL OF ENVIRONMENTAL RESEARCH AND PUBLIC HEALTH	1660-4601	19	1		Ahmad, J. and Saudagar, A. K. J. and Malik, K. M. and Ahmad, W. and Khan, M. B. and Hasanat, M. H. A. and AlTameem, A. and AlKhathami, M. and Sajjad, M.					The highly rapid spread of the current pandemic has quickly overwhelmed hospitals all over the world and motivated extensive research to address a wide range of emerging problems. The unforeseen influx of COVID-19 patients to hospitals has made it inevitable to deploy a rapid and accurate triage system, monitor progression, and predict patients at higher risk of deterioration in order to make inf…		10.3390/ijerph19010480
340	rayyan-95086080	Disease progression detection via deep sequence learning of successive radiographic scans	2022			International Journal of Environmental Research and Public Health	16617827 (ISSN)	19	1		Ahmad, J. and Saudagar, A. K. J. and Malik, K. M. and Ahmad, W. and Khan, M. B. and Hasanat, M. H. A. and Altameem, A. and Alkhathami, M. and Sajjad, M.	https://www.scopus.com/inward/record.uri?eid=2-s2.0-85122025167&doi=10.3390%2fijerph19010480&partnerID=40&md5=a82a33b70c890180de88d5dc03d54482	English			The highly rapid spread of the current pandemic has quickly overwhelmed hospitals all over the world and motivated extensive research to address a wide range of emerging problems. The unforeseen influx of COVID-19 patients to hospitals has made it inevitable to deploy a rapid and accurate triage system, monitor progression, and predict patients at higher risk of deterioration in order to make inf…		10.3390/ijerph19010480	Deterioration prediction;Disease progression;Feature extraction;Sequence learning;Aged;COVID-19;Deep Learning;Humans;Neural Networks, Computer;SARS-CoV-2;accuracy assessment;detection method;disease control;disease incidence;disease prevalence;disease severity;disease spread;epidemic;experimental study;global perspective;pandemic;risk factor;adult;age;Article;coarse grained feature;controlled stu…
341	rayyan-95086081	Disease progression detection via deep sequence learning of successive radiographic scans	2022			International Journal of Environmental Research and Public Health	1660-4601 1661-7827	19	1		Ahmad, J. and Saudagar, A. K. J. and Malik, K. M. and Ahmad, W. and Khan, M. B. and Hasanat, M. H. A. and Altameem, A. and Alkhathami, M. and Sajjad, M.	https://www.embase.com/search/results?subaction=viewrecord&id=L2015144457&from=export http://dx.doi.org/10.3390/ijerph19010480	English			The highly rapid spread of the current pandemic has quickly overwhelmed hospitals all over the world and motivated extensive research to address a wide range of emerging problems. The unforeseen influx of COVID-19 patients to hospitals has made it inevitable to deploy a rapid and accurate triage system, monitor progression, and predict patients at higher risk of deterioration in order to make inf…		10.3390/ijerph19010480	adult;age;aged;article;coarse grained feature;controlled study;convalescence;convolutional neural network;coronavirus disease 2019;deep learning;deep sequence learning;deterioration;disease exacerbation;female;fine grained feature;hospital patient;human;lung disease;major clinical study;male;mathematical model;measurement accuracy;methodology;patient profiling method;physical phenomena;prediction…
342	rayyan-95086082	Mathematical modeling and AI based decision making for COVID-19 suspects backed by novel distance and similarity measures on plithogenic hypersoft sets	2022			Artificial intelligence in medicine	1873-2860	132		102390	Ahmad, Muhammad Rayees and Afzal, Usman	http://search.ebscohost.com.proxy-ub.rug.nl/login.aspx?direct=true&db=cmedm&AN=36207091&site=ehost-live&scope=site				It goes without saying that coronavirus (COVID-19) is an infectious disease and many countries are coping with its different variants. Owing to the limited medical facilities, vaccine and medical experts, need of the hour is to intelligently tackle its spread by making artificial intelligence (AI) based smart decisions for COVID-19 suspects who develop different symptoms and they are kept under o…		10.1016/j.artmed.2022.102390	COVID-19*/epidemiology;Vaccines*;Artificial Intelligence;Decision Making;Humans;Models, Theoretical;COVID-19;Multi-criteria decision making (MCDM);Plithogenic distance measure (PDM);Plithogenic hypersoft set (PHSS);Plithogenic similarity measure (PSM)
343	rayyan-95086083	Mathematical modeling and AI based decision making for COVID-19 suspects backed by novel distance and similarity measures on plithogenic hypersoft sets	2022	10		ARTIFICIAL INTELLIGENCE IN MEDICINE	0933-3657 1873-2860	132			Ahmad, M. R. and Afzal, U.					It goes without saying that coronavirus (COVID-19) is an infectious disease and many countries are coping with its different variants. Owing to the limited medical facilities, vaccine and medical experts, need of the hour is to intelligently tackle its spread by making artificial intelligence (AI) based smart decisions for COVID-19 suspects who develop different symptoms and they are kept under o…		10.1016/j.artmed.2022.102390
344	rayyan-95086084	Mathematical modeling and AI based decision making for COVID-19 suspects backed by novel distance and similarity measures on plithogenic hypersoft sets	2022			Artificial Intelligence in Medicine	09333657 (ISSN)	132			Ahmad, M. R. and Afzal, U.	https://www.scopus.com/inward/record.uri?eid=2-s2.0-85137615079&doi=10.1016%2fj.artmed.2022.102390&partnerID=40&md5=170d668366404b09f5e4f932b1c78438	English			It goes without saying that coronavirus (COVID-19) is an infectious disease and many countries are coping with its different variants. Owing to the limited medical facilities, vaccine and medical experts, need of the hour is to intelligently tackle its spread by making artificial intelligence (AI) based smart decisions for COVID-19 suspects who develop different symptoms and they are kept under o…		10.1016/j.artmed.2022.102390	COVID-19;Multi-criteria decision making (MCDM);Plithogenic distance measure (PDM);Plithogenic hypersoft set (PHSS);Plithogenic similarity measure (PSM);Artificial Intelligence;Decision Making;Humans;Models, Theoretical;Vaccines;Clustering algorithms;Deep learning;Pattern recognition;vaccine;Distance measure;HyperSoft;Multi criteria decision-making;Multi-criteria decision making;Multicriteria deci…
345	rayyan-95086085	Mathematical modeling and AI based decision making for COVID-19 suspects backed by novel distance and similarity measures on plithogenic hypersoft sets	2022			Artificial Intelligence in Medicine	1873-2860 0933-3657	132			Ahmad, M. R. and Afzal, U.	https://www.embase.com/search/results?subaction=viewrecord&id=L2020147810&from=export http://dx.doi.org/10.1016/j.artmed.2022.102390	English			It goes without saying that coronavirus (COVID-19) is an infectious disease and many countries are coping with its different variants. Owing to the limited medical facilities, vaccine and medical experts, need of the hour is to intelligently tackle its spread by making artificial intelligence (AI) based smart decisions for COVID-19 suspects who develop different symptoms and they are kept under o…		10.1016/j.artmed.2022.102390	ageusia;algorithm;article;artificial intelligence;controlled study;coronavirus disease 2019;decision making;deep learning;diarrhea;disease simulation;dry cough;dyspnea;facilitation;fatigue;fuzzy clustering;headache;home quarantine;human;image processing;learning;machine learning;mathematical model;multicriteria decision analysis;pattern recognition;rash;sore throat;thorax pain
346	rayyan-95086086	Optimization of Students' Performance Prediction through an Iterative Model of Frustration Severity	2022			Computational intelligence and neuroscience	1687-5273	2022		3183492	Ahmad, Sadique and Ben Aoun, Najib and Affendi, Mohammed A. El and Anwar, M. Shahid and Abbas, Sidra and Latif, Ahmed A. Abd El	http://search.ebscohost.com.proxy-ub.rug.nl/login.aspx?direct=true&db=cmedm&AN=36017453&site=ehost-live&scope=site				Recent articles reported a massive increase in frustration among weak students due to the outbreak of COVID-19 and Massive Open Online Courses (MOOCs). These students need to be evaluated to detect possible psychological counseling and extra attention. On the one hand, the literature reports many optimization techniques focusing on existing students' performance prediction systems. On the other h…		10.1155/2022/3183492	COVID-19*;Frustration*;Emotions;Humans;Students/psychology
347	rayyan-95086087	Optimization of Students' Performance Prediction through an Iterative Model of Frustration Severity	2022			Computational Intelligence and Neuroscience	16875265 (ISSN)	2022			Ahmad, S. and Ben Aoun, N. and Affendi, M. A. E. and Anwar, M. S. and Abbas, S. and Latif, A. A. A. E.	https://www.scopus.com/inward/record.uri?eid=2-s2.0-85136702428&doi=10.1155%2f2022%2f3183492&partnerID=40&md5=e227614b5c7f510aa62f1d9d06d38ad8	English			Recent articles reported a massive increase in frustration among weak students due to the outbreak of COVID-19 and Massive Open Online Courses (MOOCs). These students need to be evaluated to detect possible psychological counseling and extra attention. On the one hand, the literature reports many optimization techniques focusing on existing students' performance prediction systems. On the other h…		10.1155/2022/3183492	COVID-19;Emotions;Frustration;Humans;Students;Forecasting;Iterative methods;Black boxes;Iterative model;Massive open online course;Optimisations;Optimization techniques;Outer layer;Performance prediction;Prediction systems;Student emotions;Student performance;emotion;human;psychology;student
348	rayyan-95086088	Optimization of studentsâ€™ performance prediction through an iterative model of frustration severity	2022			Computational Intelligence and Neuroscience	1687-5265 1687-5273	2022			Ahmad, Sadique and Ben Aoun, Najib and El Affendi, Mohammed A. and Anwar, M. Shahid and Abbas, Sidra and Abd El Latif, Ahmed A.	http://search.ebscohost.com.proxy-ub.rug.nl/login.aspx?direct=true&db=psyh&AN=2022-92906-001&site=ehost-live&scope=site ORCID: 0000-0001-9444-8209 shahidanwar786@gmail.com saahmad@psu.edu.sa				Recent articles reported a massive increase in frustration among weak students due to the outbreak of COVID-19 and Massive Open Online Courses (MOOCs). These students need to be evaluated to detect possible psychological counseling and extra attention. On the one hand, the literature reports many optimization techniques focusing on existing students' performance prediction systems. On the other h…		10.1155/2022/3183492	optimization;students performance;iterative model;frustration severity;COVID-19;Emotions;Frustration;Humans;Students;Academic Achievement;Distance Education;Mathematical Modeling;Simulation;Counseling;Prediction;Student Attitudes
349	rayyan-95086089	Optimization of Students' Performance Prediction through an Iterative Model of Frustration Severity	2022	8	16	COMPUTATIONAL INTELLIGENCE AND NEUROSCIENCE	1687-5265 1687-5273	2022			Ahmad, S. and Ben Aoun, N. and El Affendi, M. A. and Anwar, M. S. and Abbas, S. and El Latif, A. A. A.					Recent articles reported a massive increase in frustration among weak students due to the outbreak of COVID-19 and Massive Open Online Courses (MOOCs). These students need to be evaluated to detect possible psychological counseling and extra attention. On the one hand, the literature reports many optimization techniques focusing on existing students' performance prediction systems. On the other h…		10.1155/2022/3183492
350	rayyan-95086090	Mathematical analysis of COVID-19 via new mathematical model	2021			Chaos, Solitons and Fractals	09600779 (ISSN)	143			Ahmad, S. and Owyed, S. and Abdel-Aty, A. H. and Mahmoud, E. E. and Shah, K. and Alrabaiah, H.	https://www.scopus.com/inward/record.uri?eid=2-s2.0-85098473645&doi=10.1016%2fj.chaos.2020.110585&partnerID=40&md5=eb89d9737e737aea9cd98cd9ab1377b3	English			We develop a new mathematical model by including the resistive class together with quarantine class and use it to investigate the transmission dynamics of the novel corona virus disease (COVID-19). Our developed model consists of four compartments, namely the susceptible class, S(t), the healthy (resistive) class, H(t), the infected class, I(t) and the quarantine class, Q(t). We derive basic prop…		10.1016/j.chaos.2020.110585	Basic reproduction number;COVID 19;Linearization theory;Lyapunov function;Mathematical model;Numerical simulations;Stability analysis;Viruses;Developed model;Equilibrium state;Feasible regions;Mathematical analysis;New mathematical model;Transmission dynamics;Virus disease;Lyapunov functions
351	rayyan-95086091	Fractional order mathematical modeling of COVID-19 transmission	2020	10		CHAOS SOLITONS & FRACTALS	0960-0779 1873-2887	139			Ahmad, S. and Ullah, A. and Al-Mdallal, Q. M. and Khan, H. and Shah, K. and Khan, A.					In this article, the mathematical model with different compartments for the transmission dynamics of coronavirus-19 disease (COVID-19) is presented under the fractional-order derivative. Some results regarding the existence of at least one solution through fixed point results are derived. Then for the concerned approximate solution, the modified Euler method for fractional-order differential equa…		10.1016/j.chaos.2020.110256
352	rayyan-95086092	Fractional order mathematical modeling of COVID-19 transmission	2020			Chaos, Solitons and Fractals	09600779 (ISSN)	139			Ahmad, S. and Ullah, A. and Al-Mdallal, Q. M. and Khan, H. and Shah, K. and Khan, A.	https://www.scopus.com/inward/record.uri?eid=2-s2.0-85090922819&doi=10.1016%2fj.chaos.2020.110256&partnerID=40&md5=1c7f7ead013e9428d2a385f6bf45457c	English			In this article, the mathematical model with different compartments for the transmission dynamics of coronavirus-19 disease (COVID-19) is presented under the fractional-order derivative. Some results regarding the existence of at least one solution through fixed point results are derived. Then for the concerned approximate solution, the modified Euler method for fractional-order differential equa…		10.1016/j.chaos.2020.110256	Approximate solutions;Caputo's fractional derivative;Corona virus COVID-19;Fractional Euler's method;Differential equations;Approximate solution;Coronaviruses;Fractional order;Fractional order derivatives;Fractional-order differential equations;Modified Euler method;Transmission dynamics;Wuhan cities;Transmissions
353	rayyan-95086093	Fractional order mathematical modeling of COVID-19 transmission	2020	1	1	Chaos, Solitons \& Fractals	18732887 09600779	139		110256	Ahmad, Shabir and Ullah, Aman and Al-Mdallal, Qasem M. and Khan, Hasib and Shah, Kamal and Khan, Aziz	http://search.ebscohost.com.proxy-ub.rug.nl/login.aspx?direct=true&db=msn&AN=MR4150322&site=ehost-live&scope=site http://www.ams.org/mathscinet/MRAuthorID/1076157 http://www.ams.org/mathscinet/MRAuthorID/1114386 http://www.ams.org/mathscinet/MRAuthorID/998534 http://www.ams.org/mathscinet/MRAuthorID/658751 http://www.ams.org/mathscinet/MRAuthorID/1005953 http://www.ams.org/mathscinet/MRAuthorID/1…	English			Summary: ``In this article, the mathematical model with different compartments for the transmission dynamics of coronavirus-19 disease (COVID-19) is presented under the fractional-order derivative. Some results regarding the existence of at least one solution through fixed point results are derived. Then for the concerned approximate solution, the modified Euler method for fractional-order differ…			92D30 Biology and other natural sciences;Genetics and population dynamics;Epidemiology;Biology and other natural sciences;Genetics and population dynamics;Epidemiology
354	rayyan-95086094	Fuzzy fractional-order model of the novel coronavirus	2020	1	1	Advances in Difference Equations	16871847 16871839				Ahmad, S. and Ullah, A. and Shah, K. and Salahshour, S. and Ahmadian, A. and Ciano, T.	http://search.ebscohost.com.proxy-ub.rug.nl/login.aspx?direct=true&db=msn&AN=MR4145715&site=ehost-live&scope=site http://www.ams.org/mathscinet/MRAuthorID/1399753 http://www.ams.org/mathscinet/MRAuthorID/1019534 http://www.ams.org/mathscinet/MRAuthorID/831927 http://www.ams.org/mathscinet/MRAuthorID/1114386 http://www.ams.org/mathscinet/MRAuthorID/1005953 http://www.ams.org/mathscinet/MRAuthorID/…	English			Summary: ``In this paper, a novel coronavirus infection system with a fuzzy fractional differential equation defined in Caputo's sense is developed. By using the fuzzy Laplace method coupled with Adomian decomposition transform, numerical results are obtained for better understanding of the dynamical structures of the physical behavior of COVID-19. Such behavior on the general properties of RNA i…			92D30 Biology and other natural sciences;Genetics and population dynamics;Epidemiology;Biology and other natural sciences;Genetics and population dynamics;Epidemiology
355	rayyan-95086095	FRACTIONAL ORDER MODEL FOR THE CORONAVIRUS (COVID-19) IN WUHAN, CHINA	2022	2		FRACTALS-COMPLEX GEOMETRY PATTERNS AND SCALING IN NATURE AND SOCIETY	0218-348X 1793-6543	30	1		Ahmad, S. W. and Sarwar, M. and Rahmat, G. and Shah, K. and Ahmad, H. and Mousa, A. A.					In this paper, the mathematical modeling of five different classes for coronavirus disease-19 (COVID-19) is considered using the fractional arbitrary order derivative in Atangana-Baleanu sense. We use nonlinear analysis for the existence theory of the solution for the suggested model. Additionally, the modified Adam- Bashforth method is used for the numerical approximation of the assumed model. F…		10.1142/S0218348X22400072
356	rayyan-95086096	FRACTIONAL ORDER MODEL FOR THE CORONAVIRUS (COVID-19) IN WUHAN, CHINA	2022			Fractals	0218348X (ISSN)	30	1		Ahmad, S. W. and Sarwar, M. and Rahmat, G. U. L. and Shah, K. and Ahmad, H. and Mousa, A. A. A.	https://www.scopus.com/inward/record.uri?eid=2-s2.0-85116785053&doi=10.1142%2fS0218348X22400072&partnerID=40&md5=b943e99187930a66726f0892cc67a87f	English			In this paper, the mathematical modeling of five different classes for coronavirus disease-19 (COVID-19) is considered using the fractional arbitrary order derivative in Atangana-Baleanu sense. We use nonlinear analysis for the existence theory of the solution for the suggested model. Additionally, the modified Adam-Bashforth method is used for the numerical approximation of the assumed model. Fi…		10.1142/S0218348X22400072	Approximation, Existence and Uniqueness;Atangana-Baleanu Derivative;Coronavirus, COVID-19;Modified Adam-Bashforth Method;Nonlinear analysis;Numerical methods;Adams-Bashforth methods;Atanganum-baleanu derivative;Coronavirus, coronavirus disease-19;Coronaviruses;Different class;Existence and uniqueness;Fractional-order models;Coronavirus
357	rayyan-95086097	Fractional order mathematical modeling of novel corona virus (COVID-19)	2023	5	15	MATHEMATICAL METHODS IN THE APPLIED SCIENCES	0170-4214 1099-1476	46	7	7847-7860	Ahmad, W. and Sarwar, M. and Shah, K. and Ahmadian, A. and Salahshour, S.					In this manuscript, the mathematical model of COVID-19 is considered with eight different classes under the fractional-order derivative in Caputo sense. A couple of results regarding the existence and uniqueness of the solution for the proposed model is presented. Furthermore, the fractional-order Taylor's method is used for the approximation of the solution of the concerned problem. Finally, we …		10.1002/mma.7241
358	rayyan-95086098	A report on COVID-19 epidemic in Pakistan using SEIR fractional model	2020			Scientific reports	2045-2322	10	1	22268	Ahmad, Zubair and Arif, Muhammad and Ali, Farhad and Khan, Ilyas and Nisar, Kottakkaran Sooppy	http://search.ebscohost.com.proxy-ub.rug.nl/login.aspx?direct=true&db=cmedm&AN=33335284&site=ehost-live&scope=site				Recently, novel coronavirus is a serious global issue and having a negative impact on the economy of the whole world. Like other countries, it also effected the economy and people of Pakistan. According to the publicly reported data, the first case of novel corona virus in Pakistan was reported on 27th February 2020. The aim of the present study is to describe the mathematical model and dynamics …		10.1038/s41598-020-79405-9	COVID-19/*epidemiology;COVID-19/*transmission;Epidemics/*statistics & numerical data;Humans;Models, Theoretical;Pakistan/epidemiology;SARS-CoV-2/pathogenicity;World Health Organization
359	rayyan-95086099	A report on COVID-19 epidemic in Pakistan using SEIR fractional model	2020	12	17	SCIENTIFIC REPORTS	2045-2322	10	1		Ahmad, Z. and Arif, M. and Ali, F. and Khan, I. and Nisar, K. S.					Recently, novel coronavirus is a serious global issue and having a negative impact on the economy of the whole world. Like other countries, it also effected the economy and people of Pakistan. According to the publicly reported data, the first case of novel corona virus in Pakistan was reported on 27th February 2020. The aim of the present study is to describe the mathematical model and dynamics …		10.1038/s41598-020-79405-9
360	rayyan-95086100	A report on COVID-19 epidemic in Pakistan using SEIR fractional model	2020			Scientific Reports	20452322 (ISSN)	10	1		Ahmad, Z. and Arif, M. and Ali, F. and Khan, I. and Nisar, K. S.	https://www.scopus.com/inward/record.uri?eid=2-s2.0-85097661660&doi=10.1038%2fs41598-020-79405-9&partnerID=40&md5=3e2c2572c6f8e2250bb580796d5c2dd8	English			Recently, novel coronavirus is a serious global issue and having a negative impact on the economy of the whole world. Like other countries, it also effected the economy and people of Pakistan. According to the publicly reported data, the first case of novel corona virus in Pakistan was reported on 27th February 2020. The aim of the present study is to describe the mathematical model and dynamics …		10.1038/s41598-020-79405-9	COVID-19;Epidemics;Humans;Models, Theoretical;Pakistan;SARS-CoV-2;World Health Organization;epidemic;epidemiology;human;pathogenicity;theoretical model
361	rayyan-95086101	A global report on the dynamics of COVID-19 with quarantine and hospitalization: A fractional order model with non-local kernel	2022			Computational biology and chemistry	1476-928X	98		107645	Ahmad, Zubair and El-Kafrawy, Sherif A. and Alandijany, Thamir A. and Giannino, Francesco and Mirza, Ahmed A. and El-Daly, Mai M. and Faizo, Arwa A. and Bajrai, Leena H. and Kamal, Mohammad Amjad and Azhar, Esam I.	http://search.ebscohost.com.proxy-ub.rug.nl/login.aspx?direct=true&db=cmedm&AN=35276575&site=ehost-live&scope=site				In this paper, a compartmental mathematical model has been utilized to gain a better insight about the future dynamics of COVID-19. The total human population is divided into eight various compartments including susceptible, exposed, pre-asymptomatic, asymptomatic, symptomatic, quarantined, hospitalized and recovered or removed individuals. The problem was modeled in terms of highly nonlinear cou…		10.1016/j.compbiolchem.2022.107645	COVID-19*/epidemiology;Quarantine*;Asia;Basic Reproduction Number;Hospitalization;Humans;Atangana-Baleanu (ABC) Fractional Derivative;COVID-19;Disease Free Equilibrium;Endemic Equilibrium;MATLAB
362	rayyan-95086102	A global report on the dynamics of COVID-19 with quarantine and hospitalization: A fractional order model with non-local kernel	2022	6		COMPUTATIONAL BIOLOGY AND CHEMISTRY	1476-9271 1476-928X	98			Ahmad, Z. and El-Kafrawy, S. A. and Alandijany, T. A. and Giannino, F. and Mirza, A. A. and El-Daly, M. M. and Faizo, A. A. and Bajrai, L. H. and Kamal, M. A. and Azhar, E. I.					In this paper, a compartmental mathematical model has been utilized to gain a better insight about the future dynamics of COVID-19. The total human population is divided into eight various compartments including susceptible, exposed, pre-asymptomatic, asymptomatic, symptomatic, quarantined, hospitalized and recovered or removed individuals. The problem was modeled in terms of highly nonlinear cou…		10.1016/j.compbiolchem.2022.107645
363	rayyan-95086103	A global report on the dynamics of COVID-19 with quarantine and hospitalization: A fractional order model with non-local kernel	2022			Computational Biology and Chemistry	14769271 (ISSN)	98			Ahmad, Z. and El-Kafrawy, S. A. and Alandijany, T. A. and Giannino, F. and Mirza, A. A. and El-Daly, M. M. and Faizo, A. A. and Bajrai, L. H. and Kamal, M. A. and Azhar, E. I.	https://www.scopus.com/inward/record.uri?eid=2-s2.0-85125791868&doi=10.1016%2fj.compbiolchem.2022.107645&partnerID=40&md5=494c0f7858ac337c7771eb606978fccf	English			In this paper, a compartmental mathematical model has been utilized to gain a better insight about the future dynamics of COVID-19. The total human population is divided into eight various compartments including susceptible, exposed, pre-asymptomatic, asymptomatic, symptomatic, quarantined, hospitalized and recovered or removed individuals. The problem was modeled in terms of highly nonlinear cou…		10.1016/j.compbiolchem.2022.107645	Atangana-Baleanu (ABC) Fractional Derivative;Basic Reproduction Number;COVID-19;Disease Free Equilibrium;Endemic Equilibrium;MATLAB;Asia;Hospitalization;Humans;Quarantine;Cell proliferation;Dynamics;Epidemiology;Nonlinear equations;Ordinary differential equations;Atanganum-baleanu (ABC) fractional derivative;Disease-free equilibrium;Fractional derivatives;Fractional-order models;Human population;…
364	rayyan-95086104	Turkey in between European Union countries in the new coronavirus (COVID-19) outbreak; an examination of the doubling times	2020			Turkiye Klinikleri Journal of Medical Sciences	13000292 (ISSN)	40	2	220-227	Ahmadian, R. and Uncu, Y. and Ercan, Ä°	https://www.scopus.com/inward/record.uri?eid=2-s2.0-85086674859&doi=10.5336%2fmedsci.2020-75702&partnerID=40&md5=b39e86447bace203fa53da127c67bc7f	English			Objective: In December 2019, the new coronavirus (COVID-19), which is identified as a new pneumonia factor, emerged in Wuhan, China's Hubei province. The new coronavirus is rapidly spreading all over the world and considered a pandemic. The first case in Turkey was confirmed on March 10, 2020, and on March 18, 2020, Turkey has reached the 100th case. Material and Methods: In this study, the doubl…		10.5336/medsci.2020-75702	Coronavirus infections;COVID-19;European Union;Severe acute respiratory syndrome coronavirus;Turkey;Article;asymptomatic infection;coronavirus disease 2019;epidemiological data;epidemiological monitoring;human;infection rate;major clinical study;mathematical model;pandemic;Poisson distribution;prevalence;South Korea;Turkey (republic);virus transmission
365	rayyan-95086105	Turkey in between European Union countries in the new coronavirus (COVID-19) outbreak; an examination of the doubling times	2020			Turkiye Klinikleri Journal of Medical Sciences	1300-0292	40	2	220-227	Ahmadian, R. and Uncu, Y. and Ercan, Ä°	https://www.embase.com/search/results?subaction=viewrecord&id=L2004571993&from=export http://dx.doi.org/10.5336/medsci.2020-75702	English			Objective: In December 2019, the new coronavirus (COVID-19), which is identified as a new pneumonia factor, emerged in Wuhan, China's Hubei province. The new coronavirus is rapidly spreading all over the world and considered a pandemic. The first case in Turkey was confirmed on March 10, 2020, and on March 18, 2020, Turkey has reached the 100th case. Material and Methods: In this study, the doubl…		10.5336/medsci.2020-75702	article;asymptomatic infection;coronavirus disease 2019;epidemiological data;epidemiological monitoring;European Union;human;infection rate;major clinical study;mathematical model;pandemic;Poisson distribution;prevalence;South Korea;Turkey (republic);virus transmission
366	rayyan-95086106	A novel deep neuroevolution-based image classification method to diagnose coronavirus disease (COVID-19)	2021			Computers in Biology and Medicine	00104825 (ISSN)	139			Ahmadian, S. and Jalali, S. M. J. and Islam, S. M. S. and Khosravi, A. and Fazli, E. and Nahavandi, S.	https://www.scopus.com/inward/record.uri?eid=2-s2.0-85118530279&doi=10.1016%2fj.compbiomed.2021.104994&partnerID=40&md5=9444b2c9e19fd8abf933b82632f4156a	English			COVID-19 has had a detrimental impact on normal activities, public safety, and the global financial system. To identify the presence of this disease within communities and to commence the management of infected patients early, positive cases should be diagnosed as quickly as possible. New results from X-ray imaging indicate that images provide key information about COVID-19. Advanced deep-learnin…		10.1016/j.compbiomed.2021.104994	Convolutional neural network;COVID-19 diagnosis;Evolutionary computation;Improved salp swarm algorithm;Algorithms;COVID-19;Deep Learning;Humans;Neural Networks, Computer;SARS-CoV-2;Classification (of information);Computer aided diagnosis;Convolutional neural networks;Image enhancement;Medical imaging;Network architecture;Classification methods;Coronaviruses;COVID-19 diagnose;Images classification…
367	rayyan-95086107	A novel deep neuroevolution-based image classification method to diagnose coronavirus disease (COVID-19)	2021			Computers in Biology and Medicine	1879-0534 0010-4825	139			Ahmadian, S. and Jalali, S. M. J. and Islam, S. M. S. and Khosravi, A. and Fazli, E. and Nahavandi, S.	https://www.embase.com/search/results?subaction=viewrecord&id=L2015426801&from=export http://dx.doi.org/10.1016/j.compbiomed.2021.104994	English			COVID-19 has had a detrimental impact on normal activities, public safety, and the global financial system. To identify the presence of this disease within communities and to commence the management of infected patients early, positive cases should be diagnosed as quickly as possible. New results from X-ray imaging indicate that images provide key information about COVID-19. Advanced deep-learnin…		10.1016/j.compbiomed.2021.104994	article;convolutional neural network;coronavirus disease 2019;diagnostic accuracy;evolutionary algorithm;human;image analysis;image processing;mathematical model;radiodiagnosis;support vector machine;thorax radiography
368	rayyan-95086108	Modeling on Wastewater Treatment Process in Saudi Arabia: a perspective of Covid-19	2021								Ahmadini, A. and Msmali, A. and Mutum, Z. and Raghav, Y. S.	https://www.embase.com/search/results?subaction=viewrecord&id=L2015874248&from=export http://dx.doi.org/10.1101/2021.11.22.21266599	English			The novel coronavirus disease (COVID-19) pandemic has had devastating effects on healthcare systems and the global economy. Moreover, coronavirus has been found in human feces, sewage, and in wastewater treatment plants. In this paper, we highlight the transmission behavior, occurrence, and persistence of the virus in sewage and wastewater treatment plants. Our approach follows the process of ide…		10.1101/2021.11.22.21266599	city;disease simulation;human;nonhuman;normal distribution;Saudi Arabia;Severe acute respiratory syndrome coronavirus 2;waste water treatment plant;wastewater-based epidemiology
369	rayyan-95086109	The Mathematical Modeling Approach for the Wastewater Treatment Process in Saudi Arabia during COVID-19 Pandemic	2022			Discrete Dynamics in Nature and Society	10260226 (ISSN)	2022			Ahmadini, A. and Msmali, A. and Mutum, Z. and Raghav, Y. S.	https://www.scopus.com/inward/record.uri?eid=2-s2.0-85140093529&doi=10.1155%2f2022%2f1061179&partnerID=40&md5=7212bb7b4be54c6e6319fbbc13a386cd	English			The novel coronavirus disease (COVID-19) pandemic has had devastating effects on healthcare systems and the global economy. Moreover, coronavirus has been found in human feces, sewage, and in wastewater treatment plants. In this paper, we highlight the transmission behavior, occurrence, and persistence of the virus in sewage and wastewater treatment plants. Our approach follows the process of ide…		10.1155/2022/1061179
370	rayyan-95086110	SutteARIMA: Short-term forecasting method, a case: Covid-19 and stock market in Spain	2020			Science of the Total Environment	00489697 (ISSN)	729			Ahmar, A. S. and del Val, E. B.	https://www.scopus.com/inward/record.uri?eid=2-s2.0-85083885902&doi=10.1016%2fj.scitotenv.2020.138883&partnerID=40&md5=b716b84c55158420b56c7bb2f95c254d	English			This study aimed to predict the short-term of confirmed cases of covid-19 and IBEX in Spain by using SutteARIMA method. Confirmed data of Covid-19 in Spanish was obtained from Worldometer and Spain Stock Market data (IBEX 35) was data obtained from Yahoo Finance. Data started from 12 February 2020â€“09 April 2020 (the date on Covid-19 was detected in Spain). The data from 12 February 2020â€“02 Ap…		10.1016/j.scitotenv.2020.138883	Covid-19;IBEX;Short-term forecast;SutteARIMA;Betacoronavirus;Coronavirus Infections;Humans;Models, Economic;Models, Statistical;Pandemics;Pneumonia, Viral;Spain;Capra ibex;Autoregressive moving average model;Commerce;Financial markets;Forecasting accuracy;Forecasting methods;Mean absolute percentage error;Short term;Short-term forecasting;Short-term forecasts;disease spread;epidemic;medical geogr…
371	rayyan-95086111	SutteARIMA: Short-term forecasting method, a case: Covid-19 and stock market in Spain	2020			Science of the Total Environment	1879-1026 0048-9697	729			Ahmar, A. S. and del Val, E. B.	https://www.embase.com/search/results?subaction=viewrecord&id=L2005717213&from=export http://dx.doi.org/10.1016/j.scitotenv.2020.138883	English			This study aimed to predict the short-term of confirmed cases of covid-19 and IBEX in Spain by using SutteARIMA method. Confirmed data of Covid-19 in Spanish was obtained from Worldometer and Spain Stock Market data (IBEX 35) was data obtained from Yahoo Finance. Data started from 12 February 2020â€“09 April 2020 (the date on Covid-19 was detected in Spain). The data from 12 February 2020â€“02 Ap…		10.1016/j.scitotenv.2020.138883	accuracy;analytic method;article;coronavirus disease 2019;decision making;forecasting;human;intermethod comparison;market;mathematical analysis;mathematical model;mean absolute percentage error;prediction;priority journal;Spain;stock market;virus transmission
372	rayyan-95086112	Analysis coronavirus disease (COVID-19) model using numerical approaches and logistic model	2020			AIMS BIOENGINEERING	2375-1495	7	3	130-146	Ahmed, A. and Salam, B. and Mohammad, M. and AkgÃ¼l, A. and Khoshnaw, S. H. A.					The coronavirus disease (COVID-19) is a global health care problem that international efforts have been suggested and discussed to control this disease. Although, there are many researches have been conducted on the basis of the clinical data and recorded infected cases, there is still scope for further research due to the fact that a number of complicated parameters are involved for future predi…		10.3934/bioeng.2020013
373	rayyan-95086113	Mechanistic modelling of COVID-19 and the impact of lockdowns on a short-time scale	2021			PLoS ONE	19326203 (ISSN)	16			Ahmed, D. A. and Ansari, A. R. and Imran, M. and Dingle, K. and Bonsall, M. B.	https://www.scopus.com/inward/record.uri?eid=2-s2.0-85118996914&doi=10.1371%2fjournal.pone.0258084&partnerID=40&md5=638ee7a7d70ca103d42720821b887a62	English			Background To mitigate the spread of the COVID-19 coronavirus, some countries have adopted more stringent non-pharmaceutical interventions in contrast to those widely used. In addition to standard practices such as enforcing curfews, social distancing, and closure of non-essential service industries, other non-conventional policies also have been implemented, such as the total lockdown of fragmen…		10.1371/journal.pone.0258084	COVID-19;Humans;Models, Biological;Pandemics;Quarantine;Article;coronavirus disease 2019;host;human;infection sensitivity;lockdown;mathematical model;pandemic;population movement pattern;probability;time;virus transmission;walking;biological model;epidemiology;prevention and control
374	rayyan-95086114	Mechanistic modelling of COVID-19 and the impact of lockdowns on a short-time scale	2021			PLoS ONE	1932-6203	16			Ahmed, D. A. and Ansari, A. R. and Imran, M. and Dingle, K. and Bonsall, M. B.	https://www.embase.com/search/results?subaction=viewrecord&id=L2015199163&from=export http://dx.doi.org/10.1371/journal.pone.0258084	English			Background To mitigate the spread of the COVID-19 coronavirus, some countries have adopted more stringent non-pharmaceutical interventions in contrast to those widely used. In addition to standard practices such as enforcing curfews, social distancing, and closure of non-essential service industries, other non-conventional policies also have been implemented, such as the total lockdown of fragmen…		10.1371/journal.pone.0258084	article;coronavirus disease 2019;host;human;infection sensitivity;lockdown;mathematical model;pandemic;population movement pattern;probability;time;virus transmission;walking
375	rayyan-95086115	Complex dynamics of some models of antimicrobial resistance on complex networks	2021	1	1	Mathematical Methods in the Applied Sciences	10991476 01704214	44	2	1896	Ahmed, Elsayd and Matouk, Ahmed E.	http://search.ebscohost.com.proxy-ub.rug.nl/login.aspx?direct=true&db=msn&AN=MR4185352&site=ehost-live&scope=site http://www.ams.org/mathscinet/MRAuthorID/770626 http://www.ams.org/mathscinet/MRAuthorID/208061 https://mathscinet.ams.org/mathscinet-getitem?mr=4185352 https://onlinelibrary.wiley.com/journal/10991476 http://dx.doi.org/10.1002/mma.6889	English			Summary: ``Studying the spread of epidemics and diseases is a worldwide problem especially during the current time where the whole world is suffering from COVID-19 pandemic. Antimicrobial resistance (AMR) and waning vaccination are classified as worldwide problems. Both depend on the exposure time to antibiotic and vaccination. Here, a simple model for competition between drug-resistant and drug-…			92D30 Biology and other natural sciences;Genetics and population dynamics;Epidemiology;34A08 Ordinary differential equations;General theory;Fractional differential equations;34C60 Ordinary differential equations;Qualitative theory;Qualitative investigation and simulation of models;Ordinary differential equations;General theory;Fractional differential equations;Ordinary differential equations;Qual…
376	rayyan-95086116	Analysis of Caputo fractional-order model for COVID-19 with lockdown	2020	8	3	ADVANCES IN DIFFERENCE EQUATIONS	1687-1847	2020	1		Ahmed, I. and Baba, I. A. and Yusuf, A. and Kumam, P. and Kumam, W.					One of the control measures available that are believed to be the most reliable methods of curbing the spread of coronavirus at the moment if they were to be successfully applied is lockdown. In this paper a mathematical model of fractional order is constructed to study the significance of the lockdown in mitigating the virus spread. The model consists of a system of five nonlinear fractional-ord…		10.1186/s13662-020-02853-0
377	rayyan-95086117	Analysis of Caputo fractional-order model for COVID-19 with lockdown	2020			Advances in Difference Equations	16871839 (ISSN)	2020	1		Ahmed, I. and Baba, I. A. and Yusuf, A. and Kumam, P. and Kumam, W.	https://www.scopus.com/inward/record.uri?eid=2-s2.0-85089006852&doi=10.1186%2fs13662-020-02853-0&partnerID=40&md5=fd7eaa8162fdd79a671d4a0e4c3969e8	English			One of the control measures available that are believed to be the most reliable methods of curbing the spread of coronavirus at the moment if they were to be successfully applied is lockdown. In this paper a mathematical model of fractional order is constructed to study the significance of the lockdown in mitigating the virus spread. The model consists of a system of five nonlinear fractional-ord…		10.1186/s13662-020-02853-0	Coronavirus;Existence and uniqueness;Lockdown;Mathematical model;Ulamâ€“Hyers stability
378	rayyan-95086118	Analysis of Caputo fractional-order model for COVID-19 with lockdown	2020	1	1	Advances in Difference Equations	16871847 16871839				Ahmed, Idris and Baba, Isa Abdullahi and Yusuf, Abdullahi and Kumam, Poom and Kumam, Wiyada	http://search.ebscohost.com.proxy-ub.rug.nl/login.aspx?direct=true&db=msn&AN=MR4130532&site=ehost-live&scope=site http://www.ams.org/mathscinet/MRAuthorID/818284 http://www.ams.org/mathscinet/MRAuthorID/756852 http://www.ams.org/mathscinet/MRAuthorID/1192242 http://www.ams.org/mathscinet/MRAuthorID/1249059 http://www.ams.org/mathscinet/MRAuthorID/1357532 https://mathscinet.ams.org/mathscinet-geti…	English			Summary: ``One of the control measures available that are believed to be the most reliable methods of curbing the spread of coronavirus at the moment if they were to be successfully applied is lockdown. In this paper a mathematical model of fractional order is constructed to study the significance of the lockdown in mitigating the virus spread. The model consists of a system of five nonlinear fra…			92D30 Biology and other natural sciences;Genetics and population dynamics;Epidemiology;34A08 Ordinary differential equations;General theory;Fractional differential equations;39A30 Difference and functional equations;Difference equations;Stability theory;47H10 Operator theory;Nonlinear operators and their properties;Fixed-point theorems;Ordinary differential equations;General theory;Fractional dif…
379	rayyan-95086119	A mathematical model of Coronavirus Disease (COVID-19) containing asymptomatic and symptomatic classes	2021	2		RESULTS IN PHYSICS	2211-3797	21			Ahmed, I. and Modu, G. U. and Yusuf, A. and Kumam, P. and Yusuf, I.					The research work in this paper attempts to describe the outbreak of Coronavirus Disease 2019 (COVID-19) with the help of a mathematical model using both the Ordinary Differential Equation (ODE) and Fractional Differential Equation. The spread of the disease has been on the increase across the globe for some time with no end in sight. The research used the data of COVID-19 cases in Nigeria for th…		10.1016/j.rinp.2020.103776
380	rayyan-95086120	A mathematical model of Coronavirus Disease (COVID-19) containing asymptomatic and symptomatic classes	2021			Results in Physics	22113797 (ISSN)	21			Ahmed, I. and Modu, G. U. and Yusuf, A. and Kumam, P. and Yusuf, I.	https://www.scopus.com/inward/record.uri?eid=2-s2.0-85099858277&doi=10.1016%2fj.rinp.2020.103776&partnerID=40&md5=f8731da502432f5e23820d9b6ed39a75	English			The research work in this paper attempts to describe the outbreak of Coronavirus Disease 2019 (COVID-19) with the help of a mathematical model using both the Ordinary Differential Equation (ODE) and Fractional Differential Equation. The spread of the disease has been on the increase across the globe for some time with no end in sight. The research used the data of COVID-19 cases in Nigeria for th…		10.1016/j.rinp.2020.103776	ABC-fractional operator;Basic reproductive number;Corona virus;Existence and uniqueness;Mathematical model;Nonlinear differential equations;Sensitivity analysis
381	rayyan-95086121	A Mathematical Model of the Ongoing Coronavirus Disease (COVID-19) Pandemic: a Case Study in Turkey	2022			Science and Technology Asia	25869027 (ISSN)	27	4	248-258	Ahmed, I. and Yusuf, A. and Ibrahim, A. and Kumam, P. and Ibrahim, M. J.	https://www.scopus.com/inward/record.uri?eid=2-s2.0-85146260182&partnerID=40&md5=3b1df5a7327c58a28aaa55a144fc44aa	English			Turkey reported the first case of COVID-19 on 11 March 2020 since the outbreak of the deadly coronavirus pandemic. COVID-19 spread rapidly in Turkey, where about a total of 3,208,173 cases of infected persons were registered by 29 March 2021 with 2,957,093 cases of recovered persons and 31,076 reported deaths. A new mathematical COVID-19 model containing six classes is presented. Also, the positi…			ABC-fractional operator;Coronavirus;Existence and uniqueness;Mathematical Model
382	rayyan-95086122	AI Techniques and Mathematical Modeling to Detect Coronavirus	2021			Journal of The Institution of Engineers (India): Series B	22502106 (ISSN)	102	6	1283-1292	Ahmed, K. and Gouda, N.	https://www.scopus.com/inward/record.uri?eid=2-s2.0-85096076629&doi=10.1007%2fs40031-020-00514-0&partnerID=40&md5=c71d365e1a5234701687fd0b418c485d	English			The epic coronavirus (COVID-19) flare-up, distinguished in late 2019, requires unique consideration in view of its future pandemics and conceivable worldwide dangers. In addition to clinical methodology and medicines, artificial intelligence (AI) guarantees another worldview for social welfare, a few distinctive AI methods that are based upon machine learning calculations are utilized for investi…		10.1007/s40031-020-00514-0	Artificial intelligence;COVID-19;Forecasting;Mathematical modeling;Pneumonia;Î¸-SEIHRD;AI techniques;Coronaviruses;Social welfare
383	rayyan-95086123	A Hybrid Method for Analyzing the Situation Based on Cumulative Fully Vaccinated and Confirmed Cases of Covid-19 in Malaysia	2022			2022 4th International Conference on Sustainable Technologies for Industry 4.0, STI 2022	978-166549045-0 (ISBN)				Ahmed, M. and Sulaiman, M. H. and Mohamad, A. J. and Rahman, M.	https://www.scopus.com/inward/record.uri?eid=2-s2.0-85159041484&doi=10.1109%2fSTI56238.2022.10103265&partnerID=40&md5=6330ae5e7cc1ac9a6a99e030410d8c60	English	Institute of Electrical and Electronics Engineers Inc.		SARS-CoV-2 is an infection that affects several organs and has a wide range of symptoms in addition to producing severe acute respiratory syndrome. Millions of individuals were infected when it first started because of how quickly it travelled from its starting location to nearby countries. Anticipating positive Covid-19 incidences is required in order to better understand future risk and take th…		10.1109/STI56238.2022.10103265	Covid-19 confirmed case;LSSVM;SOGWO;Time series prediction;Total Vaccinations;Coronavirus;Diseases;Forecasting;Least squares approximations;Risk assessment;Gray wolves;Hybrid method;Least square support vector machines;Malaysia;Optimizers;Severe acute respiratory syndrome;Total vaccination;Support vector machines
384	rayyan-95086124	Healthcare utilization and maternal and child mortality during the COVID-19 pandemic in 18 low- and middle-income countries: An interrupted time-series analysis with mathematical modeling of administrative data	2022			PLoS medicine	1549-1676	19	8	e1004070	Ahmed, Tashrik and Roberton, Timothy and Vergeer, Petra and Hansen, Peter M. and Peters, Michael A. and Ofosu, Anthony Adofo and Mwansambo, Charles and Nzelu, Charles and Wesseh, Chea Sanford and Smart, Francis and Alfred, Jean Patrick and Diabate, Mamoutou and Baye, Martina and Yansane, Mohamed Lamine and Wendrad, Naod and Mohamud, Nur Ali and Mbaka, Paul and Yuma, Sylvain and Ndiaye, Youssoupha…	http://search.ebscohost.com.proxy-ub.rug.nl/login.aspx?direct=true&db=cmedm&AN=36040910&site=ehost-live&scope=site				Background: The Coronavirus Disease 2019 (COVID-19) pandemic has had wide-reaching direct and indirect impacts on population health. In low- and middle-income countries, these impacts can halt progress toward reducing maternal and child mortality. This study estimates changes in health services utilization during the pandemic and the associated consequences for maternal, neonatal, and child morta…		10.1371/journal.pmed.1004070	COVID-19*/epidemiology;Child Health Services*;Child;Child Mortality;Developing Countries;Humans;Infant, Newborn;Models, Theoretical;Pandemics;Patient Acceptance of Health Care
385	rayyan-95086125	Healthcare utilization and maternal and child mortality during the COVID-19 pandemic in 18 low- and middle-income countries: An interrupted time-series analysis with mathematical modeling of administrative data	2022	8		PLOS MEDICINE	1549-1277 1549-1676	19	8		Ahmed, T. and Roberton, T. and Vergeer, P. and Hansen, P. M. and Peters, M. A. and Ofosu, A. A. and Mwansambo, C. and Nzelu, C. and Wesseh, C. S. and Smart, F. and Alfred, J. P. and Diabate, M. and Baye, M. and Yansane, M. L. and Wendrad, N. and Mohamud, N. A. and Mbaka, P. and Yuma, S. and Ndiaye, Y. and Sadat, H. and Uddin, H. and Kiarie, H. and Tsihory, R. and Mwinnyaa, G. and Rusatira, J. D. …					Background The Coronavirus Disease 2019 (COVID-19) pandemic has had wide-reaching direct and indirect impacts on population health. In low- and middle-income countries, these impacts can halt progress toward reducing maternal and child mortality. This study estimates changes in health services utilization during the pandemic and the associated consequences for maternal, neonatal, and child mortal…		10.1371/journal.pmed.1004070
386	rayyan-95086126	Healthcare utilization and maternal and child mortality during the COVID-19 pandemic in 18 low- and middle-income countries: An interrupted time-series analysis with mathematical modeling of administrative data	2022			PLoS Medicine	15491277 (ISSN)	19	8		Ahmed, T. and Roberton, T. and Vergeer, P. and Hansen, P. M. and Peters, M. A. and Ofosu, A. A. and Mwansambo, C. and Nzelu, C. and Wesseh, C. S. and Smart, F. and Alfred, J. P. and Diabate, M. and Baye, M. and Yansane, M. L. and Wendrad, N. and Mohamud, N. A. and Mbaka, P. and Yuma, S. and Ndiaye, Y. and Sadat, H. and Uddin, H. and Kiarie, H. and Tsihory, R. and Mwinnyaa, G. and de Dieu Rusatira…	https://www.scopus.com/inward/record.uri?eid=2-s2.0-85137126764&doi=10.1371%2fjournal.pmed.1004070&partnerID=40&md5=32f1cd887f5eb46121eb1e48abfcdaaf	English			Background The Coronavirus Disease 2019 (COVID-19) pandemic has had wide-reaching direct and indirect impacts on population health. In low- and middle-income countries, these impacts can halt progress toward reducing maternal and child mortality. This study estimates changes in health services utilization during the pandemic and the associated consequences for maternal, neonatal, and child mortal…		10.1371/journal.pmed.1004070	Child;Child Health Services;Child Mortality;COVID-19;Developing Countries;Humans;Infant, Newborn;Models, Theoretical;Pandemics;Patient Acceptance of Health Care;BCG vaccine;Article;BCG vaccination;childhood mortality;consultation;controlled study;coronavirus disease 2019;family planning;female;follow up;health care utilization;human;information system;low income country;maternal death;maternal mo…
387	rayyan-95086127	Healthcare utilization and maternal and child mortality during the COVID-19 pandemic in 18 low- and middle-income countries: An interrupted time-series analysis with mathematical modeling of administrative data	2022			PLoS Medicine	1549-1676 1549-1277	19	8		Ahmed, T. and Roberton, T. and Vergeer, P. and Hansen, P. M. and Peters, M. A. and Ofosu, A. A. and Mwansambo, C. and Nzelu, C. and Wesseh, C. S. and Smart, F. and Alfred, J. P. and Diabate, M. and Baye, M. and Yansane, M. L. and Wendrad, N. and Mohamud, N. A. and Mbaka, P. and Yuma, S. and Ndiaye, Y. and Sadat, H. and Uddin, H. and Kiarie, H. and Tsihory, R. and Mwinnyaa, G. and de Dieu Rusatira…	https://www.embase.com/search/results?subaction=viewrecord&id=L2020252352&from=export http://dx.doi.org/10.1371/journal.pmed.1004070	English			Background The Coronavirus Disease 2019 (COVID-19) pandemic has had wide-reaching direct and indirect impacts on population health. In low- and middle-income countries, these impacts can halt progress toward reducing maternal and child mortality. This study estimates changes in health services utilization during the pandemic and the associated consequences for maternal, neonatal, and child mortal…		10.1371/journal.pmed.1004070	BCG vaccine;article;BCG vaccination;child;childhood mortality;consultation;controlled study;coronavirus disease 2019;family planning;female;follow up;health care utilization;human;information system;low income country;maternal death;maternal mortality;mathematical model;middle income country;mortality rate;newborn;newborn death;outpatient;pandemic;population;postnatal care;principal component ana…
388	rayyan-95086128	What Can We Estimate From Fatality and Infectious Case Data Using the Susceptible-Infected-Removed (SIR) Model? A Case Study of Covid-19 Pandemic	2020			Frontiers in Medicine	2296858X (ISSN)	7			Ahmetolan, S. and Bilge, A. H. and Demirci, A. and Peker-Dobie, A. and Ergonul, O.	https://www.scopus.com/inward/record.uri?eid=2-s2.0-85091029096&doi=10.3389%2ffmed.2020.556366&partnerID=40&md5=68aec5c11a584bc688b6c9b13cf6b8a8	English			The rapidly spreading Covid-19 that affected almost all countries, was first reported at the end of 2019. As a consequence of its highly infectious nature, countries all over the world have imposed extremely strict measures to control its spread. Since the earliest stages of this major pandemic, academics have done a huge amount of research in order to understand the disease, develop medication, …		10.3389/fmed.2020.556366	COVID-19;epidemiology;mathematical models;parameter estimation;SIR model;virus RNA;Article;basic reproduction number;China;coronavirus disease 2019;disease duration;fatality;France;Germany;human;infection sensitivity;Iran;Italy;pandemic;simulation;Spain;susceptible population;symptom;United Kingdom;United States
389	rayyan-95086129	What Can We Estimate From Fatality and Infectious Case Data Using the Susceptible-Infected-Removed (SIR) Model? A Case Study of Covid-19 Pandemic	2020			Frontiers in Medicine	2296-858X	7			Ahmetolan, S. and Bilge, A. H. and Demirci, A. and Peker-Dobie, A. and Ergonul, O.	https://www.embase.com/search/results?subaction=viewrecord&id=L632858526&from=export http://dx.doi.org/10.3389/fmed.2020.556366	English			The rapidly spreading Covid-19 that affected almost all countries, was first reported at the end of 2019. As a consequence of its highly infectious nature, countries all over the world have imposed extremely strict measures to control its spread. Since the earliest stages of this major pandemic, academics have done a huge amount of research in order to understand the disease, develop medication, …		10.3389/fmed.2020.556366	virus RNA;article;basic reproduction number;China;coronavirus disease 2019;disease duration;fatality;France;Germany;human;infection sensitivity;Iran;Italy;pandemic;simulation;Spain;susceptible population;symptom;United Kingdom;United States
390	rayyan-95086130	Modeling and computation of multistep batch testing for infectious diseases	2021			Biometrical journal. Biometrische Zeitschrift	1521-4036	63	6	1272-1289	Ahn, Hongshik and Jiang, Haoran and Li, Xiaolin	http://search.ebscohost.com.proxy-ub.rug.nl/login.aspx?direct=true&db=cmedm&AN=33871898&site=ehost-live&scope=site				We propose a mathematical model based on probability theory to optimize COVID-19 testing by a multistep batch testing approach with variable batch sizes. This model and simulation tool dramatically increase the efficiency and efficacy of the tests in a large population at a low cost, particularly when the infection rate is low. The proposed method combines statistical modeling with numerical meth…		10.1002/bimj.202000240	COVID-19*/diagnosis;Communicable Diseases*/diagnosis;Communicable Diseases*/epidemiology;COVID-19 Testing;Computer Simulation;Humans;Pandemics;SARS-CoV-2;coronavirus;optimal batch size;sample pooling;sensitivity;specificity
391	rayyan-95086131	Modeling and computation of multistep batch testing for infectious diseases	2021			Biometrical Journal	03233847 (ISSN)	63	6	1272-1289	Ahn, H. and Jiang, H. and Li, X.	https://www.scopus.com/inward/record.uri?eid=2-s2.0-85104464339&doi=10.1002%2fbimj.202000240&partnerID=40&md5=fd7eb951212e993930fd6fde2a9508e9	English			We propose a mathematical model based on probability theory to optimize COVID-19 testing by a multistep batch testing approach with variable batch sizes. This model and simulation tool dramatically increase the efficiency and efficacy of the tests in a large population at a low cost, particularly when the infection rate is low. The proposed method combines statistical modeling with numerical meth…		10.1002/bimj.202000240	coronavirus;optimal batch size;sample pooling;sensitivity;specificity;Communicable Diseases;Computer Simulation;COVID-19;COVID-19 Testing;Humans;Pandemics;SARS-CoV-2;Computation theory;Intelligent systems;Monte Carlo methods;Nonlinear equations;Numerical methods;Coronaviruses;Infectious disease;Model-based OPC;Modeling and computation;Multisteps;Probability theory;communicable disease;human;pande…
392	rayyan-95086132	Modeling and computation of multistep batch testing for infectious diseases	2021	8		BIOMETRICAL JOURNAL	0323-3847 1521-4036	63	6	1272-1289	Ahn, H. and Jiang, H. R. and Li, X. L.					We propose a mathematical model based on probability theory to optimize COVID-19 testing by a multistep batch testing approach with variable batch sizes. This model and simulation tool dramatically increase the efficiency and efficacy of the tests in a large population at a low cost, particularly when the infection rate is low. The proposed method combines statistical modeling with numerical meth…		10.1002/bimj.202000240
393	rayyan-95086133	Mutation and SARS-CoV-2 strain competition under vaccination in a modified SIR model	2023	1		CHAOS SOLITONS & FRACTALS	0960-0779 1873-2887	166			Ahumada, M. and Ledesma-Araujo, A. and Gordillo, L. and MarÃ­n, J. F.					The crisis caused by the COVID-19 outbreak around the globe raised an increasing concern about the ongoing emergence of variants of the virus that may evade the immune response provided by vaccines. New variants appear due to mutation, and as the cases accumulate, the probability of the emergence of a variant of concern increases. In this article, we propose a modified susceptible, infected, and …		10.1016/j.chaos.2022.112964
[truncated: 15,388 more rows]
