# Supplementary material for: Modelling the impact of behavioural interventions during pandemics: A systematic review
Source: PLoS One. 2025 Feb 10;20(2):e0310611. doi: 10.1371/journal.pone.0310611 (PMC11809814; doi:10.1371/journal.pone.0310611)
Supplement: S2 Dataset — This dataset contains a column specifying the reasons for exclusion or inclusion and is provided in Excel format under the name “All_7616_Articles_w_Reason”. (XLSX) [file pone.0310611.s017.xlsx]

## Sheet: All_Combined_7616
No	key	title	year	month	day	journal	issn	volume	issue	pages	authors	url	language	publisher	location	abstract	notes	doi	Screened by		Category_No	Decision	Reason
1	rayyan-100956815	Global change in hepatitis C virus prevalence and cascade of care between 2015 and 2020: a modelling study	2022			The lancet. Gastroenterology & hepatology	2468-1253	7	5	396-415		http://search.ebscohost.com.proxy-ub.rug.nl/login.aspx?direct=true&db=cmedm&AN=35180382&site=ehost-live&scope=site				Background: Since the release of the first global hepatitis elimination targets in 2016, and until the COVID-19 pandemic started in early 2020, many countries and territories were making progress toward hepatitis C virus (HCV) elimination. This study aims to evaluate HCV burden in 2020, and forecast HCV burden by 2030 given current trends.; Methods: This analysis includes a literature review, Del…	Grant Information: MR/J01477X/1 United Kingdom MRC_ Medical Research Council Date of Electronic Publication: 2022 Feb 16. ; Original Imprints: Publication: [Amsterdam] : Elsevier B.V., [2016]- Investigator: S Blach; NA Terrault; F Tacke; I Gamkrelidze; A Craxi; J Tanaka; I Waked; GJ Dore; Z Abbas; AR Abdallah; M Abdulla; A Aghemo; I Aho; US Akarca; AM Alalwan; M Alanko BlomÃ©; SA Al-Busafi; S Ale…	10.1016/S2468-1253(21)00472-6	Tsega	=>	1	Excluded	} | RAYYAN-LABELS: the Netherlands | RAYYAN-EXCLUSION-REASONS: Systematic review,Not relevant to research question
2	rayyan-100956816	A multi-centre, randomized, double-blind, placebo-controlled clinical trial of the efficacy and safety of chloroquine phosphate, hydroxychloroquine sulphate and lopinavir/ritonavir for the treatment of COVID-19 in Lagos State: study protocol for a randomized controlled trial	2021			Trials	1745-6215	22	1	869	Abayomi, A. and Osibogun, A. and Ezechi, O. and Wright, K. and Ola, B. and Ojo, O. and Kuyinu, Y. and Zamba, E. and Abdur-Razzaq, H. and Erinoso, O. A. and Anya, S. E.	http://search.ebscohost.com.proxy-ub.rug.nl/login.aspx?direct=true&db=cmedm&AN=34863267&site=ehost-live&scope=site			Lagos State Ministry of Health, Alausa, Ikeja, Lagos State, Nigeria. Lagos State Primary Health Care Board, Lagos, Nigeria. Nigerian Institute of Medical Research, Lagos, Nigeria. Lagos State University College of Medicine, Lagos, Nigeria. Lagos State University Teaching Hospital, Lagos, Nigeria. Lagos State Health Management Agency, Lagos, Nigeria. Lagos State Ministry of Health, Alausa, Ikeja, …	Background: The coronavirus disease 2019 (COVID-19) is caused by the severe acute respiratory syndrome coronavirus 2 (SARS-CoV-2) that was first identified in Wuhan, Hubei, China, in December 2019. It was recognized as a pandemic by the World Health Organization on 11 March 2020. Outbreak forecasting and mathematical modelling suggest that these numbers will continue to rise. Early identification…	Cell Res. 2020 Mar;30(3):269-271. (PMID: 32020029); Lancet Infect Dis. 2005 Mar;5(3):147-55. (PMID: 15766649); Biosci Trends. 2020 Mar 16;14(1):72-73. (PMID: 32074550); Nat Nanotechnol. 2020 Apr;15(4):247-249. (PMID: 32203437); J Virol. 2015 Aug;89(16):8416-27. (PMID: 26041293); Lancet. 2020 Feb 29;395(10225):689-697. (PMID: 32014114); Chest. 2020 Jul;158(1):e9-e13. (PMID: 32243945); Nat Microbio…	10.1186/s13063-021-05675-x	Tsega	=>	2	Excluded	} | RAYYAN-LABELS: the Netherlands | RAYYAN-EXCLUSION-REASONS: Not relevant to research question
3	rayyan-100956817	Reconstruction of transmission chains of SARS-CoV-2 amidst multiple outbreaks in a geriatric acute-care hospital: a combined retrospective epidemiological and genomic study	2022			ELife	2050-084X	11			Abbas, Mohamed and Cori, Anne and Cordey, Samuel and Laubscher, Florian and Robalo Nunes, TomÃ¡s and Myall, Ashleigh and Salamun, Julien and Huber, Philippe and Zekry, Dina and Prendki, Virginie and Iten, Anne and Vieux, Laure and Sauvan, ValÃ©rie and Graf, Christophe E. and Harbarth, Stephan	http://search.ebscohost.com.proxy-ub.rug.nl/login.aspx?direct=true&db=cmedm&AN=35850933&site=ehost-live&scope=site			Infection Control Programme & WHO Collaborating Centre on Patient Safety, Geneva University Hospitals, Geneva, Switzerland.; MRC Centre for Global Infectious Disease Analysis, Imperial College London, London, United Kingdom.; Faculty of Medicine, University of Geneva, Geneva, Switzerland. MRC Centre for Global Infectious Disease Analysis, Imperial College London, London, United Kingdom.; Abdul La…	Background: There is ongoing uncertainty regarding transmission chains and the respective roles of healthcare workers (HCWs) and elderly patients in nosocomial outbreaks of severe acute respiratory syndrome coronavirus 2 (SARS-CoV-2) in geriatric settings.; Methods: We performed a retrospective cohort study including patients with nosocomial coronavirus disease 2019 (COVID-19) in four outbreak-af…	Antimicrob Resist Infect Control. 2021 Jan 6;10(1):7. (PMID: 33407833); Ann Intern Med. 2021 Jun;174(6):794-802. (PMID: 33556277); JAMA Netw Open. 2021 Sep 1;4(9):e2125294. (PMID: 34515786); Lancet Digit Health. 2022 Aug;4(8):e573-e583. (PMID: 35868812); Elife. 2021 Jun 29;10:. (PMID: 34184637); J Hosp Infect. 2021 Nov;117:124-134. (PMID: 34461177); N Engl J Med. 2020 May 28;382(22):2081-2090. (P…	10.7554/eLife.76854	Tsega	=>	3	Excluded	} | RAYYAN-LABELS: the Netherlands | RAYYAN-EXCLUSION-REASONS: Not relevant to research question
4	rayyan-100956818	Explosive nosocomial outbreak of SARS-CoV-2 in a rehabilitation clinic: the limits of genomics for outbreak reconstruction	2021			The Journal of hospital infection	1532-2939	117		124-134	Abbas, M. and Robalo Nunes, T. and Cori, A. and Cordey, S. and Laubscher, F. and Baggio, S. and Jombart, T. and Iten, A. and Vieux, L. and Teixeira, D. and Perez, M. and Pittet, D. and Frangos, E. and Graf, C. E. and Zingg, W. and Harbarth, S.	http://search.ebscohost.com.proxy-ub.rug.nl/login.aspx?direct=true&db=cmedm&AN=34461177&site=ehost-live&scope=site			Infection Control Programme, Geneva University Hospitals, Geneva, Switzerland; MRC Centre for Global Infectious Disease Analysis, Imperial College London, London, UK. Electronic address: mohamed.abbas@hcuge.ch. Infection Control Programme, Geneva University Hospitals, Geneva, Switzerland; ServiÃ§o de Infecciologia, Hospital Garcia de Orta, EPE, Almada, Portugal. MRC Centre for Global Infectious D…	Background: Nosocomial outbreaks of severe acute respiratory syndrome coronavirus-2 (SARS-CoV-2) are frequent despite implementation of conventional infection control measures. An outbreak investigation was undertaken using advanced genomic and statistical techniques to reconstruct likely transmission chains and assess the role of healthcare workers (HCWs) in SARS-CoV-2 transmission.; Methods: A …	JPEN J Parenter Enteral Nutr. 2019 Feb;43(2):181-193. (PMID: 30288759); Infect Control Hosp Epidemiol. 2020 Jul;41(7):866-867. (PMID: 32223768); Swiss Med Wkly. 2021 Feb 15;151:w20475. (PMID: 33638351); Lancet Infect Dis. 2020 Nov;20(11):1273-1280. (PMID: 32622380); Clin Infect Dis. 2021 Jun 1;72(11):e727-e735. (PMID: 32954414); Infect Control Hosp Epidemiol. 2021 Jan 11;:1-2. (PMID: 33427151); B…	10.1016/j.jhin.2021.07.013	Tsega	=>	4	Excluded	} | RAYYAN-LABELS: the Netherlands | RAYYAN-EXCLUSION-REASONS: Not relevant to research question
5	rayyan-100956819	Successive waves of COVID 19: confinement effects on virus-prevalence with a mathematical model	2021			European journal of medical research	2047-783X	26	1	128	Abdalla, S. and Bakhshwin, Duaa and Shirbeeny, W. and Bakhshwin, Ahmed and Bahabri, F. and Bakhshwin, Abdulaziz and Alsaggaf, Samar M.	http://search.ebscohost.com.proxy-ub.rug.nl/login.aspx?direct=true&db=cmedm&AN=34717766&site=ehost-live&scope=site			Department of Physics, Faculty of Science, King Abdulaziz University Jeddah, P.O. Box 80203, Jeddah, 21589, Saudi Arabia. soulimanabd@hotmail.com. Department of Pharmacology, Faculty of Medicine, King Abdulaziz University, Jeddah, Kingdom of Saudi Arabia. Department of Physics, Faculty of Science, King Abdulaziz University Jeddah, P.O. Box 80203, Jeddah, 21589, Saudi Arabia. Department of Patholo…	Background: A pandemic outbreak of severe acute respiratory syndrome coronavirus 2 (COVID 19) incidence data are largely available online. Until August 17, COVID 19 has hit more than 22 million individuals all over the globe. So, it is urged to get clear information about the prevalence of the virus. Therefore, one can manipulate easily a suitable mathematical model to fit these published data.; …	Mil Med Res. 2020 Mar 13;7(1):11. (PMID: 32169119); Lancet. 2020 Mar 21;395(10228):931-934. (PMID: 32164834); J Travel Med. 2020 May 18;27(3):. (PMID: 32167146); Lancet Infect Dis. 2020 May;20(5):553-558. (PMID: 32171059); J Autoimmun. 2020 May;109:102434. (PMID: 32143990); Infect Dis Model. 2020 Feb 29;5:264-270. (PMID: 32190785); Comput Methods Appl Mech Eng. 2020 Dec 1;372:113410. (PMID: 33518…	10.1186/s40001-021-00596-6	Tsega	=>	5	Excluded	} | RAYYAN-LABELS: the Netherlands | RAYYAN-EXCLUSION-REASONS: Not relevant to research question
6	rayyan-100956820	Evaluating the potential impact of targeted vaccination strategies against severe acute respiratory syndrome coronavirus (SARS-CoV) and Middle East respiratory syndrome coronavirus (MERS-CoV) outbreaks in the healthcare setting	2019			Theoretical biology & medical modelling	1742-4682	16	1	16	Abdirizak, Fatima and Lewis, Rayleen and Chowell, Gerardo	http://search.ebscohost.com.proxy-ub.rug.nl/login.aspx?direct=true&db=cmedm&AN=31587665&site=ehost-live&scope=site			Department of Population Health Sciences, School of Public Health, Georgia State University, P.O. Box 3984, Atlanta, GA, 30302-3984, USA. fabdirizak@gmail.com. Department of Population Health Sciences, School of Public Health, Georgia State University, P.O. Box 3984, Atlanta, GA, 30302-3984, USA.	Background: Severe Acute Respiratory Syndrome (SARS) and Middle East Respiratory Syndrome (MERS) are two coronaviruses with demonstrated potential to generate significant nosocomial outbreaks. In particular, MERS continues to pose a significant threat in the Middle East since 2012. Currently, no licensed vaccine or drug treatment is available to treat patients infected with either coronavirus. Ho…	Emerg Infect Dis. 2016 Jan;22(1):32-40. (PMID: 26692003); Virol J. 2015 Dec 22;12:222. (PMID: 26695637); Cell Host Microbe. 2015 Oct 14;18(4):398-401. (PMID: 26468744); Viruses. 2018 Feb 24;10(2):. (PMID: 29495250); Euro Surveill. 2015 Jun 25;20(25):7-13. (PMID: 26132767); Clin Infect Dis. 2017 Aug 15;65(4):675-679. (PMID: 28575307); Emerg Infect Dis. 2017 Jun;23(6):898-905. (PMID: 28516865); BMC…	10.1186/s12976-019-0112-6	Tsega	=>	6	Excluded	} | RAYYAN-EXCLUSION-REASONS: Forced vaccination,Pandemic management,Not relevant to research question
7	rayyan-100956821	Time Series Modelling and Simulating the Lockdown Scenarios of COVID-19 in Kurdistan Region of Iraq	2021			Journal of infection in developing countries	1972-2680	15	3	370-381	Abdullah, Milad and Kolo, Kamal and Aspoukeh, Peyman and Hamad, Rahel and Bailey, James R.	http://search.ebscohost.com.proxy-ub.rug.nl/login.aspx?direct=true&db=cmedm&AN=33839712&site=ehost-live&scope=site			Scientific Research Centre, Soran University, Soran, Iraq. milad.abdullah@soran.edu.iq. Scientific Research Centre, Soran University, Soran, Iraq. Department of Economics, University of Central Florida, Orlando, Florida, United States.	Introduction: Since the first published cases of the Coronavirus disease known as COVID-19 in the city of Wuhan Hubei Province in China, up until to the time of preparation of this report in mid-September 2020, more than 30 million people have been infected all over the world. In March 2020, more than 300,000 cases have been reported all over Iraq. This study aims to represent data analysis, mode…	Date of Electronic Publication: 2021 Mar 31. ; Original Imprints: Publication: [Italy?] : Open Learning on Enteric Pathogens | RAYYAN-INCLUSION: {"Tsega"=>"Excluded"} | RAYYAN-LABELS: the Netherlands | RAYYAN-EXCLUSION-REASONS: Pandemic management,Not relevant to research question,Mathematical models and simulations	10.3855/jidc.13993	Tsega	=>	7	Excluded	} | RAYYAN-LABELS: the Netherlands | RAYYAN-EXCLUSION-REASONS: Pandemic management,Not relevant to research question,Mathematical models and simulations
8	rayyan-100956822	Optimal COVID-19 lockdown strategies in an age-structured SEIR model of Northern Ireland	2022			Journal of the Royal Society, Interface	1742-5662	19	188	20210896	Abernethy, Gavin M. and Glass, David H.	http://search.ebscohost.com.proxy-ub.rug.nl/login.aspx?direct=true&db=cmedm&AN=35259954&site=ehost-live&scope=site			Engineering and Mathematics, Sheffield Hallam University, Sheffield, UK. Ulster University, Jordanstown, UK.	An age-structured SEIR model simulates the propagation of COVID-19 in the population of Northern Ireland. It is used to identify optimal timings of short-term lockdowns that enable long-term pandemic exit strategies by clearing the threshold for herd immunity or achieving time for vaccine development with minimal excess deaths.	Int Stat Rev. 2020 Aug;88(2):462-513. (PMID: 32834402); Lancet. 2011 Aug 6;378(9790):515-25. (PMID: 21481448); Lancet Reg Health West Pac. 2020 Aug;1:100004. (PMID: 34173590); BMC Med. 2020 Sep 3;18(1):270. (PMID: 32878619); J Infect. 2020 Jun;80(6):e32-e33. (PMID: 32209383); Adv Sci (Weinh). 2020 Nov 05;7(24):2002324. (PMID: 33344130); PLoS Comput Biol. 2017 Sep 12;13(9):e1005697. (PMID: 2889824…	10.1098/rsif.2021.0896	Tsega	=>	8	Excluded	} | RAYYAN-LABELS: SEIR,the Netherlands | RAYYAN-EXCLUSION-REASONS: Forced lockdown,Pandemic management
9	rayyan-100956823	Analysis of a COVID-19 compartmental model: a mathematical and computational approach	2021			Mathematical biosciences and engineering : MBE	1551-0018	18	6	7979-7998	Abreu, Zita and Cantin, Guillaume and Silva, Cristiana J.	http://search.ebscohost.com.proxy-ub.rug.nl/login.aspx?direct=true&db=cmedm&AN=34814285&site=ehost-live&scope=site			Center for Research and Development in Mathematics and Applications (CIDMA), Department of Mathematics, University of Aveiro, 3810-193 Aveiro, Portugal. Laboratoire de MathÃ©matiques AppliquÃ©es, FR-CNRS-3335, 25, Rue Philippe Lebon, Le Havre Normandie 76063, France.	In this note, we consider a compartmental epidemic mathematical model given by a system of differential equations. We provide a complete toolkit for performing both a symbolic and numerical analysis of the spreading of COVID-19. By using the free and open-source programming language Python and the mathematical software SageMath, we contribute for the reproducibility of the mathematical analysis o…	Date of Electronic Publication: 20210914. ; Original Imprints: Publication: Springfield, MO, USA : [S.l.] : American Institute of Mathematical Sciences; Beihang University | RAYYAN-INCLUSION: {"Tsega"=>"Excluded"} | RAYYAN-LABELS: the Netherlands | RAYYAN-EXCLUSION-REASONS: SAIRP mathematical model	10.3934/mbe.2021396	Tsega	=>	9	Excluded	} | RAYYAN-LABELS: the Netherlands | RAYYAN-EXCLUSION-REASONS: SAIRP mathematical model
10	rayyan-100956824	Lessons from co-production of evidence and policy in Nigeria's COVID-19 response	2021			BMJ global health	2059-7908	6	3		Abubakar, Ibrahim and Dalglish, Sarah L. and Ihekweazu, Chikwe A. and Bolu, Omotayo and Aliyu, Sani H.	http://search.ebscohost.com.proxy-ub.rug.nl/login.aspx?direct=true&db=cmedm&AN=33741561&site=ehost-live&scope=site			Institute for Global Health, University College London, London, UK i.abubakar@ucl.ac.uk. Institute for Global Health, University College London, London, UK. Nigeria Centre for Disease Control, Abuja, Federal Capital Territory, Nigeria. U.S. Centers for Disease Control and Prevention, Nigeria Country Office, Abuja, Nigeria. Nigerian Presidential Taskforce on COVID-19, Abuja, Nigeria.	In February 2020, Nigeria faced a potentially catastrophic COVID-19 outbreak due to multiple introductions, high population density in urban slums, prevalence of other infectious diseases and poor health infrastructure. As in other countries, Nigerian policymakers had to make rapid and consequential decisions with limited understanding of transmission dynamics and the efficacy of available contro…	Epidemiol Infect. 2020 Sep 11;148:e208. (PMID: 32912370); Lancet. 2020 Apr 11;395(10231):1189. (PMID: 32222159); Proc Natl Acad Sci U S A. 2020 Sep 8;117(36):22035-22041. (PMID: 32820077); Science. 2020 May 15;368(6492):713-714. (PMID: 32332062); Science. 2020 Aug 14;369(6505):756-757. (PMID: 32792376); Nature. 2020 Nov;587(7835):610-612. (PMID: 32998156); Int J Infect Dis. 2020 Sep;98:218-224. (…	10.1136/bmjgh-2020-004793	Tsega	=>	10	Excluded	} | RAYYAN-EXCLUSION-REASONS: Lacks Behavioral Interventions
11	rayyan-100956825	Estimating the burden of the COVID-19 pandemic on mortality, life expectancy and lifespan inequality in England and Wales: a population-level analysis	2021			Journal of epidemiology and community health	1470-2738	75	8	735-740	Aburto, Jose Manuel and Kashyap, Ridhi and SchÃ¶ley, Jonas and Angus, Colin and Ermisch, John and Mills, Melinda C. and Dowd, Jennifer Beam	http://search.ebscohost.com.proxy-ub.rug.nl/login.aspx?direct=true&db=cmedm&AN=33468602&site=ehost-live&scope=site			Leverhulme Centre for Demographic Science, Department of Sociology and Nuffield College, University of Oxford, Oxford, UK jose-manuel.aburto@sociology.ox.ac.uk ridhi.kashyap@nuffield.ox.ac.uk.; Interdisciplinary Centre on Population Dynamics, University of Southern Denmark, Odense, Denmark. Leverhulme Centre for Demographic Science, Department of Sociology and Nuffield College, University of Oxfo…	Background: Deaths directly linked to COVID-19 infection may be misclassified, and the pandemic may have indirectly affected other causes of death. To overcome these measurement challenges, we estimate the impact of the COVID-19 pandemic on mortality, life expectancy and lifespan inequality from week 10 of 2020, when the first COVID-19 death was registered, to week 47 ending 20 November 2020 in E…	Grant Information: MR/S037578/2 United Kingdom MRC_ Medical Research Council Date of Electronic Publication: 2021 Jan 19. ; Original Imprints: Publication: London, British Medical Assn. | RAYYAN-INCLUSION: {"Tsega"=>"Excluded"} | RAYYAN-EXCLUSION-REASONS: Lacks Behavioral Interventions	10.1136/jech-2020-215505	Tsega	=>	11	Excluded	} | RAYYAN-EXCLUSION-REASONS: Lacks Behavioral Interventions
12	rayyan-100956826	COVID-19 Pandemic: Need of the Hour - A Course Correction, Restructuring & Review of our Policies - An Indian Perspective	2021			Journal of epidemiology and global health	2210-6014	11	2	150-154	Acharya, K. Vishak and Unnikrishnan, Bhaskaran and Rathi, Priya and Shreenivasa, A.	http://search.ebscohost.com.proxy-ub.rug.nl/login.aspx?direct=true&db=cmedm&AN=33605117&site=ehost-live&scope=site			Kasturba Medical College, Mangalore, Manipal Academy of Higher Education, Manipal, India.	The world stunned by a pandemic of such cataclysmic scale is reeling under the joint burden of health impact unleashed by the diseases and the strain on the economy. Glaring shortfalls and inconsistencies in strategies to combat the pandemic have surfaced worldwide irrespective of the country's economic and health care status. The responses have vacillated from mute to drastic. Gaps in health pre…	Int J Environ Res Public Health. 2020 May 22;17(10):. (PMID: 32456072); Lancet. 2020 Nov 7;396(10261):1525-1534. (PMID: 32979936); Cochrane Database Syst Rev. 2011 Jul 06;(7):CD006207. (PMID: 21735402); J Infect. 2020 Jun;80(6):e1-e13. (PMID: 32283156); Am Psychol. 2020 Jul-Aug;75(5):618-630. (PMID: 32496074); JMIR Public Health Surveill. 2020 Jul 7;6(3):e19332. (PMID: 32407289); Asian J Psychiat…	10.2991/jegh.k.201215.001	Tsega	=>	12	Excluded	} | RAYYAN-EXCLUSION-REASONS: Lacks Behavioral Interventions
13	rayyan-100956827	Will Omicron end the pandemic? Here's what experts say	2022			Nature	1476-4687	602	7895	20-21	Adam, David	http://search.ebscohost.com.proxy-ub.rug.nl/login.aspx?direct=true&db=cmedm&AN=35102287&site=ehost-live&scope=site					Date of Electronic Publication: 20220201. Current Imprints: Publication: Basingstoke : Nature Publishing Group; Original Imprints: Publication: London, Macmillan Journals ltd. | RAYYAN-INCLUSION: {"Tsega"=>"Excluded"} | RAYYAN-EXCLUSION-REASONS: News	10.1038/d41586-022-00210-7	Tsega	=>	13	Excluded	} | RAYYAN-EXCLUSION-REASONS: News
14	rayyan-100956828	Clustering and superspreading potential of SARS-CoV-2 infections in Hong Kong	2020			Nature medicine	1546-170X	26	11	1714-1719	Adam, Dillon C. and Wu, Peng and Wong, Jessica Y. and Lau, Eric H. Y. and Tsang, Tim K. and Cauchemez, Simon and Leung, Gabriel M. and Cowling, Benjamin J.	http://search.ebscohost.com.proxy-ub.rug.nl/login.aspx?direct=true&db=cmedm&AN=32943787&site=ehost-live&scope=site			WHO Collaborating Centre for Infectious Disease Epidemiology and Control, School of Public Health, Li Ka Shing Faculty of Medicine, The University of Hong Kong, Hong Kong Special Administrative Region, Hong Kong, China.; Biosecurity Program, Kirby Institute, University of New South Wales, Sydney, New South Wales, Australia. WHO Collaborating Centre for Infectious Disease Epidemiology and Control,…	Superspreading events (SSEs) have characterized previous epidemics of severe acute respiratory syndrome coronavirus (SARS-CoV) and Middle East respiratory syndrome coronavirus (MERS-CoV) infections 1-6 . For SARS-CoV-2, the degree to which SSEs are involved in transmission remains unclear, but there is growing evidence that SSEs might be a typical feature of COVID-19 7,8 . Using contact tracing d…	Shen, Z. et al. Superspreading SARS events, Beijing, 2003. Emerg. Infect. Dis. 10, 256 (2004). (PMID: 10.3201/eid1002.030732); Wallinga, J. & Teunis, P. Different epidemic curves for severe acute respiratory syndrome reveal similar impacts of control measures. Am. J. Epidemiol. 160, 509â€“516 (2004). (PMID: 10.1093/aje/kwh255); Kim, K., Tandi, T., Choi, J. W., Moon, J. & Kim, M. Middle East respi…	10.1038/s41591-020-1092-0	Tsega	=>	14	Excluded	} | RAYYAN-EXCLUSION-REASONS: Letter
15	rayyan-100956829	Is Nigeria really on top of COVID-19? Message from effective reproduction number	2020			Epidemiology and infection	1469-4409	148		e166	Adekunle, A. I. and Adegboye, O. A. and Gayawan, E. and McBryde, E. S.	http://search.ebscohost.com.proxy-ub.rug.nl/login.aspx?direct=true&db=cmedm&AN=32753078&site=ehost-live&scope=site			Australia Institute of Tropical Health and Medicine, James Cook University, Townsville, Australia.; Decision and Modelling Science, Victoria University, Melbourne, Australia. Australia Institute of Tropical Health and Medicine, James Cook University, Townsville, Australia. Biostatistics and Spatial Statistics Research Group, Department of Statistics, Federal University of Technology, Akure, Niger…	Following the importation of coronavirus disease (COVID-19) into Nigeria on 27 February 2020 and then the outbreak, the question is: How do we anticipate the progression of the ongoing epidemic following all the intervention measures put in place? This kind of question is appropriate for public health responses and it will depend on the early estimates of the key epidemiological parameters of the…	Glob Health Res Policy. 2020 May 6;5:21. (PMID: 32391440); Int J Environ Res Public Health. 2020 Apr 28;17(9):. (PMID: 32353991); Lancet Infect Dis. 2020 Jul;20(7):793-802. (PMID: 32247326); BMJ. 2020 Mar 23;368:m1165. (PMID: 32205334); Int J Equity Health. 2020 May 27;19(1):77. (PMID: 32460766); Proc Natl Acad Sci U S A. 2018 Dec 11;115(50):12680-12685. (PMID: 30463945); Infection. 2020 Apr;48(2…	10.1017/S0950268820001740	Tsega	=>	15	Excluded	} | RAYYAN-EXCLUSION-REASONS: Not relevant to research question
16	rayyan-100956830	A participatory modelling approach for investigating the spread of COVID-19 in countries of the Eastern Mediterranean Region to support public health decision-making	2021			BMJ global health	2059-7908	6	3		Adib, Keyrellous and Hancock, Penelope A. and Rahimli, Aysel and Mugisa, Bridget and Abdulrazeq, Fayez and Aguas, Ricardo and White, Lisa J. and Hajjeh, Rana and Al Ariqi, Lubna and Nabeth, Pierre	http://search.ebscohost.com.proxy-ub.rug.nl/login.aspx?direct=true&db=cmedm&AN=33762253&site=ehost-live&scope=site			World Health Organization Regional Office for the Eastern Mediterranean, Cairo, Egypt adibk@who.int. World Health Organization Regional Office for the Eastern Mediterranean, Cairo, Egypt.; Nuffield Department of Medicine, University of Oxford, Oxford, Oxfordshire, UK. World Health Organization Regional Office for the Eastern Mediterranean, Cairo, Egypt. Nuffield Department of Medicine, University…	Early on in the COVID-19 pandemic, the WHO Eastern Mediterranean Regional Office recognised the importance of epidemiological modelling to forecast the progression of the COVID-19 pandemic to support decisions guiding the implementation of response measures. We established a modelling support team to facilitate the application of epidemiological modelling analyses in the Eastern Mediterranean Reg…	JAMA. 2020 May 19;323(19):1893-1894. (PMID: 32297897); N Engl J Med. 2020 Jul 23;383(4):303-305. (PMID: 32412711); Int J Health Policy Manag. 2022 Mar 01;11(3):334-343. (PMID: 32772007); PLoS Comput Biol. 2017 Sep 12;13(9):e1005697. (PMID: 28898249); J Theor Biol. 2022 May 7;540:111063. (PMID: 35189135); BMC Med. 2020 May 25;18(1):152. (PMID: 32448247); Sci Rep. 2021 Mar 18;11(1):6233. (PMID: 337…	10.1136/bmjgh-2021-005207	Tsega	=>	16	Excluded	} | RAYYAN-EXCLUSION-REASONS: Lacks Behavioral Interventions
17	rayyan-100956831	Management of Renin-Angiotensin-Aldosterone System blockade in patients admitted to hospital with confirmed coronavirus disease (COVID-19) infection (The McGill RAAS-COVID- 19): A structured summary of a study protocol for a randomized controlled trial	2021			Trials	1745-6215	22	1	115	Aflaki, Mona and Flannery, Alexandria and Ferreira, JoÃ£o Pedro and Cheng, Matthew Pellan and Kronfli, Nadine and Marelli, Ariane and Zannad, Faiez and Brophy, James and Afillalo, Jon and Huynh, Thao and Giannetti, Nadia and Bessissow, Amal and Ezekowitz, Justin A. and Lopes, Renato D. and Ambrosy, Andrew P. and Craig, Morgan and Sharma, Abhinav	http://search.ebscohost.com.proxy-ub.rug.nl/login.aspx?direct=true&db=cmedm&AN=33546734&site=ehost-live&scope=site			Division of Internal Medicine, McGill University Health Centre, McGill University, Montreal, Quebec, Canada. Division of Cardiology, McGill University Health Centre, McGill University, 1001 Decarie Blvd, Montreal, Quebec, H4A 3J1, Canada.; DREAM-CV Lab, McGill University Health Centre Research Institute, McGill University, Montreal, Quebec, Canada. Centre D'Investigation Clinique- PlurithÃ©matiqu…	Objectives: The aim of the RAAS-COVID-19 randomized control trial is to evaluate whether an upfront strategy of temporary discontinuation of renin angiotensin aldosterone system (RAAS) inhibition versus continuation of RAAS inhibition among patients admitted with established COVID-19 infection has an impact on short term clinical and biomarker outcomes. We hypothesize that continuation of RAAS in…	Grant Information: K23 HL150159 United States HL NHLBI NIH HHS Date of Electronic Publication: 2021 Feb 05. ; Original Imprints: Publication: [London] : BioMed Central, 2006- | RAYYAN-INCLUSION: {"Tsega"=>"Excluded"} | RAYYAN-EXCLUSION-REASONS: A study protocol,Medical interventions,Not relevant to research question	10.1186/s13063-021-05080-4	Tsega	=>	17	Excluded	} | RAYYAN-EXCLUSION-REASONS: A study protocol,Medical interventions,Not relevant to research question
18	rayyan-100956832	Modelling the COVID-19 pandemic in context: an international participatory approach	2020			BMJ global health	2059-7908	5	12		Aguas, Ricardo and White, Lisa and Hupert, Nathaniel and Shretta, Rima and Pan-Ngum, Wirichada and Celhay, Olivier and Moldokmatova, Ainura and Arifi, Fatima and Mirzazadeh, Ali and Sharifi, Hamid and Adib, Keyrellous and Sahak, Mohammad Nadir and Franco, Caroline and Coutinho, Renato	http://search.ebscohost.com.proxy-ub.rug.nl/login.aspx?direct=true&db=cmedm&AN=33361188&site=ehost-live&scope=site			Nuffield Department of Medicine, University of Oxford Centre for Tropical Medicine and Global Health, Oxford, Oxfordshire, UK.; MAEMOD, Mahidol Oxford Tropical Medicine Research Unit, Bangkok, Thailand. MAEMOD, Mahidol Oxford Tropical Medicine Research Unit, Bangkok, Thailand lisa.white@ndm.ox.ac.uk.; Center for Tropical Medicine and Global Health, University of Oxford Centre for Tropical Medicin…	The SARS-CoV-2 pandemic has had an unprecedented impact on multiple levels of society. Not only has the pandemic completely overwhelmed some health systems but it has also changed how scientific evidence is shared and increased the pace at which such evidence is published and consumed, by scientists, policymakers and the wider public. More significantly, the pandemic has created tremendous challe…	N Engl J Med. 2020 May 21;382(21):2049-2055. (PMID: 32202722); Health Sociol Rev. 2020 Jul;29(2):177-194. (PMID: 33411652); Int J Infect Dis. 2020 Apr;93:284-286. (PMID: 32145466); Euro Surveill. 2020 Mar;25(12):. (PMID: 32234121); Emerg Infect Dis. 2020 May;26(5):1052-1054. (PMID: 32091386); Vaccine. 2017 Jan 5;35(2):403-409. (PMID: 27914740); Lancet Glob Health. 2020 Jul;8(7):e886-e887. (PMID: …	10.1136/bmjgh-2020-003126	Tsega	=>	18	Excluded	} | RAYYAN-EXCLUSION-REASONS: CoMo Consortium members,Not relevant to research question
19	rayyan-100956833	Mathematical models for dengue fever epidemiology: A 10-year systematic review	2022			Physics of life reviews	1873-1457	40		65-92	Aguiar, MaÃ­ra and Anam, Vizda and Blyuss, Konstantin B. and Estadilla, Carlo Delfin S. and Guerrero, Bruno V. and Knopoff, DamiÃ¡n and Kooi, Bob W. and Srivastav, Akhil Kumar and Steindorf, Vanessa and Stollenwerk, Nico	http://search.ebscohost.com.proxy-ub.rug.nl/login.aspx?direct=true&db=cmedm&AN=35219611&site=ehost-live&scope=site			Basque Center for Applied Mathematics, Alameda de Mazarredo 14, Bilbao, E-48009, Basque Country, Spain; Dipartimento di Matematica, UniversitÃ degli Studi di Trento, Via Sommarive 14, Povo, Trento, 38123, Italy; Ikerbasque, Basque Foundation for Science, Bilbao, Spain. Electronic address: maguiar@bcamath.org. Basque Center for Applied Mathematics, Alameda de Mazarredo 14, Bilbao, E-48009, Basque …	Mathematical models have a long history in epidemiological research, and as the COVID-19 pandemic progressed, research on mathematical modeling became imperative and very influential to understand the epidemiological dynamics of disease spreading. Mathematical models describing dengue fever epidemiological dynamics are found back from 1970. Dengue fever is a viral mosquito-borne infection caused …	Lancet Infect Dis. 2018 Mar;18(3):245. (PMID: 29276049); Front Immunol. 2014 Mar 07;5:93. (PMID: 24639680); Bull Math Biol. 2016 Oct;78(10):2011-2033. (PMID: 27704330); Math Biosci. 2015 Apr;262:157-66. (PMID: 25645184); PLoS Comput Biol. 2016 May 23;12(5):e1004951. (PMID: 27213681); Clin Infect Dis. 2006 Oct 15;43(8):1023-30. (PMID: 16983615); Clin Infect Dis. 2022 Aug 24;75(1):107-117. (PMID: 3…	10.1016/j.plrev.2022.02.001	Tsega	=>	19	Excluded	} | RAYYAN-EXCLUSION-REASONS: Systematic review
20	rayyan-100956834	Critical fluctuations in epidemic models explain COVID-19 post-lockdown dynamics	2021			Scientific reports	2045-2322	11	1	13839	Aguiar, MaÃ­ra and Van-Dierdonck, Joseba Bidaurrazaga and Mar, Javier and Cusimano, Nicole and Knopoff, DamiÃ¡n and Anam, Vizda and Stollenwerk, Nico	http://search.ebscohost.com.proxy-ub.rug.nl/login.aspx?direct=true&db=cmedm&AN=34226646&site=ehost-live&scope=site			Basque Center for Applied Mathematics (BCAM), Alameda Mazarredo, 14, 48009, Bilbao, Spain. maguiar@bcamath.org.; Dipartimento di Matematica, UniversitÃ degli Studi di Trento, Via Sommarive, 14-38123, Povo (Trento), Italy. maguiar@bcamath.org.; Ikerbasque, Basque Foundation for Science, Bilbao, Spain. maguiar@bcamath.org. Public Health, Basque Health Department, Rekalde Zumarkalea 39A, 48008, Bilb…	As the COVID-19 pandemic progressed, research on mathematical modeling became imperative and very influential to understand the epidemiological dynamics of disease spreading. The momentary reproduction ratio r(t) of an epidemic is used as a public health guiding tool to evaluate the course of the epidemic, with the evolution of r(t) being the reasoning behind tightening and relaxing control measu…	Public Health. 2020 Nov;188:18-20. (PMID: 33049491); J Biol Dyn. 2010 Nov;4(6):634-49. (PMID: 22881209); Lancet Infect Dis. 2018 Mar;18(3):245. (PMID: 29276049); N Engl J Med. 2021 Feb 4;384(5):403-416. (PMID: 33378609); PLoS One. 2020 Jul 23;15(7):e0236620. (PMID: 32702051); Vaccines (Basel). 2020 Nov 12;8(4):. (PMID: 33198303); N Engl J Med. 2020 Dec 31;383(27):2603-2615. (PMID: 33301246); Sci …	10.1038/s41598-021-93366-7	Tsega	=>	20	Excluded	} | RAYYAN-EXCLUSION-REASONS: Lacks Behavioral Interventions
21	rayyan-100956835	Disease Progression Detection via Deep Sequence Learning of Successive Radiographic Scans	2022			International journal of environmental research and public health	1660-4601	19	1		Ahmad, Jamil and Saudagar, Abdul Khader Jilani and Malik, Khalid Mahmood and Ahmad, Waseem and Khan, Muhammad Badruddin and Hasanat, Mozaherul Hoque Abul and AlTameem, Abdullah and AlKhathami, Mohammed and Sajjad, Muhammad	http://search.ebscohost.com.proxy-ub.rug.nl/login.aspx?direct=true&db=cmedm&AN=35010740&site=ehost-live&scope=site			Department of Computer Science, Islamia College Peshawar, Chartered University, Peshawar 25000, Pakistan. Information Systems Department, Imam Mohammad Ibn Saud Islamic University (IMSIU), Riyadh 11432, Saudi Arabia. Department of Computer Science and Engineering, Oakland University, Rochester, MI 48309, USA. Lady Reading Hospital-Medical Teaching Institute, Peshawar 25000, Pakistan.	The highly rapid spread of the current pandemic has quickly overwhelmed hospitals all over the world and motivated extensive research to address a wide range of emerging problems. The unforeseen influx of COVID-19 patients to hospitals has made it inevitable to deploy a rapid and accurate triage system, monitor progression, and predict patients at higher risk of deterioration in order to make inf…	BMC Med Inform Decis Mak. 2021 Feb 8;21(1):45. (PMID: 33557818); Appl Intell (Dordr). 2020 Sep 12;:1-12. (PMID: 34764549); Anesth Analg. 2020 Jul;131(1):93-96. (PMID: 32243297); Cell. 2020 Jun 11;181(6):1423-1433.e11. (PMID: 32416069); IEEE Trans Med Imaging. 2021 Mar;40(3):879-890. (PMID: 33245693); Eur Radiol. 2021 Jan;31(1):436-446. (PMID: 32789756); Lancet Digit Health. 2021 May;3(5):e286-e29…	10.3390/ijerph19010480	Tsega	=>	21	Excluded	} | RAYYAN-EXCLUSION-REASONS: Not relevant to research question,Medical imaging and predictive modeling
22	rayyan-100956836	Mathematical modeling and AI based decision making for COVID-19 suspects backed by novel distance and similarity measures on plithogenic hypersoft sets	2022			Artificial intelligence in medicine	1873-2860	132		102390	Ahmad, Muhammad Rayees and Afzal, Usman	http://search.ebscohost.com.proxy-ub.rug.nl/login.aspx?direct=true&db=cmedm&AN=36207091&site=ehost-live&scope=site			Department of Mathematics, University of Management and Technology, Lahore 54770, Pakistan. Department of Mathematics, University of Management and Technology, Lahore 54770, Pakistan. Electronic address: usman.afzal@umt.edu.pk.	It goes without saying that coronavirus (COVID-19) is an infectious disease and many countries are coping with its different variants. Owing to the limited medical facilities, vaccine and medical experts, need of the hour is to intelligently tackle its spread by making artificial intelligence (AI) based smart decisions for COVID-19 suspects who develop different symptoms and they are kept under o…	Int J Environ Res Public Health. 2020 May 13;17(10):. (PMID: 32414172); Comput Ind Eng. 2020 Jul;145:106517. (PMID: 32501363); J Exp Psychol Learn Mem Cogn. 1984 Jan;10(1):104-14. (PMID: 6242730). Linking ISSN: 09333657. Subset: MEDLINE; Date of Electronic Publication: 2022 Sep 02. Current Imprints: Publication: Amsterdam : Elsevier Science Publishing; Original Imprints: Publication: Tecklenburg,…	10.1016/j.artmed.2022.102390	Tsega	=>	22	Excluded	} | RAYYAN-EXCLUSION-REASONS: Not relevant to research question
23	rayyan-100956837	Optimization of Students' Performance Prediction through an Iterative Model of Frustration Severity	2022			Computational intelligence and neuroscience	1687-5273	2022		3183492	Ahmad, Sadique and Ben Aoun, Najib and Affendi, Mohammed A. El and Anwar, M. Shahid and Abbas, Sidra and Latif, Ahmed A. Abd El	http://search.ebscohost.com.proxy-ub.rug.nl/login.aspx?direct=true&db=cmedm&AN=36017453&site=ehost-live&scope=site			EIAS Data Science and Blockchain Laboratory, College of Computer and Information Sciences, Prince Sultan University, Riyadh 11586, Saudi Arabia.; Department of Computer Sciences, Bahria University, Islamabad, Karachi Campus, Pakistan. Department of Information Technology, College of Computer Science and Information Technology, Al-Baha University, Saudi Arabia.; REGIM-Lab Research Groups in Intell…	Recent articles reported a massive increase in frustration among weak students due to the outbreak of COVID-19 and Massive Open Online Courses (MOOCs). These students need to be evaluated to detect possible psychological counseling and extra attention. On the one hand, the literature reports many optimization techniques focusing on existing students' performance prediction systems. On the other h…	eCollection. Cited Medium: Internet. NLM ISO Abbr: Comput Intell Neurosci. PubMed Central ID: PMC9398724. Linked References: Int J Educ Technol High Educ. 2021;18(1):44. (PMID: 34805485); J Sport Exerc Psychol. 2016 Jun;38(3):217-235. (PMID: 27385730); IEEE Trans Neural Netw Learn Syst. 2020 Jul;31(7):2455-2468. (PMID: 31425124); Psychol Trauma. 2021 Jan;13(1):9-15. (PMID: 33382329); Educ Inf Tec…	10.1155/2022/3183492	Tsega	=>	23	Excluded	} | RAYYAN-EXCLUSION-REASONS: Lacks Behavioral Interventions
24	rayyan-100956838	A report on COVID-19 epidemic in Pakistan using SEIR fractional model	2020			Scientific reports	2045-2322	10	1	22268	Ahmad, Zubair and Arif, Muhammad and Ali, Farhad and Khan, Ilyas and Nisar, Kottakkaran Sooppy	http://search.ebscohost.com.proxy-ub.rug.nl/login.aspx?direct=true&db=cmedm&AN=33335284&site=ehost-live&scope=site			Department of Mathematics, City University of Science and Information Technology, Khyber Pakhtunkhwa, Peshawar, 25000, Pakistan. Computational Analysis Research Group, Ton Duc Thang University, Ho Chi Minh City, 70000, Vietnam. farhad.ali@tdtu.edu.vn.; Faculty of Mathematics and Statistics, Ton Duc Thang University, Ho Chi Minh City, 70000, Vietnam. farhad.ali@tdtu.edu.vn. Department of Mathemati…	Recently, novel coronavirus is a serious global issue and having a negative impact on the economy of the whole world. Like other countries, it also effected the economy and people of Pakistan. According to the publicly reported data, the first case of novel corona virus in Pakistan was reported on 27th February 2020. The aim of the present study is to describe the mathematical model and dynamics …	JAMA. 2020 Mar 17;323(11):1061-1069. (PMID: 32031570); Nonlinear Dyn. 2020 Jun 24;:1-8. (PMID: 32836806); Chaos Solitons Fractals. 2020 Sep;138:110007. (PMID: 32565624); Lancet Respir Med. 2020 Apr;8(4):e18. (PMID: 32145829); Chaos. 2016 Aug;26(8):084305. (PMID: 27586622); Math Biosci. 2002 Nov-Dec;180:29-48. (PMID: 12387915); J Adv Res. 2019 Jan 19;17:125-137. (PMID: 31193340); Adv Differ Equ. 2…	10.1038/s41598-020-79405-9	Tsega	=>	24	Excluded	} | RAYYAN-EXCLUSION-REASONS: Only SEIR fractional model,Lacks Behavioral Interventions,Not relevant to research question
25	rayyan-100956839	Healthcare utilization and maternal and child mortality during the COVID-19 pandemic in 18 low- and middle-income countries: An interrupted time-series analysis with mathematical modeling of administrative data	2022			PLoS medicine	1549-1676	19	8	e1004070	Ahmed, Tashrik and Roberton, Timothy and Vergeer, Petra and Hansen, Peter M. and Peters, Michael A. and Ofosu, Anthony Adofo and Mwansambo, Charles and Nzelu, Charles and Wesseh, Chea Sanford and Smart, Francis and Alfred, Jean Patrick and Diabate, Mamoutou and Baye, Martina and Yansane, Mohamed Lamine and Wendrad, Naod and Mohamud, Nur Ali and Mbaka, Paul and Yuma, Sylvain and Ndiaye, Youssoupha…	http://search.ebscohost.com.proxy-ub.rug.nl/login.aspx?direct=true&db=cmedm&AN=36040910&site=ehost-live&scope=site			The Global Financing Facility for Women, Children, and Adolescents, Washington, DC, United States of America. Bloomberg School of Public Health, Johns Hopkins University, Baltimore, United States of America. Development Research, The World Bank, Washington, United States of America. Ghana Health Service, Accra, Ghana. Ministry of Health, Lilongwe, Malawi. Federal Ministry of Health, Abuja, Nigeri…	Background: The Coronavirus Disease 2019 (COVID-19) pandemic has had wide-reaching direct and indirect impacts on population health. In low- and middle-income countries, these impacts can halt progress toward reducing maternal and child mortality. This study estimates changes in health services utilization during the pandemic and the associated consequences for maternal, neonatal, and child morta…	eCollection. Cited Medium: Internet. NLM ISO Abbr: PLoS Med. PubMed Central ID: PMC9426906. Linked References: Lancet Glob Health. 2021 Jun;9(6):e759-e772. (PMID: 33811827); Lancet Glob Health. 2020 Oct;8(10):e1273-e1281. (PMID: 32791117); Lancet Glob Health. 2020 Sep;8(9):e1132-e1141. (PMID: 32673577); J Patient Exp. 2021 Mar 2;8:2374373521998820. (PMID: 34179402); Int Perspect Sex Reprod Health…	10.1371/journal.pmed.1004070	Tsega	=>	25	Excluded	} | RAYYAN-EXCLUSION-REASONS: Not relevant to research question
26	rayyan-100956840	A scenario modelling analysis to anticipate the impact of COVID-19 vaccination in adolescents and children on disease outcomes in the Netherlands, summer 2021	2022			Euro surveillance : bulletin Europeen sur les maladies transmissibles = European communicable disease bulletin	1560-7917	27	44		Ainslie, Kylie E. C. and Backer, Jantien A. and de Boer, Pieter T. and van Hoek, Albert Jan and Klinkenberg, Don and Korthals Altes, Hester and Leung, Ka Yin and de Melker, Hester and Miura, Fuminari and Wallinga, Jacco	http://search.ebscohost.com.proxy-ub.rug.nl/login.aspx?direct=true&db=cmedm&AN=36330824&site=ehost-live&scope=site			MRC Centre for Global Infectious Disease Analysis and Abdul Latif Jameel Institute for Disease and Emergency Analytics, Imperial College London, London, United Kingdom.; School of Public Health, Imperial College London, London, United Kingdom.; Centre for Infectious Disease Control, National Institute for Public Health and the Environment, Bilthoven, the Netherlands. Centre for Infectious Disease…	BackgroundSince the roll-out of COVID-19 vaccines in late 2020 and throughout 2021, European governments have relied on mathematical modelling to inform policy decisions about COVID-19 vaccination.AimWe present a scenario-based modelling analysis in the Netherlands during summer 2021, to inform whether to extend vaccination to adolescents (12-17-year-olds) and children (5-11-year-olds).MethodsWe …	JAMA. 2022 Jan 25;327(4):331-340. (PMID: 35076665); MMWR Morb Mortal Wkly Rep. 2021 May 14;70(19):719-724. (PMID: 33988185); Euro Surveill. 2021 Feb;26(8):. (PMID: 33632374); Acta Paediatr. 2020 Jun;109(6):1088-1095. (PMID: 32202343); Nat Med. 2021 Dec;27(12):2127-2135. (PMID: 34650248); Proc Natl Acad Sci U S A. 2022 Apr 12;119(15):e2113561119. (PMID: 35394862); Science. 2021 May 28;372(6545):99…	10.2807/1560-7917.ES.2022.27.44.2101090	Tsega	=>	26	Excluded	} | RAYYAN-LABELS: SEIR,the Netherlands | RAYYAN-EXCLUSION-REASONS: Vaccination strategies
27	rayyan-100956841	Drivers of socioeconomic inequalities of child hunger during COVID-19 in South Africa: evidence from NIDS-CRAM Waves 1-5	2022			BMC public health	1471-2458	22	1	2092	Alaba, Olufunke A. and Hongoro, Charles and Thulare, Aquina and Lukwa, Akim Tafadzwa	http://search.ebscohost.com.proxy-ub.rug.nl/login.aspx?direct=true&db=cmedm&AN=36384525&site=ehost-live&scope=site			Health Economics Unit, School of Public Health and Family Medicine, Faculty of Health Sciences, University of Cape Town, Anzio Road, Observatory, 7925, South Africa. olufunke.alaba@uct.ac.za. Developmental, Capable and Ethical State, Human Sciences Research Council, Pretoria, Gauteng Province, South Africa.; School of Health Systems and Public Health (SHSPH), Faculty of Health Sciences, Universit…	Background: Child hunger has long-term and short-term consequences, as starving children are at risk of many forms of malnutrition, including wasting, stunting, obesity and micronutrient deficiencies. The purpose of this paper is to show that the child hunger and socio-economic inequality in South Africa increased during her COVID-19 pandemic due to various lockdown regulations that have affected…	BMC Public Health. 2017 Feb 16;17(1):205. (PMID: 28209154); Int J Equity Health. 2017 Sep 26;16(1):173. (PMID: 28950875); AAS Open Res. 2020 Jun 26;3:27. (PMID: 32734141); Health Econ Rev. 2022 Jun 20;12(1):32. (PMID: 35723759); Food Nutr Bull. 2015 Jun;36(2):167-95. (PMID: 26121701); Acta Paediatr. 2020 Oct;109(10):1930-1931. (PMID: 32557761); Soc Sci Med. 1991;33(5):545-57. (PMID: 1962226); J H…	10.1186/s12889-022-14482-1	Tsega	=>	27	Excluded	} | RAYYAN-EXCLUSION-REASONS: wrong study design
28	rayyan-100956842	COVID-19 underreporting and its impact on vaccination strategies	2021			BMC infectious diseases	1471-2334	21	1	1111	Albani, Vinicius and Loria, Jennifer and Massad, Eduardo and Zubelli, Jorge	http://search.ebscohost.com.proxy-ub.rug.nl/login.aspx?direct=true&db=cmedm&AN=34711190&site=ehost-live&scope=site			Department of Mathematics, Federal University of Santa Catarina, Florianopolis, Brazil. Instituto de MatemÃ¡tica Pura e Aplicada, Rio de Janeiro, Brazil.; Universidad de Costa Rica, San Jose, Costa Rica. School of Applied Mathematics, FundaÃ§Ã£o GetÃºlio Vargas, Rio de Janeiro, Brazil.; School of Medicine, University of SÃ£o Paulo and LIM01-HCFMUSP, SÃ£o Paulo, Brazil. Mathematics Department, Kha…	Background: Underreporting cases of infectious diseases poses a major challenge in the analysis of their epidemiological characteristics and dynamical aspects. Without accurate numerical estimates it is difficult to precisely quantify the proportions of severe and critical cases, as well as the mortality rate. Such estimates can be provided for instance by testing the presence of the virus. Howev…	Eur J Epidemiol. 2021 Jul;36(7):715-725. (PMID: 34420152); Pulmonology. 2021 Mar-Apr;27(2):110-115. (PMID: 32540223); Soc Sci Med. 2020 Aug;258:113101. (PMID: 32521411); J Public Health (Oxf). 2020 Nov 23;42(4):723-730. (PMID: 32935849); Lancet Infect Dis. 2020 Jun;20(6):669-677. (PMID: 32240634); Results Phys. 2021 May;24:104182. (PMID: 33880323); J Assoc Med Microbiol Infect Dis Can. 2020 Dec 3…	10.1186/s12879-021-06780-7	Tsega	=>	28	Excluded	} | RAYYAN-LABELS: SEIR | RAYYAN-EXCLUSION-REASONS: Vaccination strategies
29	rayyan-100956843	The impact of COVID-19 vaccination delay: A data-driven modeling analysis for Chicago and New York City	2021			Vaccine	1873-2518	39	41	6088-6094	Albani, Vinicius V. L. and Loria, Jennifer and Massad, Eduardo and Zubelli, Jorge P.	http://search.ebscohost.com.proxy-ub.rug.nl/login.aspx?direct=true&db=cmedm&AN=34507859&site=ehost-live&scope=site			Federal University of Santa Catarina, 88.040-900 Florianopolis, Brazil. Electronic address: v.albani@ufsc.br. Instituto de MatemÃ¡tica Pura e Aplicada, Rio de Janeiro, Brazil; Universidad de Costa Rica, San JosÃ©, Costa Rica. Electronic address: jennyls@impa.br. School of Medicine, University of SÃ£o Paulo and LIM01-HCFMUSP, SÃ£o Paulo, Brazil; School of Applied Mathematics, FundaÃ§Ã£o GetÃºlio V…	Background: By the beginning of December 2020, some vaccines against COVID-19 already presented efficacy and security, which qualify them to be used in mass vaccination campaigns. Thus, setting up strategies of vaccination became crucial to control the COVID-19 pandemic.; Methods: We use daily COVID-19 reports from Chicago and New York City (NYC) from 01-Mar2020 to 28-Nov-2020 to estimate the par…	Vaccine. 2021 Feb 12;39(7):1080-1086. (PMID: 33461833); J Math Biol. 1990;28(4):365-82. (PMID: 2117040); Math Biosci. 2020 Jul;325:108364. (PMID: 32360770); J Assoc Med Microbiol Infect Dis Can. 2020 Dec 31;5(4):223-234. (PMID: 36340059); Ann Intern Med. 2020 May 05;172(9):577-582. (PMID: 32150748); Evolution. 1987 Sep;41(5):1127-1130. (PMID: 28563417); PLoS One. 2020 Jul 10;15(7):e0235653. (PMID…	10.1016/j.vaccine.2021.08.098	Tsega	=>	29	Excluded	} | RAYYAN-EXCLUSION-REASONS: Vaccination strategies
30	rayyan-100956844	Modelling the response to vaccine in non-human primates to define SARS-CoV-2 mechanistic correlates of protection	2022			ELife	2050-084X	11			Alexandre, Marie and Marlin, Romain and Prague, MÃ©lanie and Coleon, Severin and Kahlaoui, Nidhal and Cardinaud, Sylvain and Naninck, Thibaut and Delache, Benoit and Surenaud, Mathieu and Galhaut, Mathilde and Dereuddre-Bosquet, Nathalie and Cavarelli, Mariangela and Maisonnasse, Pauline and Centlivre, Mireille and Lacabaratz, Christine and Wiedemann, Aurelie and Zurawski, Sandra and Zurawski, Ge…	http://search.ebscohost.com.proxy-ub.rug.nl/login.aspx?direct=true&db=cmedm&AN=35801637&site=ehost-live&scope=site			University of Bordeaux, Department of Public Health, Inserm Bordeaux Population Health Research Centre, Inria SISTM, Bordeaux, France. Center for Immunology of Viral, Auto-immune, Hematological and Bacterial Diseases (IMVA-HB/IDMIT), UniversitÃ© Paris-Saclay, Inserm, CEA, Fontenay-aux-Roses, France. Vaccine Research Institute, CrÃ©teil, France.; Inserm U955, CrÃ©teil, France. Baylor Scott and Whi…	The definition of correlates of protection is critical for the development of next-generation SARS-CoV-2 vaccine platforms. Here, we propose a model-based approach for identifying mechanistic correlates of protection based on mathematical modelling of viral dynamics and data mining of immunological markers. The application to three different studies in non-human primates evaluating SARS-CoV-2 vac…	Nature. 2020 Nov;587(7835):619-625. (PMID: 33208946); J Clin Virol. 2020 Sep;130:104572. (PMID: 32769024); J Virol. 2017 Apr 13;91(9):. (PMID: 28202751); PLoS Comput Biol. 2021 Aug 12;17(8):e1009299. (PMID: 34383757); J Virol. 2021 Jan 13;95(3):. (PMID: 33144321); Inhal Toxicol. 2012 Nov;24(13):869-99. (PMID: 23121298); SIAM Rev Soc Ind Appl Math. 2011 Jan 1;53(1):3-39. (PMID: 21785515); Cell Hos…	10.7554/eLife.75427	Tsega	=>	30	Excluded	} | RAYYAN-EXCLUSION-REASONS: Cells,Virology,Not relevant to research question
31	rayyan-100956845	Countering the potential re-emergence of a deadly infectious disease-Information warfare, identifying strategic threats, launching countermeasures	2021			PloS one	1932-6203	16	8	e0256014	Ali, Rex N. and Rubin, Harvey and Sarkar, Saswati	http://search.ebscohost.com.proxy-ub.rug.nl/login.aspx?direct=true&db=cmedm&AN=34415941&site=ehost-live&scope=site			Department of Electrical and Systems Engineering, University of Pennsylvania, Philadelphia, PA, United States of America. Perelman School of Medicine, University of Pennsylvania, Philadelphia, PA, United States of America.	Objectives: Eradicated infectious diseases like smallpox can re-emerge through accident or the designs of bioterrorists, and cause heavy casualties. Presently, the populace is largely susceptible as only a small percentage is vaccinated, and their immunity is likely to have waned. And when the disease re-emerges, the susceptible individuals may be manipulated by disinformation on Social Media to …	eCollection. Cited Medium: Internet. NLM ISO Abbr: PLoS One. PubMed Central ID: PMC8378755. Linked References: Emerg Infect Dis. 2018 Apr;24(4):646-653. (PMID: 29553311); Science. 2002 Nov 15;298(5597):1428-32. (PMID: 12434061); Med Decis Making. 2015 Jul;35(5):648-59. (PMID: 25480757); Glob Pediatr Health. 2019 Jul 24;6:2333794X19862949. (PMID: 31384629); Nature. 2014 Oct 30;514(7524):544. (PMID…	10.1371/journal.pone.0256014	Tsega	=>	31	Excluded	} | RAYYAN-LABELS: vulnerable | RAYYAN-EXCLUSION-REASONS: wrong study design
32	rayyan-100956846	Predicting the impact of COVID-19 interruptions on transmission of gambiense human African trypanosomiasis in two health zones of the Democratic Republic of Congo	2021			Transactions of the Royal Society of Tropical Medicine and Hygiene	1878-3503	115	3	245-252	Aliee, Maryam and CastaÃ±o, Soledad and Davis, Christopher N. and Patel, Swati and Miaka, Erick Mwamba and Spencer, Simon E. F. and Keeling, Matt J. and Chitnis, Nakul and Rock, Kat S.	http://search.ebscohost.com.proxy-ub.rug.nl/login.aspx?direct=true&db=cmedm&AN=33611586&site=ehost-live&scope=site			Zeeman Institute (SBIDER), University of Warwick, Mathematical Sciences Building, Gibbet Hill Road, Coventry, CV4 7AL, UK. Department of Epidemiology and Public Health, Swiss Tropical and Public Health Institute, Socinstrasse 57, Postfach, CH-4002 Basel, Switzerland. Department of Statistics, University of Warwick, Mathematical Sciences Building, Gibbet Hill Road, Coventry, CV4 7AL, UK. Programme…	Many control programmes against neglected tropical diseases have been interrupted due to the coronavirus disease 2019 (COVID-19) pandemic, including those that rely on active case finding. In this study we focus on gambiense human African trypanosomiasis (gHAT), where active screening was suspended in the Democratic Republic of Congo (DRC) due to the pandemic. We use two independent mathematical …	Date of Electronic Publication: 20210306. Current Imprints: Publication: 2013- : Oxford : Oxford University Press; Original Imprints: Publication: 1920- : London : Royal Society of Tropical Medicine and Hygiene | RAYYAN-INCLUSION: {"Tsega"=>"Excluded"} | RAYYAN-EXCLUSION-REASONS: wrong study design	10.1093/trstmh/trab019	Tsega	=>	32	Excluded	} | RAYYAN-EXCLUSION-REASONS: wrong study design
33	rayyan-100956847	Mathematical Modeling and Control of COVID-19 Using Super Twisting Sliding Mode and Nonlinear Techniques	2022			Computational intelligence and neuroscience	1687-5273	2022		8539278	Aljuboury, Anwer S. and Abedi, Firas and Shukur, Hanan M. and Hashim, Zahraa Sabah and Ibraheem, Ibraheem Kasim and Alkhayyat, Ahmed	http://search.ebscohost.com.proxy-ub.rug.nl/login.aspx?direct=true&db=cmedm&AN=35785071&site=ehost-live&scope=site			Continuing Education Center, Mustansiriyah University, Baghdad 14022, Iraq.; Information Technology Unit, Hilla University College, Babylon 51001, Iraq. Department of Mathematics, College of Education, Al-zahraa University for Women, Karbala, Iraq. Computer Techniques Engineering Dept., Al-Kitab University, Kirkuk, Iraq. Department of Electrical Engineering, College of Engineering, University of …	Since the outbreak of the COVID-19 epidemic, several control strategies have been proposed. The rapid spread of COVID-19 globally, allied with the fact that COVID-19 is a serious threat to people's health and life, motivated many researchers around the world to investigate new methods and techniques to control its spread and offer treatment. Currently, the most effective approach to containing SA…	eCollection. Cited Medium: Internet. NLM ISO Abbr: Comput Intell Neurosci. PubMed Central ID: PMC9244765. Linked References: Biomed Signal Process Control. 2021 Feb;64:102317. (PMID: 33173541); Glob Health Res Policy. 2020 Aug 5;5:38. (PMID: 32775696); Biophysics (Oxf). 2022;67(2):231-244. (PMID: 35789554); PLoS One. 2018 Jan 3;13(1):e0189457. (PMID: 29298297); Chaos Solitons Fractals. 2020 Sep;1…	10.1155/2022/8539278	Tsega	=>	33	Excluded	} | RAYYAN-LABELS: SEIR | RAYYAN-EXCLUSION-REASONS: Vaccination strategies
34	rayyan-100956848	Residential Mobility of a Cohort of Homeless People in Times of Crisis: COVID-19 Pandemic in a European Metropolis	2022			International journal of environmental research and public health	1660-4601	19	5		Allibert, Agathe and Tinland, AurÃ©lie and Landier, Jordi and LoubiÃ¨re, Sandrine and Gaudart, Jean and Mosnier, Marine and Farnarier, Cyril and Auquier, Pascal and Mosnier, Emilie	http://search.ebscohost.com.proxy-ub.rug.nl/login.aspx?direct=true&db=cmedm&AN=35270823&site=ehost-live&scope=site			Department of Psychiatry, Assistance Publique-HÃ´pitaux de Marseille, 13385 Marseille, France.; Epidemiology of Zoonoses and Public Health Research Unit (GREZOSP), Faculty of Veterinary Medicine, UniversitÃ© de MontrÃ©al, Saint-Hyacinthe, QC J2S 2M2, Canada. Department of Psychiatry, Assistance Publique-HÃ´pitaux de Marseille, 13385 Marseille, France.; EA 3279: CEReSS-Health Service Research and …	Most vulnerable individuals are particularly affected by the COVID-19 pandemic. This study takes place in a large city in France. The aim of this study is to describe the mobility of the homeless population at the beginning of the health crisis and to analyze its impact in terms of COVID-19 prevalence. From June to August 2020 and September to December 2020, 1272 homeless people were invited to b…	Lancet Public Health. 2020 Apr;5(4):e186-e187. (PMID: 32171054); Am J Community Psychol. 1998 Apr;26(2):207-32. (PMID: 9693690); Nat Commun. 2021 Feb 17;12(1):1090. (PMID: 33597546); Lancet Public Health. 2021 Apr;6(4):e202-e209. (PMID: 33556328); Nature. 2020 Nov;587(7835):534-535. (PMID: 33214725); Open Forum Infect Dis. 2020 Oct 12;7(11):ofaa477. (PMID: 33263069); Psychiatr Serv. 2016 Mar;67(3…	10.3390/ijerph19053129	Tsega	=>	34	Excluded	} | RAYYAN-LABELS: vulnerable | RAYYAN-EXCLUSION-REASONS: Lacks Behavioral Interventions
35	rayyan-100956849	A novel discrete-time COVID-19 epidemic model including the compartment of vaccinated individuals	2022			Mathematical biosciences and engineering : MBE	1551-0018	19	12	12387-12404	Almatroud, A. Othman and Djenina, Noureddine and Ouannas, Adel and Grassi, Giuseppe and Al-Sawalha, M. Mossa	http://search.ebscohost.com.proxy-ub.rug.nl/login.aspx?direct=true&db=cmedm&AN=36654003&site=ehost-live&scope=site			Department of Mathematics, Faculty of Science, University of Ha'il, Ha'il 81451, Saudi Arabia. Laboratory of Dynamical Systems and Control, University of Larbi Ben M'hidi, Oum El-Bouaghi, Algeria. Dipartimento Ingegneria Innovazione, Universita Del Salento, Lecce 73100, Italy.	Referring tothe study of epidemic mathematical models, this manuscript presents a noveldiscrete-time COVID-19 model that includes the number of vaccinated individuals as an additional state variable in the system equations. The paper shows that the proposed compartment model, described by difference equations, has two fixed points, i.e., a disease-free fixed point and an epidemic fixed point. By …	Date of Electronic Publication: 20220824. ; Original Imprints: Publication: Springfield, MO, USA : [S.l.] : American Institute of Mathematical Sciences; Beihang University | RAYYAN-INCLUSION: {"Tsega"=>"Excluded"} | RAYYAN-EXCLUSION-REASONS: Lacks Behavioral Interventions	10.3934/mbe.2022578	Tsega	=>	35	Excluded	} | RAYYAN-EXCLUSION-REASONS: Lacks Behavioral Interventions
36	rayyan-100956850	Incorporating global dynamics to improve the accuracy of disease models: Example of a COVID-19 SIR model	2022			PloS one	1932-6203	17	4	e0265815	AlQadi, Hadeel and Bani-Yaghoub, Majid	http://search.ebscohost.com.proxy-ub.rug.nl/login.aspx?direct=true&db=cmedm&AN=35395018&site=ehost-live&scope=site			Department of Mathematics and Statistics, University of Missouri-Kansas City, Kansas City, Missouri, United States of America.; Department of Mathematics, Jazan University, Jazan, Saudi Arabia. Department of Mathematics and Statistics, University of Missouri-Kansas City, Kansas City, Missouri, United States of America.	Mathematical models of infectious diseases exhibit robust dynamics, such as stable endemic, disease-free equilibriums or convergence of the solutions to periodic epidemic waves. The present work shows that the accuracy of such dynamics can be significantly improved by including global effects of host movements in disease models. To demonstrate improved accuracy, we extended a standard Susceptible…	eCollection. Cited Medium: Internet. NLM ISO Abbr: PLoS One. PubMed Central ID: PMC8993010. Linked References: N Engl J Med. 2020 Mar 26;382(13):1199-1207. (PMID: 31995857); Prev Vet Med. 2011 Oct 1;102(1):10-21. (PMID: 21764472); J Gen Fam Med. 2020 Nov 01;22(1):5-14. (PMID: 33457150); Bull Math Biol. 1991;53(1-2):33-55. (PMID: 2059741); PLoS One. 2011 Jan 31;6(1):e16531. (PMID: 21304976); J Bio…	10.1371/journal.pone.0265815	Tsega	=>	36	Excluded	} | RAYYAN-EXCLUSION-REASONS: Lacks Behavioral Interventions
37	rayyan-100956851	Modeling COVID-19 epidemics in an Excel spreadsheet to enable first-hand accurate predictions of the pandemic evolution in urban areas	2021			Scientific reports	2045-2322	11	1	4327	Alvarez, Mario MoisÃ©s and GonzÃ¡lez-GonzÃ¡lez, Everardo and Trujillo-de Santiago, Grissel	http://search.ebscohost.com.proxy-ub.rug.nl/login.aspx?direct=true&db=cmedm&AN=33619337&site=ehost-live&scope=site			Centro de BiotecnologÃ­a-FEMSA, Tecnologico de Monterrey, 64849, Monterrey, NL, Mexico. mario.alvarez@tec.mx.; Departamento de BioingenierÃ­a, Escuela de IngenierÃ­a y Ciencias, Tecnologico de Monterrey, 64849, Monterrey, NL, Mexico. mario.alvarez@tec.mx. Centro de BiotecnologÃ­a-FEMSA, Tecnologico de Monterrey, 64849, Monterrey, NL, Mexico.; Departamento de BioingenierÃ­a, Escuela de IngenierÃ­a…	COVID-19, the first pandemic of this decade and the second in less than 15Â years, has harshly taught us that viral diseases do not recognize boundaries; however, they truly do discriminate between aggressive and mediocre containment responses. We present a simple epidemiological model that is amenable to implementation in Excel spreadsheets and sufficiently accurate to reproduce observed data on…	Epidemiology. 2015 Nov;26(6):862-72. (PMID: 26133025); Lancet Glob Health. 2020 Apr;8(4):e488-e496. (PMID: 32119825); JAMA. 2020 Apr 7;323(13):1243-1244. (PMID: 32077901); N Engl J Med. 2020 Mar 5;382(10):929-936. (PMID: 32004427); N Engl J Med. 2020 Mar 19;382(12):1177-1179. (PMID: 32074444); Phys Biol. 2020 Aug 04;:. (PMID: 32750685); Chaos Solitons Fractals. 2020 Oct;139:110049. (PMID: 3283460…	10.1038/s41598-021-83697-w	Tsega	=>	37	Excluded	} | RAYYAN-EXCLUSION-REASONS: Lacks Behavioral Interventions
38	rayyan-100956852	Modelling the impact of delaying vaccination against SARS-CoV-2 assuming unlimited vaccine supply	2021			Theoretical biology & medical modelling	1742-4682	18	1	14	Amaku, Marcos and Covas, Dimas Tadeu and Coutinho, Francisco Antonio Bezerra and Azevedo, Raymundo Soares and Massad, Eduardo	http://search.ebscohost.com.proxy-ub.rug.nl/login.aspx?direct=true&db=cmedm&AN=34325717&site=ehost-live&scope=site			School of Medicine, University of Sao Paulo and LIM01-HCFMUSP, Sao Paulo, Brazil.; School of Veterinary Medicine, University of Sao Paulo, Sao Paulo, Brazil. Instituto Butantan, Sao Paulo, Brazil. School of Medicine, University of Sao Paulo and LIM01-HCFMUSP, Sao Paulo, Brazil. School of Medicine, University of Sao Paulo and LIM01-HCFMUSP, Sao Paulo, Brazil. eduardo.massad@fgv.br.; School of Appl…	Background: At the moment we have more than 177 million cases and 3.8 million deaths (as of June 2021) around the world and vaccination represents the only hope to control the pandemic. Imperfections in planning vaccine acquisition and difficulties in implementing distribution among the population, however, have hampered the control of the virus so far.; Methods: We propose a new mathematical mod…	BMC Med. 2020 May 25;18(1):152. (PMID: 32448247); PLoS One. 2013;8(3):e57755. (PMID: 23526951); Lancet Infect Dis. 2021 Jun;21(6):793-802. (PMID: 33743847); Epidemiol Infect. 2020 Jun 09;148:e109. (PMID: 32513345); Clinics (Sao Paulo). 2021 Mar 26;76:e2639. (PMID: 33787657); Lancet Infect Dis. 2021 Jul;21(7):913-914. (PMID: 33861968); Science. 2021 Feb 26;371(6532):916-921. (PMID: 33479118); Infe…	10.1186/s12976-021-00143-0	Tsega	=>	38	Excluded	} | RAYYAN-EXCLUSION-REASONS: Vaccination strategies
39	rayyan-100956853	Estimation of virus-mediated cell fusion rate of SARS-CoV-2	2022			Virology	1096-0341	575		91-100	Amidei, Ava and Dobrovolny, Hana M.	http://search.ebscohost.com.proxy-ub.rug.nl/login.aspx?direct=true&db=cmedm&AN=36088794&site=ehost-live&scope=site			Department of Chemistry & Biochemistry, Texas Christian University, Fort Worth, TX, USA. Department of Physics & Astronomy, Texas Christian University, Fort Worth, TX, USA. Electronic address: h.dobrovolny@tcu.edu.	Several viruses have the ability to form large multinucleated cells known as syncytia. Many properties of syncytia and the role they play in the evolution of a viral infection are not well understood. One basic question that has not yet been answered is how quickly syncytia form. We use a novel mathematical model of cell-cell fusion assays and apply it to experimental data from SARS-CoV-2 fusion …	Virology. 2017 Dec;512:34-38. (PMID: 28910710); Annu Rev Control. 2020;50:448-456. (PMID: 33020692); Proc Natl Acad Sci U S A. 2021 Nov 23;118(47):. (PMID: 34732583); N Engl J Med. 2020 Jun 11;382(24):2372-2374. (PMID: 32302078); J Virol. 2006 Feb;80(4):1817-25. (PMID: 16439538); Virology. 2018 Oct;523:129-139. (PMID: 30144786); J R Soc Interface. 2019 Nov 29;16(160):20190389. (PMID: 31771450); J…	10.1016/j.virol.2022.08.016	Tsega	=>	39	Excluded	} | RAYYAN-EXCLUSION-REASONS: Cells,Virology,Not relevant to research question
40	rayyan-100956854	Iran COVID-19 Epidemiology Committee: A Review of Missions, Structures, Achievements, and Challenges	2021			Journal of research in health sciences	2228-7809	21	1	e00505	Amiri, Shahin and Haghdoost, Aliakbar and Mostafavi, Ehsan and Sharifi, Hamid and Peykari, Niloofar and Raeisi, Ahmad and Assai Ardakani, Mohammad and Asadi Lari, Mohsen and Soori, Hamid and Ostovar, Afshin and Eshrati, Babak and Gouya, Mohammad Mehdi and Nasehi, Mahshid and Tabatabaei, Seyed Mahdi and Amirkhani, Manzar and Eybpoosh, Sana	http://search.ebscohost.com.proxy-ub.rug.nl/login.aspx?direct=true&db=cmedm&AN=34024763&site=ehost-live&scope=site			Biotechnology Research Center, Medical Biotechnology Department, Pasteur Institute of Iran, Tehran, Iran.; Student Research Committee, Pasteur Institute of Iran, Tehran, Iran. HIV/STI Surveillance Research Center, and WHO Collaborating Center for HIV Surveillance, Institute for Futures Studies in Health, Kerman University of Medical Sciences, Kerman, Iran. Department of Epidemiology and Biostatis…	Background: Since the beginning of the coronavirus disease 2019 (COVID-19) epidemic in Iran, the control and management of the epidemic were headed by the National Headquarter for the Control of COVID-19 Epidemic through setting up different scientific committees, including the COVID-19 National Epidemiology Committee. The present study reviews the missions, structures, achievements, and challeng…	Arch Acad Emerg Med. 2020 Mar 16;8(1):e26. (PMID: 32259121); J Infect Public Health. 2020 Nov;13(11):1611-1618. (PMID: 32888871); Lancet. 2020 Mar 21;395(10228):936-937. (PMID: 32199479); JAMA. 2020 Aug 25;324(8):743-744. (PMID: 32790824); Arch Acad Emerg Med. 2020 Mar 17;8(1):e28. (PMID: 32259123); Iran J Microbiol. 2020 Apr;12(2):73-76. (PMID: 32494340); AIMS Public Health. 2020 Aug 5;7(3):606-…	10.34172/jrhs.2021.45	Tsega	=>	40	Excluded	} | RAYYAN-EXCLUSION-REASONS: Review
41	rayyan-100956855	Inferring the effective reproductive number from deterministic and semi-deterministic compartmental models using incidence and mobility data	2022			PLoS computational biology	1553-7358	18	6	e1010206	Andrade, Jair and Duggan, Jim	http://search.ebscohost.com.proxy-ub.rug.nl/login.aspx?direct=true&db=cmedm&AN=35759506&site=ehost-live&scope=site			Data Science Institute and School of Computer Science, National University of Ireland Galway, Ireland. School of Computer Science, Ryan Institute and Data Science Institute, National University of Ireland Galway, Ireland.	The effective reproduction number (â„œt) is a theoretical indicator of the course of an infectious disease that allows policymakers to evaluate whether current or previous control efforts have been successful or whether additional interventions are necessary. This metric, however, cannot be directly observed and must be inferred from available data. One approach to obtaining such estimates is fit…	eCollection. Cited Medium: Internet. NLM ISO Abbr: PLoS Comput Biol. PubMed Central ID: PMC9269962. Linked References: J R Soc Interface. 2017 Jul;14(132):. (PMID: 28679663); Emerg Infect Dis. 2020 Jul;26(7):1470-1477. (PMID: 32255761); Nature. 2020 Aug;584(7820):257-261. (PMID: 32512579); BMJ. 2020 Apr 27;369:m1557. (PMID: 32341002); PLoS Comput Biol. 2020 Mar 9;16(3):e1007679. (PMID: 32150536);…	10.1371/journal.pcbi.1010206	Tsega	=>	41	Excluded	} | RAYYAN-EXCLUSION-REASONS: Lacks Behavioral Interventions
42	rayyan-100956856	Ecological and epidemiological models are both useful for SARS-CoV-2	2020			Nature ecology & evolution	2397-334X	4	9	1153-1154	AraÃºjo, Miguel B. and Mestre, Frederico and Naimi, Babak	http://search.ebscohost.com.proxy-ub.rug.nl/login.aspx?direct=true&db=cmedm&AN=32576973&site=ehost-live&scope=site			Department of Biogeography and Global Change, National Museum of Natural Sciences, CSIC, Madrid, Spain. maraujo@mncn.csic.es.; 'Rui Nabeiro' Biodiversity Chair, MED Institute, University of Ã‰vora, Ã‰vora, Portugal. maraujo@mncn.csic.es. 'Rui Nabeiro' Biodiversity Chair, MED Institute, University of Ã‰vora, Ã‰vora, Portugal. Department of Geosciences and Geography, University of Helsinki, Helsink…		Kucharski, A. The Rules of Contagion: Why Things Spread â€” And Why They Stop (Profile Books, 2020).; Grifoni, A. et al. Cell 181, https://doi.org/10.1016/j.cell.2020.05.015 (2020).; Jordan, R. E. & Adab, P. Lancet Infect. Dis. https://doi.org/10.1016/S1473-3099(20)30395-9 (2020). (PMID: 10.1016/S1473-3099(20)30395-9332710657228712); AraÃºjo, M. B. & Naimi, B. Preprint at medRxiv https://doi.org/…	10.1038/s41559-020-1246-y	Tsega	=>	42	Excluded	} | RAYYAN-EXCLUSION-REASONS: To the Editor
43	rayyan-100956857	On nonlinear dynamics of COVID-19 disease model corresponding to nonsingular fractional order derivative	2022			Medical & biological engineering & computing	1741-0444	60	11	3169-3185	Arfan, Muhammad and Lashin, Maha M. A. and Sunthrayuth, Pongsakorn and Shah, Kamal and Ullah, Aman and Iskakova, Kulpash and Gorji, M. R. and Abdeljawad, Thabet	http://search.ebscohost.com.proxy-ub.rug.nl/login.aspx?direct=true&db=cmedm&AN=36107356&site=ehost-live&scope=site			Department of Mathematics, University of Malakand, Chakdara, Khyber Pakhtunkhwa, Pakistan. Electrical Engineering Department, College of Engineering, Princess Nourah bint Abdulrahman University, P.O. Box 84428, Riyadh, 11671, Saudi Arabia. Department of Mathematics and Computer Science, Faculty of Science and Technology, Rajamangala University of Technology Thanyaburi (RMUTT), Thanyaburi, Pathumt…	This manuscript is devoted to investigate the mathematical model of fractional-order dynamical system of the recent disease caused by Corona virus. The said disease is known as Corona virus infectious disease (COVID-19). Here we analyze the modified SEIR pandemic fractional order model under nonsingular kernel type derivative introduced by Atangana, Baleanu and Caputo ([Formula: see text]) to inv…	N Engl J Med. 2020 Mar 26;382(13):1199-1207. (PMID: 31995857); J Med Virol. 2020 Apr;92(4):401-402. (PMID: 31950516); Chaos. 2019 Jan;29(1):013128. (PMID: 30709146); Pediatr Infect Dis J. 2005 Nov;24(11 Suppl):S223-7, discussion S226. (PMID: 16378050); Int J Infect Dis. 2020 Mar;92:214-217. (PMID: 32007643); Lancet. 1966 Jan 8;1(7428):76-7. (PMID: 4158999); N Engl J Med. 2020 May 7;382(19):1869. …	10.1007/s11517-022-02661-6	Tsega	=>	43	Excluded	} | RAYYAN-LABELS: SEIR | RAYYAN-EXCLUSION-REASONS: Lacks Behavioral Interventions
44	rayyan-100956858	Delayed epidemic peak caused by infection and recovery rate fluctuations	2021			Chaos (Woodbury, N.Y.)	1089-7682	31	10	101107	Arutkin, Maxence and Faranda, Davide and Alberti, Tommaso and VallÃ©e, Alexandre	http://search.ebscohost.com.proxy-ub.rug.nl/login.aspx?direct=true&db=cmedm&AN=34717319&site=ehost-live&scope=site			UMR CNRS 7083 Gulliver, ESPCI Paris, 10 rue Vauquelin, 75005 Paris, France. Laboratoire des Sciences du Climat et de l'Environnement, CEA Saclay l'Orme des Merisiers, UMR 8212 CEA-CNRS-UVSQ, UniversitÃ© Paris-Saclay & IPSL, 91191 Gif-sur-Yvette, France. INAF-Istituto di Astrofisica e Planetologia Spaziali, via del Fosso del Cavaliere 100, 00133 Rome, Italy. Department of Clinical Research and Inn…	Forecasting epidemic scenarios has been critical to many decision-makers in imposing various public health interventions. Despite progresses in determining the magnitude and timing of epidemics, epidemic peak time predictions for H1N1 and COVID-19 were inaccurate, with the peaks delayed with respect to predictions. Here, we show that infection and recovery rate fluctuations play a critical role i…	Date of Electronic Publication: 20211001. Current Imprints: Publication: Melville, NY : American Institute of Physics; Original Imprints: Publication: Woodbury, NY : American Institute of Physics, 1991- | RAYYAN-INCLUSION: {"Tsega"=>"Excluded"} | RAYYAN-EXCLUSION-REASONS: Lacks Behavioral Interventions	10.1063/5.0067625	Tsega	=>	44	Excluded	} | RAYYAN-EXCLUSION-REASONS: Lacks Behavioral Interventions
45	rayyan-100956859	Comparing Short-Term Univariate and Multivariate Time-Series Forecasting Models in Infectious Disease Outbreak	2022			Bulletin of mathematical biology	1522-9602	85	1	9	Assad, Daniel Bouzon Nagem and Cara, Javier and Ortega-Mier, Miguel	http://search.ebscohost.com.proxy-ub.rug.nl/login.aspx?direct=true&db=cmedm&AN=36565344&site=ehost-live&scope=site			Universidad PolitÃ©cnica de Madrid, Department of Organization Engineering, Business Administration and Statistics, Escuela TÃ©cnica Superior de Ingenieros Industriales, JosÃ© GutiÃ©rrez Abascal, 2, 28006, Madrid, Spain. daniel.nagem.bouzon@alumnos.upm.es.; Universidade do Estado do Rio de Janeiro, Rua SÃ£o Francisco Xavier, 524, MaracanÃ£, 20550-900, Rio de Janeiro, Brazil. daniel.nagem.bouzon@a…	Predicting infectious disease outbreak impacts on population, healthcare resources and economics and has received a special academic focus during coronavirus (COVID-19) pandemic. Focus on human disease outbreak prediction techniques in current literature, Marques et al. (Predictive models for decision support in the COVID-19 crisis. Springer, Switzerland, 2021) state that there are four main meth…	Alzubi J, Nayyar A, Kumar A (2018) Machine learning from theory to algorithms: an overview. J Phys Conf Ser 1142:012012. (PMID: 10.1088/1742-6596/1142/1/012012); Anggraeni W, Aristiani L (2016) Using google trend data in forecasting number of dengue fever cases with ARIMAX method case study: Surabaya, Indonesia. In: 2016 International conference on information & communication technology and syste…	10.1007/s11538-022-01112-5	Tsega	=>	45	Excluded	} | RAYYAN-LABELS: statistical model/s | RAYYAN-EXCLUSION-REASONS: Lacks Behavioral Interventions
46	rayyan-100956860	Phenomenological Modelling of COVID-19 Epidemics in Sri Lanka, Italy, the United States, and Hebei Province of China	2020			Computational and mathematical methods in medicine	1748-6718	2020		6397063	Attanayake, A. M. C. H. and Perera, S. S. N. and Jayasinghe, S.	http://search.ebscohost.com.proxy-ub.rug.nl/login.aspx?direct=true&db=cmedm&AN=33101454&site=ehost-live&scope=site			Department of Statistics & Computer Science, Faculty of Science, University of Kelaniya, Sri Lanka. Research & Development Centre for Mathematical Modelling, Department of Mathematics, Faculty of Science, University of Colombo, Sri Lanka. Department of Clinical Medicine, Faculty of Medicine, University of Colombo, Sri Lanka.	The COVID-19 pandemic has resulted in increasing number of infections and deaths every day. Lack of specialized treatments for the disease demands preventive measures based on statistical/mathematical models. The analysis of epidemiological curve fitting, on number of daily infections across affected countries, provides useful insights on the characteristics of the epidemic. A variety of phenomen…	eCollection. Cited Medium: Internet. NLM ISO Abbr: Comput Math Methods Med. PubMed Central ID: PMC7573661. Linked References: Math Biosci. 2002 Jul-Aug;179(1):21-55. (PMID: 12047920); Infect Dis Model. 2020 Feb 14;5:256-263. (PMID: 32110742); Psychol Methods. 2012 Jun;17(2):228-43. (PMID: 22309957); Ecohealth. 2018 Jun;15(2):338-347. (PMID: 29238900); F1000Res. 2019 Jan 31;8:139. (PMID: 31119031)…	10.1155/2020/6397063	Tsega	=>	46	Excluded	} | RAYYAN-EXCLUSION-REASONS: Lacks Behavioral Interventions
47	rayyan-100956861	Epidemiological modelling in refugee and internally displaced people settlements: challenges and ways forward	2022			BMJ global health	2059-7908	7	3		Aylett-Bullock, Joseph and Gilman, Robert Tucker and Hall, Ian and Kennedy, David and Evers, Egmond Samir and Katta, Anjali and Ahmed, Hussien and Fong, Kevin and Adib, Keyrellous and Al Ariqi, Lubna and Ardalan, Ali and Nabeth, Pierre and von Harbou, Kai and Hoffmann Pham, Katherine and Cuesta-Lazaro, Carolina and Quera-Bofarull, Arnau and Gidraf Kahindo Maina, Allen and Valentijn, Tinka and Har…	http://search.ebscohost.com.proxy-ub.rug.nl/login.aspx?direct=true&db=cmedm&AN=35264317&site=ehost-live&scope=site			UN Global Pulse, United Nations, New York, New York, USA joseph@unglobalpulse.org.; Institute for Data Science, Durham University, Durham, UK. Centre for Crisis Studies and Mitigation, The University of Manchester, Manchester, UK.; Department of Earth and Environmental Sciences, The University of Manchester, Manchester, UK. Centre for Crisis Studies and Mitigation, The University of Manchester, M…	The spread of infectious diseases such as COVID-19 presents many challenges to healthcare systems and infrastructures across the world, exacerbating inequalities and leaving the world's most vulnerable populations at risk. Epidemiological modelling is vital to guiding evidence-informed or data-driven decision making. In forced displacement contexts, and in particular refugee and internally displa…	J Emerg Manag. 2021 Special Issue on COVID-19;18(7):127-139. (PMID: 34723354); Lancet Glob Health. 2021 Feb;9(2):e110-e111. (PMID: 33197394); BMJ Open. 2021 Mar 8;11(3):e044149. (PMID: 34006031); Health Care Manag Sci. 2007 Dec;10(4):331-9. (PMID: 18074966); BMJ Glob Health. 2020 Dec;5(12):. (PMID: 33303516); Philos Trans A Math Phys Eng Sci. 2018 Sep 13;376(2128):. (PMID: 30082308); BMJ Glob Hea…	10.1136/bmjgh-2021-007822	Tsega	=>	47	Excluded	} | RAYYAN-LABELS: vulnerable | RAYYAN-EXCLUSION-REASONS: Systematic review
48	rayyan-100956862	Mechanistic transmission modeling of COVID-19 on the Diamond Princess cruise ship demonstrates the importance of aerosol transmission	2021			Proceedings of the National Academy of Sciences of the United States of America	1091-6490	118	8		Azimi, Parham and Keshavarz, Zahra and Cedeno Laurent, Jose Guillermo and Stephens, Brent and Allen, Joseph G.	http://search.ebscohost.com.proxy-ub.rug.nl/login.aspx?direct=true&db=cmedm&AN=33536312&site=ehost-live&scope=site			Environmental Health Department, Harvard T.H. Chan School of Public Health, Boston, MA 02115; pazimi@hsph.harvard.edu jgallen@hsph.harvard.edu. Environmental Health Department, Harvard T.H. Chan School of Public Health, Boston, MA 02115. Department of Civil, Architectural, and Environmental Engineering, Illinois Institute of Technology, Chicago, IL 60616.	Several lines of existing evidence support the possibility of airborne transmission of coronavirus disease 2019 (COVID-19). However, quantitative information on the relative importance of transmission pathways of severe acute respiratory syndrome coronavirus 2 (SARS-CoV-2) remains limited. To evaluate the relative importance of multiple transmission routes for SARS-CoV-2, we developed a modeling …	Emerg Infect Dis. 2005 Jan;11(1):154-8. (PMID: 15705344); Clin Infect Dis. 2020 Oct 26;:. (PMID: 33104186); MMWR Morb Mortal Wkly Rep. 2020 Mar 27;69(12):347-352. (PMID: 32214086); BMC Infect Dis. 2018 Oct 29;18(1):540. (PMID: 30373527); JAMA. 2020 Jul 14;324(2):141-142. (PMID: 32478797); J Occup Environ Hyg. 2020 Sep;17(9):408-415. (PMID: 32643585); Indoor Air. 2018 May;28(3):394-403. (PMID: 292…	10.1073/pnas.2015482118	Tsega	=>	48	Excluded	} | RAYYAN-EXCLUSION-REASONS: Lacks Behavioral Interventions
49	rayyan-100956863	Real-time forecasting of COVID-19 bed occupancy in wards and Intensive Care Units	2021			Health care management science	1386-9620	24	2	402-419	Baas, Stef and Dijkstra, Sander and Braaksma, Aleida and van Rooij, Plom and Snijders, Fieke J. and Tiemessen, Lars and Boucherie, Richard J.	http://search.ebscohost.com.proxy-ub.rug.nl/login.aspx?direct=true&db=cmedm&AN=33768389&site=ehost-live&scope=site			Center for Healthcare Operations Improvement and Research (CHOIR), University of Twente, Enschede, The Netherlands. Center for Healthcare Operations Improvement and Research (CHOIR), University of Twente, Enschede, The Netherlands. A.Braaksma@utwente.nl. Elisabeth-TweeSteden Ziekenhuis, Tilburg, The Netherlands. Leiden University Medical Centre, Leiden, The Netherlands. Rijnstate, Arnhem, The Net…	This paper presents a mathematical model that provides a real-time forecast of the number of COVID-19 patients admitted to the ward and the Intensive Care Unit (ICU) of a hospital based on the predicted inflow of patients, their Length of Stay (LoS) in both the ward and the ICU as well as transfer of patients between the ward and the ICU. The data required for this forecast is obtained directly f…	Alban A, Chick SE, Dongelmans DA, van der Sluijs AF, Wiersinga WJ, Vlaar AP, Set D (2020) ICU capacity management during the COVID-19 pandemic using a stochastic process simulation. INSEAD Working Paper No 2020/20/TOM/HMI Available at https://doi.org/10.2139/ssrn.3570406.; Aleva F, van Mourik L, Broeders M, Paling A, de Jager C (2020) COVID-19 in critically ill patients in North Brabant, the Neth…	10.1007/s10729-021-09553-5	Tsega	=>	49	Excluded	} | RAYYAN-LABELS: the Netherlands | RAYYAN-EXCLUSION-REASONS: Lacks Behavioral Interventions
50	rayyan-100956864	A Mathematical Model to Study the Effectiveness of Some of the Strategies Adopted in Curtailing the Spread of COVID-19	2020			Computational and mathematical methods in medicine	1748-6718	2020		5248569	Baba, Isa Abdullahi and Baba, Bashir Abdullahi and Esmaili, Parvaneh	http://search.ebscohost.com.proxy-ub.rug.nl/login.aspx?direct=true&db=cmedm&AN=33082839&site=ehost-live&scope=site			Bayero University, Kano, Nigeria. Near East University, TRNC, Turkey.	In this paper, we developed a model that suggests the use of robots in identifying COVID-19-positive patients and which studied the effectiveness of the government policy of prohibiting migration of individuals into their countries especially from those countries that were known to have COVID-19 epidemic. Two compartmental models consisting of two equations each were constructed. The models studi…	eCollection. Cited Medium: Internet. NLM ISO Abbr: Comput Math Methods Med. PubMed Central ID: PMC7556273. Linked References: Bull Math Biol. 2003 Jul;65(4):609-40. (PMID: 12875336); N Engl J Med. 2020 Feb 20;382(8):727-733. (PMID: 31978945); J Microbiol Immunol Infect. 2020 Jun;53(3):481-484. (PMID: 32111449); Cancer Res. 2003 Oct 1;63(19):6212-20. (PMID: 14559806); Prog Biophys Mol Biol. 2004 J…	10.1155/2020/5248569	Tsega	=>	50	Excluded	} | RAYYAN-EXCLUSION-REASONS: Lacks Behavioral Interventions
51	rayyan-100956865	The first wave of the SARS-CoV-2 epidemic in Tuscany (Italy): A SI2R2D compartmental model with uncertainty evaluation	2021			PloS one	1932-6203	16	4	e0250029	Baccini, Michela and Cereda, Giulia and Viscardi, Cecilia	http://search.ebscohost.com.proxy-ub.rug.nl/login.aspx?direct=true&db=cmedm&AN=33882085&site=ehost-live&scope=site			Department of Statistics, Computer Science, Applications (DiSIA), University of Florence, Florence, Italy.	With the aim of studying the spread of the SARS-CoV-2 infection in the Tuscany region of Italy during the first epidemic wave (February-June 2020), we define a compartmental model that accounts for both detected and undetected infections and assumes that only notified cases can die. We estimate the infection fatality rate, the case fatality rate, and the basic reproduction number, modeled as a ti…	eCollection. Cited Medium: Internet. NLM ISO Abbr: PLoS One. PubMed Central ID: PMC8059849. Comment: Erratum in: PLoS One. 2021 Jun 2;16(6):e0252908. (PMID: 34077480). Linked References: Innovation (N Y). 2020 Nov 25;1(3):100047. (PMID: 32984861); BMJ Open. 2020 Aug 5;10(8):e039856. (PMID: 32759252); Nature. 2020 Aug;584(7820):257-261. (PMID: 32512579); J Travel Med. 2020 May 18;27(3):. (PMID: 32…	10.1371/journal.pone.0250029	Tsega	=>	51	Excluded	} | RAYYAN-EXCLUSION-REASONS: Only compartmental model,Not relevant to research question
52	rayyan-100956866	Evaluating a SARS-CoV-2 screening strategy based on serological tests	2020			Epidemiologia e prevenzione	1120-9763	44	5	193-199	Baccini, Michela and Mattei, Alessandra and Rocco, Emilio and Vannucci, Giulia and Mealli, Fabrizia	http://search.ebscohost.com.proxy-ub.rug.nl/login.aspx?direct=true&db=cmedm&AN=33412810&site=ehost-live&scope=site			Department of Statistics, Computer Science, Applications (DISIA), University of Florence, Florence (Italy); michela.baccini@unifi.it.; Florence Center for Data Science, Florence (Italy). Department of Statistics, Computer Science, Applications (DISIA), University of Florence, Florence (Italy.; Florence Center for Data Science, Florence (Italy).	Background: facing the SARS-CoV-2 epidemic requires intensive testing on the population to early identify and isolate infected subjects. Although RT-PCR is the most reliable technique to detect ongoing infections, serological tests are frequently proposed as tools in heterogeneous screening strategies.; Objectives: to analyse the performance of a screening strategy proposed by the local governmen…	Date of Electronic Publication: 20200901. ; Original Imprints: Publication: Milano : Cooperativa epidemiologia e prevenzione | RAYYAN-INCLUSION: {"Tsega"=>"Excluded"} | RAYYAN-EXCLUSION-REASONS: Screening strategy,Only compartmental model,Not relevant to research question	10.19191/EP20.5-6.S2.118	Tsega	=>	52	Excluded	} | RAYYAN-EXCLUSION-REASONS: Screening strategy,Only compartmental model,Not relevant to research question
53	rayyan-100956867	Pharmacometabolomics-Based Translational Biomarkers: How to Navigate the Data Ocean	2022			Omics : a journal of integrative biology	1557-8100	26	10	542-551	Bafiti, Vivi and Katsila, Theodora	http://search.ebscohost.com.proxy-ub.rug.nl/login.aspx?direct=true&db=cmedm&AN=36149303&site=ehost-live&scope=site			Institute of Chemical Biology, National Hellenic Research Foundation, Athens, Greece.	Metabolome is the end point of the genome-environment interplay, and enables an important holistic overview of individual adaptability and host responses to environmental, ecological, as well as endogenous changes such as disease. Pharmacometabolomics is the application of metabolome knowledge to decipher the mechanisms of interindividual and intraindividual variations in drug efficacy and safety…	Date of Electronic Publication: 2022 Sep 23. ; Original Imprints: Publication: Larchmont, NY : Mary Ann Liebert, Inc., c2002- | RAYYAN-INCLUSION: {"Tsega"=>"Excluded"} | RAYYAN-EXCLUSION-REASONS: Review	10.1089/omi.2022.0097	Tsega	=>	53	Excluded	} | RAYYAN-EXCLUSION-REASONS: Review
54	rayyan-100956868	Symptom-based vs asymptomatic testing for controlling SARS-CoV-2 transmission in low- and middle-income countries: A modelling analysis	2022			Epidemics	1878-0067	41		100631	Baik, Yeonsoo and Cilloni, Lucia and Kendall, Emily and Dowdy, David and Arinaminpathy, Nimalan	http://search.ebscohost.com.proxy-ub.rug.nl/login.aspx?direct=true&db=cmedm&AN=36174427&site=ehost-live&scope=site			Department of Epidemiology, Johns Hopkins Bloomberg School of Public Health, Baltimore, MD, USA. MRC Centre for Global Infectious Disease Analysis, School of Public Health, Imperial College London, United Kingdom. Electronic address: lc4215@ic.ac.uk. Center for Tuberculosis Research, Division of Infectious Diseases, Johns Hopkins University School of Medicine, Baltimore, MD, USA. Department of Ep…	Background: Diagnostic testing plays a critical role in the global COVID-19 response. Polymerase chain reaction (PCR) tests are highly accurate, but in resource-limited settings, limited capacity has led to testing delays; whereas lateral flow assays (LFAs) offer opportunities for rapid and affordable testing. We examined the potential epidemiological impact of different strategies for LFA deploy…	Cochrane Database Syst Rev. 2021 Mar 24;3:CD013705. (PMID: 33760236); BMJ. 2020 Nov 16;371:m4436. (PMID: 33199289); Public Health. 2020 May;182:170-172. (PMID: 32334183); Medicine (Baltimore). 2020 Jan;99(3):e18782. (PMID: 32011472); EBioMedicine. 2021 Jul;69:103455. (PMID: 34186490); Int J Infect Dis. 2022 Feb;115:30-34. (PMID: 34843956); N Engl J Med. 2020 Nov 26;383(22):e120. (PMID: 32997903);…	10.1016/j.epidem.2022.100631	Tsega	=>	54	Excluded	} | RAYYAN-EXCLUSION-REASONS: Testing strategies,Only compartmental model,Not relevant to research question
55	rayyan-100956869	Impacts of COVID-19 social distancing policies on water demand: A population dynamics perspective	2022			Journal of environmental management	1095-8630	302		113949	Bakchan, Amal and Roy, Arkajyoti and Faust, Kasey M.	http://search.ebscohost.com.proxy-ub.rug.nl/login.aspx?direct=true&db=cmedm&AN=34872171&site=ehost-live&scope=site			Civil, Architectural and Environmental Engineering, The University of Texas at Austin, 301 East Dean Keaton Street C1752, Austin, TX, 78712, United States. Electronic address: bakchan@utexas.edu. Management Science and Statistics, The University of Texas at San Antonio, One UTSA Cir., San Antonio, TX, 78249, United States. Electronic address: arkajyoti.roy@utsa.edu. Civil, Architectural and Envir…	Social distancing policies (SDPs) implemented in response to the COVID-19 pandemic have led to temporal and spatial shifts in water demand across cities. Water utilities need to understand these demand shifts to respond to potential operational and water-quality issues. Aided by a fixed-effects model of citywide water demand in Austin, Texas, we explore the impacts of various SDPs (e.g., time aft…	Int J Surg. 2020 Jun;78:185-193. (PMID: 32305533); Soc Sci Med. 2014 Oct;119:147-54. (PMID: 25181474); J Environ Manage. 2021 Jul 1;289:112522. (PMID: 33848878); Cureus. 2020 Oct 1;12(10):e10754. (PMID: 33150106); J Environ Manage. 2021 Aug 15;292:112694. (PMID: 33990012); Stoch Environ Res Risk Assess. 2021;35(3):531-534. (PMID: 32837312); Environ Res. 2020 Sep;188:109807. (PMID: 32574854); Int …	10.1016/j.jenvman.2021.113949	Tsega	=>	55	Excluded	} | RAYYAN-EXCLUSION-REASONS: wrong study design
56	rayyan-100956870	Assessing the influence of climate on wintertime SARS-CoV-2 outbreaks	2021			Nature communications	2041-1723	12	1	846	Baker, Rachel E. and Yang, Wenchang and Vecchi, Gabriel A. and Metcalf, C. Jessica E. and Grenfell, Bryan T.	http://search.ebscohost.com.proxy-ub.rug.nl/login.aspx?direct=true&db=cmedm&AN=33558479&site=ehost-live&scope=site			High Meadows Environmental Institute, Princeton University, Princeton, NJ, USA. racheleb@princeton.edu.; Department of Ecology and Evolutionary Biology, Princeton University, Princeton, NJ, USA. racheleb@princeton.edu. Department of Geosciences, Princeton University, Princeton, NJ, USA. High Meadows Environmental Institute, Princeton University, Princeton, NJ, USA.; Department of Geosciences, Pri…	High susceptibility has limited the role of climate in the SARS-CoV-2 pandemic to date. However, understanding a possible future effect of climate, as susceptibility declines and the northern-hemisphere winter approaches, is an important open question. Here we use an epidemiological model, constrained by observations, to assess the sensitivity of future SARS-CoV-2 disease trajectories to local cl…	PLoS Pathog. 2018 Nov 8;14(11):e1007327. (PMID: 30408114); Lancet Infect Dis. 2020 Aug 4;:. (PMID: 32763195); Swiss Med Wkly. 2020 Mar 16;150:w20224. (PMID: 32176808); Am J Epidemiol. 2004 Sep 15;160(6):509-16. (PMID: 15353409); Lancet Infect Dis. 2020 May;20(5):533-534. (PMID: 32087114); Proc Natl Acad Sci U S A. 2009 Mar 3;106(9):3243-8. (PMID: 19204283); PLoS Pathog. 2015 Jan 08;11(1):e1004591…	10.1038/s41467-021-20991-1	Tsega	=>	56	Excluded	} | RAYYAN-EXCLUSION-REASONS: Lacks Behavioral Interventions
57	rayyan-100956871	Age-stratified discrete compartment model of the COVID-19 epidemic with application to Switzerland	2020			Scientific reports	2045-2322	10	1	21306	Balabdaoui, Fadoua and Mohr, Dirk	http://search.ebscohost.com.proxy-ub.rug.nl/login.aspx?direct=true&db=cmedm&AN=33277545&site=ehost-live&scope=site			Seminar of Statistics, Department of Mathematics, Swiss Federal Institute of Technology (ETH), RÃ¤mistrasse 101, 8092, Zurich, Switzerland. Department of Mechanical and Process Engineering, Swiss Federal Institute of Technology (ETH), Tannenstrasse 3, 8092, Zurich, Switzerland. dmohr@ethz.ch.	Compartmental models enable the analysis and prediction of an epidemic including the number of infected, hospitalized and deceased individuals in a population. They allow for computational case studies on non-pharmaceutical interventions thereby providing an important basis for policy makers. While research is ongoing on the transmission dynamics of the SARS-CoV-2 coronavirus, it is important to …	Swiss Med Wkly. 2020 May 04;150:w20271. (PMID: 32365217); Math Biosci. 1994 Nov;124(1):83-105. (PMID: 7827425); N Engl J Med. 2020 Apr 30;382(18):1708-1720. (PMID: 32109013); Quant Biol. 2020;8(1):11-19. (PMID: 32219006); J Math Biol. 1990;28(4):365-82. (PMID: 2117040); Lancet Infect Dis. 2020 Jun;20(6):669-677. (PMID: 32240634); Nat Med. 2020 Jun;26(6):855-860. (PMID: 32322102); Emerg Infect Dis…	10.1038/s41598-020-77420-4	Tsega	=>	57	Excluded	} | RAYYAN-LABELS: S-I-R | RAYYAN-EXCLUSION-REASONS: Lacks Behavioral Interventions
58	rayyan-100956872	Myocardial oxygen balance during acute normovolemic hemodilution: A novel compartmental modeling approach	2019			Computers in biology and medicine	1879-0534	105		16-26	Balasubramanian, Vignesh and Li, John K. J. and O'Hara, Dorene and Kaya, Mehmet	http://search.ebscohost.com.proxy-ub.rug.nl/login.aspx?direct=true&db=cmedm&AN=30572164&site=ehost-live&scope=site			Department of Biomedical and Chemical Engineering and Sciences, Florida Institute of Technology, Melbourne, FL, USA. Department of Biomedical Engineering and Robert Wood Johnson Medical School, Rutgers University, Piscataway, NJ, USA; College of Biomedical Engineering and Instrument Science, Zhejiang University, Hangzhou, China. Department of Orthopedic, Rutgers New Jersey Medical School, Newark,…	Background: Hemodilution was introduced initially as a blood conservation technique to reduce allogeneic blood transfusion in patients undergoing surgical procedures. Although the technique has been approved by the National Institute of Health consensus panel, limits of hemodilution under anesthetic conditions have not been established as they have in animal models.; Methods: A novel multi-compar…	Date of Electronic Publication: 2018 Dec 12. Current Imprints: Publication: New York : Elsevier; Original Imprints: Publication: New York, Pergamon Press. | RAYYAN-INCLUSION: {"Tsega"=>"Excluded"} | RAYYAN-EXCLUSION-REASONS: wrong population	10.1016/j.compbiomed.2018.12.009	Tsega	=>	58	Excluded	} | RAYYAN-EXCLUSION-REASONS: wrong population
59	rayyan-100956873	Mathematical model for the mitigation of the economic effects of the Covid-19 in the Democratic Republic of the Congo	2021			PloS one	1932-6203	16	5	e0250775	Balike DieudonnÃ©, Zirhumanana	http://search.ebscohost.com.proxy-ub.rug.nl/login.aspx?direct=true&db=cmedm&AN=33939724&site=ehost-live&scope=site			Department of Mathematics and Physics, Institut SupÃ©rieur PÃ©dagogique de Bukavu, Bukavu, South-Kivu, Democratic Republic of the Congo.	Since the apparition of the SRAS-Cov-2 in Wuhan in China, several countries have set diverse measures to stop its spread. Measures envisaged include national or local lockdown and travels ban. In the DRC, these measures have seriously prejudiced the economy of the country which is mainly informal. In this paper, a mathematical model for the spread of Covid-19 in Democratic Republic of Congo (DRC)…	eCollection. Cited Medium: Internet. NLM ISO Abbr: PLoS One. PubMed Central ID: PMC8092783. Linked References: J Travel Med. 2020 Mar 13;27(2):. (PMID: 31985790); N Engl J Med. 2020 Mar 26;382(13):1199-1207. (PMID: 31995857); PLoS One. 2014 Mar 19;9(3):e91989. (PMID: 24647562); J Clin Med. 2020 Mar 02;9(3):. (PMID: 32131537); Clin Microbiol Infect. 2013 Nov;19(11):999-1005. (PMID: 24266045); J Cl…	10.1371/journal.pone.0250775	Tsega	=>	59	Excluded	} | RAYYAN-LABELS: vulnerable | RAYYAN-EXCLUSION-REASONS: Lacks Behavioral Interventions
60	rayyan-100956874	Selection of viral variants during persistent infection of insectivorous bat cells with Middle East respiratory syndrome coronavirus	2020			Scientific reports	2045-2322	10	1	7257	Banerjee, Arinjay and Subudhi, Sonu and Rapin, Noreen and Lew, Jocelyne and Jain, Richa and Falzarano, Darryl and Misra, Vikram	http://search.ebscohost.com.proxy-ub.rug.nl/login.aspx?direct=true&db=cmedm&AN=32350357&site=ehost-live&scope=site			Department of Veterinary Microbiology, Western College of Veterinary Medicine, University of Saskatchewan, Saskatoon, SK, Canada.; Department of Pathology and Molecular Medicine, Michael DeGroote Institute for Infectious Disease Research, McMaster Immunology Research Centre, McMaster University, Hamilton, ON, Canada. Department of Veterinary Microbiology, Western College of Veterinary Medicine, U…	Coronaviruses that cause severe acute respiratory syndrome (SARS) and Middle East respiratory syndrome (MERS) are speculated to have originated in bats. The mechanisms by which these viruses are maintained in individuals or populations of reservoir bats remain an enigma. Mathematical models have predicted long-term persistent infection with low levels of periodic shedding as a likely route for vi…	Letko, M. et al. Adaptive Evolution of MERS-CoV to Species Variation in DPP4. Cell Rep. 24, 1730â€“1737 (2018). (PMID: 30110630710422310.1016/j.celrep.2018.07.045); Hayman, D. T. S. Bats as Viral Reservoirs. Annu. Rev. Virol. 3, 77â€“99 (2016). (PMID: 2757843710.1146/annurev-virology-110615-042203); Oâ€™Shea, T. J. et al. Bat flight and zoonotic viruses. Emerg Infect Dis 20, 741â€“745 (2014). (PM…	10.1038/s41598-020-64264-1	Tsega	=>	60	Excluded	} | RAYYAN-EXCLUSION-REASONS: Cells,Virology,Not relevant to research question
61	rayyan-100956875	Competing health risks associated with the COVID-19 pandemic and early response: A scoping review	2022			PloS one	1932-6203	17	8	e0273389	Baral, Stefan and Rao, Amrita and Rwema, Jean Olivier Twahirwa and Lyons, Carrie and Cevik, Muge and KÃ¥gesten, Anna E. and Diouf, Daouda and Sohn, Annette H. and Phaswana-Mafuya, Refilwe Nancy and Kamarulzaman, Adeeba and Millett, Gregorio and Marcus, Julia L. and Mishra, Sharmistha	http://search.ebscohost.com.proxy-ub.rug.nl/login.aspx?direct=true&db=cmedm&AN=36037216&site=ehost-live&scope=site			Department of Epidemiology, Johns Hopkins School of Public Health, Baltimore, Maryland, United States of America. Division of Infection and Global Health Research, School of Medicine, University of St. Andrews, St. Andrews, Scotland. Department of Global Public Health, Karolinska Institutet, Solna, Sweden. Enda SantÃ©, Dakar, Senegal. TREAT Asia, amfAR, The Foundation for AIDS Research, Bangkok, …	Background: COVID-19 has rapidly emerged as a global public health threat with infections recorded in nearly every country. Responses to COVID-19 have varied in intensity and breadth, but generally have included domestic and international travel limitations, closure of non-essential businesses, and repurposing of health services. While these interventions have focused on testing, treatment, and m…	eCollection. Cited Medium: Internet. NLM ISO Abbr: PLoS One. PubMed Central ID: PMC9423636. Comment: Update of: medRxiv. 2021 Dec 15;:. (PMID: 33442703). Linked References: AIDS Behav. 2020 Aug;24(8):2244-2249. (PMID: 32303925); Braz J Infect Dis. 2020 Jul - Aug;24(4):360-364. (PMID: 32504552); Am J Trop Med Hyg. 2020 Nov;103(5):1773-1776. (PMID: 32885776); Pers Individ Dif. 2021 Jan 1;168:110396…	10.1371/journal.pone.0273389	Tsega	=>	61	Excluded	} | RAYYAN-EXCLUSION-REASONS: Review,Not relevant to research question
62	rayyan-100956876	Modelling the interplay of SARS-CoV-2 variants in the United Kingdom	2022			Scientific reports	2045-2322	12	1	12372	Barreiro, N. L. and Govezensky, T. and Ventura, C. I. and NÃºÃ±ez, M. and Bolcatto, P. G. and Barrio, R. A.	http://search.ebscohost.com.proxy-ub.rug.nl/login.aspx?direct=true&db=cmedm&AN=35859100&site=ehost-live&scope=site			Instituto de Investigaciones CientÃ­ficas y TÃ©cnicas para la Defensa (CITEDEF), 1603, Buenos Aires, Argentina. Instituto de Investigaciones BiomÃ©dicas, Universidad Nacional AutÃ³noma de MÃ©xico, 04510, Mexico, Mexico. tzipe@unam.mx. (CONICET) Centro AtÃ³mico Bariloche-CNEA, Universidad Nacional de RÃ­o Negro, 8400, Bariloche, Argentina. Consejo Nacional de Investigaciones CientÃ­ficas y TÃ©cnic…	Many COVID-19 vaccines are proving to be highly effective to prevent severe disease and to diminish infections. Their uneven geographical distribution favors the appearance of new variants of concern, as the highly transmissible Delta variant, affecting particularly non-vaccinated people. It is important to device reliable models to analyze the spread of the different variants. A key factor is to…	Sci Rep. 2022 Jan 31;12(1):1603. (PMID: 35102216); Sci Rep. 2021 May 11;11(1):10024. (PMID: 33976342); Lancet. 2021 Mar 20;397(10279):1057-1058. (PMID: 33640038); Viruses. 2021 Mar 05;13(3):. (PMID: 33807957); Physica A. 2021 Nov 15;582:126274. (PMID: 34305295); BMJ. 2021 Mar 9;372:n579. (PMID: 33687922); Lancet Infect Dis. 2020 May;20(5):533-534. (PMID: 32087114); Microorganisms. 2021 Feb 02;9(2…	10.1038/s41598-022-16147-w	Tsega	=>	62	Excluded	} | RAYYAN-LABELS: social behavior | RAYYAN-EXCLUSION-REASONS: Vaccination strategies,Only compartmental model
63	rayyan-100956877	In Silico Evaluation of Paxlovid's Pharmacometrics for SARS-CoV-2: A Multiscale Approach	2022			Viruses	1999-4915	14	5		Bartha, Ferenc A. and JuhÃ¡sz, NÃ³ra and Marzban, Sadegh and Han, Renji and RÃ¶st, Gergely	http://search.ebscohost.com.proxy-ub.rug.nl/login.aspx?direct=true&db=cmedm&AN=35632843&site=ehost-live&scope=site			Bolyai Institute, University of Szeged, H-6720 Szeged, Hungary. School of Sciences, Zhejiang University of Science and Technology, Hangzhou 310023, China.	Paxlovid is a promising, orally bioavailable novel drug for SARS-CoV-2 with excellent safety profiles. Our main goal here is to explore the pharmacometric features of this new antiviral. To provide a detailed assessment of Paxlovid, we propose a hybrid multiscale mathematical approach. We demonstrate that the results of the present in silico evaluation match the clinical expectations remarkably w…	Annu Rev Control. 2020;50:448-456. (PMID: 33020692); Am J Physiol Lung Cell Mol Physiol. 2008 Jul;295(1):L231-4. (PMID: 18487354); Acta Pharmacol Sin. 2021 Jul;42(7):1195-1200. (PMID: 33041326); Virus Evol. 2021 Apr 27;7(1):veab039. (PMID: 34221452); Clin Pharmacol Ther. 2021 Apr;109(4):829-840. (PMID: 33410134); Nat Rev Immunol. 2002 Jan;2(1):28-36. (PMID: 11905835); Anesthesiology. 1999 Sep;91(…	10.3390/v14051103	Tsega	=>	63	Excluded	} | RAYYAN-EXCLUSION-REASONS: Lacks Behavioral Interventions
64	rayyan-100956878	A stochastic compartmental model to simulate the Covid-19 epidemic spread on a simple network	2020			Theoretical biology forum	2282-2593	113	1	31-46	Bazzani, Armando and Lunedei, Enrico and Rambaldi, Sandro	http://search.ebscohost.com.proxy-ub.rug.nl/login.aspx?direct=true&db=cmedm&AN=33929002&site=ehost-live&scope=site			Department of Physics and Astronomy (DIFA), University of Bologna, Italy; INFN, Division of Bologna, Italy; Interdepartmental Center Alma-Climate, University of Bologna, Italy. Interdepartmental Center Alma-Climate, University of Bologna, Italy. Department of Physics and Astronomy (DIFA), University of Bologna, Italy; Interdepartmental Center Alma-Climate, University of Bologna, Italy.	The recent Covid-19 epidemic has pointed out the inadequacy of the plans applied by industrial countries to limit the epidemic spread and frailty of the global economy to cope with a pandemic. Many countries were forced to a global lockdown with a great socio-economic impact. In Italy, one of the problems was the complex mobility network structure of the Northern regions that made ineffective the…	Date of Electronic Publication: 2020 Jan 01. ; Original Imprints: Publication: Pisa : Fabrizio Serra | RAYYAN-INCLUSION: {"Tsega"=>"Excluded"} | RAYYAN-EXCLUSION-REASONS: Only compartmental model,Not relevant to research question	10.19272/202011402004	Tsega	=>	64	Excluded	} | RAYYAN-EXCLUSION-REASONS: Only compartmental model,Not relevant to research question
65	rayyan-100956879	Will SARS-CoV-2 Become Just Another Seasonal Coronavirus?	2021			Viruses	1999-4915	13	5		Beams, Alexander B. and Bateman, Rebecca and Adler, Frederick R.	http://search.ebscohost.com.proxy-ub.rug.nl/login.aspx?direct=true&db=cmedm&AN=34067128&site=ehost-live&scope=site			Department of Mathematics, University of Utah, Salt Lake City, UT 84112, USA.; Division of Epidemiology, University of Utah, Salt Lake City, UT 84108, USA. University of Utah, Salt Lake City, UT 84112, USA. Division of Epidemiology, University of Utah, Salt Lake City, UT 84108, USA.; School of Biological Sciences, University of Utah, Salt Lake City, UT 84112, USA.	The future prevalence and virulence of SARS-CoV-2 is uncertain. Some emerging pathogens become avirulent as populations approach herd immunity. Although not all viruses follow this path, the fact that the seasonal coronaviruses are benign gives some hope. We develop a general mathematical model to predict when the interplay among three factors, correlation of severity in consecutive infections, p…	Cell. 2020 May 28;181(5):969-977. (PMID: 32437659); Pediatr Pulmonol. 2020 May;55(5):1169-1174. (PMID: 32134205); Cell Stress. 2020 Mar 02;4(4):66-75. (PMID: 32292881); Pediatr Infect Dis J. 2020 May;39(5):355-368. (PMID: 32310621); Scand J Infect Dis. 2003;35(10):728-35. (PMID: 14606612); PLoS One. 2019 Dec 17;14(12):e0226436. (PMID: 31846480); BMJ. 2020 May 6;369:m1728. (PMID: 32376669); J Pedi…	10.3390/v13050854	Tsega	=>	65	Excluded	} | RAYYAN-EXCLUSION-REASONS: Lacks Behavioral Interventions
66	rayyan-100956880	Development and dissemination of infectious disease dynamic transmission models during the COVID-19 pandemic: what can we learn from other pathogens and how can we move forward?	2021			The Lancet. Digital health	2589-7500	3	1	e41-e50	Becker, Alexander D. and Grantz, Kyra H. and Hegde, Sonia T. and BÃ©rubÃ©, Sophie and Cummings, Derek A. T. and Wesolowski, Amy	http://search.ebscohost.com.proxy-ub.rug.nl/login.aspx?direct=true&db=cmedm&AN=33735068&site=ehost-live&scope=site			Department of Biology, Stanford University, Stanford, CA, USA. Department of Epidemiology, Johns Hopkins Bloomberg School of Public Health, Baltimore, MD, USA. Department of Biostatistics, Johns Hopkins Bloomberg School of Public Health, Baltimore, MD, USA. Department of Biology, University of Florida, Gainesville, FL, USA; Emerging Pathogens Institute, University of Florida, Gainesville, FL, USA…	The current COVID-19 pandemic has resulted in the unprecedented development and integration of infectious disease dynamic transmission models into policy making and public health practice. Models offer a systematic way to investigate transmission dynamics and produce short-term and long-term predictions that explicitly integrate assumptions about biological, behavioural, and epidemiological proce…	AIDS. 2019 Dec 15;33 Suppl 3:S227-S234. (PMID: 31805028); Nat Ecol Evol. 2020 Jul;4(7):934-939. (PMID: 32341514); PLoS Med. 2012;9(7):e1001259. (PMID: 22802739); BMC Med. 2019 Aug 19;17(1):163. (PMID: 31422772); PLoS Pathog. 2012;8(4):e1002588. (PMID: 22496640); Emerg Infect Dis. 2020 Jul;26(7):1470-1477. (PMID: 32255761); Pan Afr Med J. 2015 Oct 11;22 Suppl 1:18. (PMID: 26740846); AIDS. 1989 Dec…	10.1016/S2589-7500(20)30268-5	Tsega	=>	66	Excluded	} | RAYYAN-EXCLUSION-REASONS: Review,Not relevant to research question
67	rayyan-100956881	A review and agenda for integrated disease models including social and behavioural factors	2021			Nature human behaviour	2397-3374	5	7	834-846	Bedson, Jamie and Skrip, Laura A. and Pedi, Danielle and Abramowitz, Sharon and Carter, Simone and Jalloh, Mohamed F. and Funk, Sebastian and Gobat, Nina and Giles-Vernick, Tamara and Chowell, Gerardo and de Almeida, JoÃ£o Rangel and Elessawi, Rania and Scarpino, Samuel V. and Hammond, Ross A. and Briand, Sylvie and Epstein, Joshua M. and HÃ©bert-Dufresne, Laurent and Althouse, Benjamin M.	http://search.ebscohost.com.proxy-ub.rug.nl/login.aspx?direct=true&db=cmedm&AN=34183799&site=ehost-live&scope=site			Independent Consultant, Seattle, WA, USA. Institute for Disease Modeling, Global Health, Bill & Melinda Gates Foundation, Seattle, WA, USA.; University of Liberia, Monrovia, Liberia. Bill & Melinda Gates Foundation, Seattle, WA, USA. Independent Consultant, Isle la Motte, VT, USA. Social Science Analytics Cell, UNICEF, Kinshasa, Democratic Republic of the Congo.; UNICEF Public Health Emergencies,…	Social and behavioural factors are critical to the emergence, spread and containment of human disease, and are key determinants of the course, duration and outcomes of disease outbreaks. Recent epidemics of Ebola in West Africa and coronavirus disease 2019 (COVID-19) globally have reinforced the importance of developing infectious disease models that better integrate social and behavioural dynami…	Kapiriri, L. & Ross, A. The politics of disease epidemics: a comparative analysis of the SARS, Zika, and Ebola outbreaks. Glob. Soc. Welf. 7, 33â€“45 (2020). (PMID: 3222671910.1007/s40609-018-0123-y); Lewis, M. The economics of epidemics. Georget. J. Int. Aff. 2, 25â€“31 (2001).; Gelfand M. J. et al. The relationship between cultural tightnessâ€“looseness and COVID-19 cases and deaths: a global a…	10.1038/s41562-021-01136-2	Tsega	=>	67	Excluded	} | RAYYAN-EXCLUSION-REASONS: Review
68	rayyan-100956882	A differential equations model-fitting analysis of COVID-19 epidemiological data to explain multi-wave dynamics	2021			Scientific reports	2045-2322	11	1	16312	Beira, Maria Jardim and SebastiÃ£o, Pedro JosÃ©	http://search.ebscohost.com.proxy-ub.rug.nl/login.aspx?direct=true&db=cmedm&AN=34381088&site=ehost-live&scope=site			Center of Physics and Engineering of Advanced Materials, Departamento de FÃ­sica, Instituto Superior TÃ©cnico, Universidade de Lisboa, Av. Rovisco Pais, 1049-001, Lisbon, Portugal. maria.beira@tecnico.ulisboa.pt. Center of Physics and Engineering of Advanced Materials, Departamento de FÃ­sica, Instituto Superior TÃ©cnico, Universidade de Lisboa, Av. Rovisco Pais, 1049-001, Lisbon, Portugal.	Compartmental epidemiological models are, by far, the most popular in the study of dynamics related with infectious diseases. It is, therefore, not surprising that they are frequently used to study the current COVID-19 pandemic. Taking advantage of the real-time availability of COVID-19 related data, we perform a compartmental model fitting analysis of the portuguese case, using an online open-ac…	Philos Trans R Soc Lond B Biol Sci. 2004 Jul 29;359(1447):1091-105. (PMID: 15306395); Pulmonology. 2020 Mar - Apr;26(2):114-115. (PMID: 32151613); Science. 2020 May 1;368(6490):489-493. (PMID: 32179701); Math Biosci. 2017 Apr;286:22-30. (PMID: 28161305); Nat Hum Behav. 2020 Jul;4(7):746-755. (PMID: 32572175); PLoS One. 2020 Nov 6;15(11):e0241951. (PMID: 33156859); F1000Res. 2020 Apr 23;9:283. (PM…	10.1038/s41598-021-95494-6	Tsega	=>	68	Excluded	} | RAYYAN-EXCLUSION-REASONS: Only compartmental model,Not relevant to research question
69	rayyan-100956883	What is life? Active particles tools towards behavioral dynamics in social-biology and economics	2022			Physics of life reviews	1873-1457	43		189-207	Bellomo, N. and Esfahanian, M. and Secchini, V. and Terna, P.	http://search.ebscohost.com.proxy-ub.rug.nl/login.aspx?direct=true&db=cmedm&AN=36272239&site=ehost-live&scope=site			University of Granada, Spain; Politecnico Torino, Italy; Fondazione Collegio Carlo Alberto, Torino, Italy. Electronic address: nicola.bellomo@polito.it. Polytechnic University of Turin, Italy(1). Electronic address: maziaralefnull@gmail.com. Charles University, Institute of Economic Studies, Faculty of Social Sciences, Prague, Czech Republic. Electronic address: valeria.secchini@fsv.cuni.cz. Univ…	This review paper is devoted to study the conceptual difficulties that mathematics meets when attempting to describe the complexity of living matter focusing on the challenging perspective of developing a mathematical theory for living systems including mutations and selection. The quest starts with the identification of a number of common complexity features of living systems. Then, mathematical…	Date of Electronic Publication: 2022 Oct 13. ; Original Imprints: Publication: Amsterdam ; Boston : Elsevier, c2004- | RAYYAN-INCLUSION: {"Tsega"=>"Excluded"} | RAYYAN-EXCLUSION-REASONS: Review,wrong study design,Not relevant to research question	10.1016/j.plrev.2022.10.001	Tsega	=>	69	Excluded	} | RAYYAN-EXCLUSION-REASONS: Review,wrong study design,Not relevant to research question
70	rayyan-100956884	Consistent pattern of epidemic slowing across many geographies led to longer, flatter initial waves of the COVID-19 pandemic	2022			PLoS computational biology	1553-7358	18	8	e1010375	Ben-Nun, Michal and Riley, Pete and Turtle, James and Riley, Steven	http://search.ebscohost.com.proxy-ub.rug.nl/login.aspx?direct=true&db=cmedm&AN=35969627&site=ehost-live&scope=site			Predictive Science Inc., San Diego California United States of America. MRC Centre for Outbreak Analysis and Modelling, Department of Infectious Disease Epidemiology, School of Public Health, Imperial College London, London, United Kingdom.	To define appropriate planning scenarios for future pandemics of respiratory pathogens, it is important to understand the initial transmission dynamics of COVID-19 during 2020. Here, we fit an age-stratified compartmental model with a flexible underlying transmission term to daily COVID-19 death data from states in the contiguous U.S. and to national and sub-national data from around the world. T…	eCollection. Cited Medium: Internet. NLM ISO Abbr: PLoS Comput Biol. PubMed Central ID: PMC9410547. Linked References: Science. 2021 Feb 19;371(6531):. (PMID: 33323424); J Infect. 2021 Apr;82(4):e27-e28. (PMID: 33383088); PLoS Comput Biol. 2020 Oct 15;16(10):e1008388. (PMID: 33057438); J Infect. 2021 Jan;82(1):133-142. (PMID: 33275956); Nature. 2004 Dec 16;432(7019):904-6. (PMID: 15602562); BMJ G…	10.1371/journal.pcbi.1010375	Tsega	=>	70	Excluded	} | RAYYAN-EXCLUSION-REASONS: Only compartmental model,Not relevant to research question
71	rayyan-100956885	COVID-19 dynamics in Madrid (Spain): A new convolutional model to find out the missing information during the first three waves	2022			PloS one	1932-6203	17	12	e0279080	Benavides, EfrÃ©n M. and OrdobÃ¡s GavÃ­n, MarÃ­a and Mallaina GarcÃ­a, RaÃºl and de Miguel GarcÃ­a, Sara and OrtÃ­z Pinto, Maira and DomÃ©nech Gimenez, RamÃ³n and Gandarillas Grande, Ana	http://search.ebscohost.com.proxy-ub.rug.nl/login.aspx?direct=true&db=cmedm&AN=36548226&site=ehost-live&scope=site			Department of Fluid Mechanics and Aersospace Propulsion, Universidad PolitÃ©cnica de Madrid, Madrid, Spain. Epidemiology Department, Directorate General of Public Health, Madrid Regional Health Authority, Madrid, Spain. Strategic Planning Department, Directorate of Integrated Healthcare Process, Foundation on Innovation and Research in Primary Care Foundation FIIBAP, Madrid, Spain.	This article presents a novel mathematical model to describe the spread of an infectious disease in the presence of social and health events: it uses 15 compartments, 7 convolution integrals and 4 types of infected individuals, asymptomatic, mild, moderate and severe. A unique feature of this work is that the convolutions and the compartments have been selected to maximize the number of independe…	eCollection. Cited Medium: Internet. NLM ISO Abbr: PLoS One. PubMed Central ID: PMC9778560. Linked References: N Engl J Med. 2020 Feb 20;382(8):727-733. (PMID: 31978945); PLoS Comput Biol. 2021 Jan 22;17(1):e1008619. (PMID: 33481773); Chaos Solitons Fractals. 2020 Sep;138:109928. (PMID: 32501378); Comput Math Methods Med. 2020 Oct 13;2020:5248569. (PMID: 33082839); JAMA. 2020 Apr 14;323(14):1406-…	10.1371/journal.pone.0279080	Tsega	=>	71	Excluded	} | RAYYAN-EXCLUSION-REASONS: Lacks Behavioral Interventions
72	rayyan-100956886	A unifying nonlinear probabilistic epidemic model in space and time	2021			Scientific reports	2045-2322	11	1	13860	Beneduci, Roberto and Bilotta, Eleonora and Pantano, Pietro	http://search.ebscohost.com.proxy-ub.rug.nl/login.aspx?direct=true&db=cmedm&AN=34226649&site=ehost-live&scope=site			Department of Physics, University of Calabria, Rende, CS, 87036, Italy. roberto.beneduci@unical.it.; Istituto Nazionale di Fisica Nucleare, gruppo collegato Cosenza, Rende, CS, 87036, Italy. roberto.beneduci@unical.it. Department of Physics, University of Calabria, Rende, CS, 87036, Italy.	Covid-19 epidemic dramatically relaunched the importance of mathematical modelling in supporting governments decisions to slow down the disease propagation. On the other hand, it remains a challenging task for mathematical modelling. The interplay between different models could be a key element in the modelling strategies. Here we propose a continuous space-time non-linear probabilistic model fro…	N Engl J Med. 2020 Mar 26;382(13):1199-1207. (PMID: 31995857); Epidemics. 2020 Sep;32:100395. (PMID: 32405321); J R Stat Soc Ser A Stat Soc. 1994;157(1):115-49. (PMID: 12159126); Bull Math Biol. 1991;53(1-2):33-55. (PMID: 2059741); Proc Natl Acad Sci U S A. 2020 Jul 14;117(28):16092-16095. (PMID: 32581126); Science. 2020 May 1;368(6490):489-493. (PMID: 32179701); Lancet Infect Dis. 2020 Jul;20(7)…	10.1038/s41598-021-93388-1	Tsega	=>	72	Excluded	} | RAYYAN-LABELS: SIR | RAYYAN-EXCLUSION-REASONS: Lacks Behavioral Interventions
73	rayyan-100956887	A Framework for Inferring Epidemiological Model Parameters using Bayesian Nonparametrics	2022			AMIA ... Annual Symposium proceedings. AMIA Symposium	1942-597X	2021		217-226	Bent, Oliver E. and Wachira, Charles and Remy, Sekou L. and Ogallo, William and Walcott-Bryant, Aisha	http://search.ebscohost.com.proxy-ub.rug.nl/login.aspx?direct=true&db=cmedm&AN=35308928&site=ehost-live&scope=site			IBM Research Africa, Nairobi, Kenya.	The use of epidemiological models for decision-making has been prominent during the COVID-19 pandemic. Our work presents the application of nonparametric Bayesian techniques for inferring epidemiological model parameters based on available data sets published during the pandemic, towards enabling predictions under uncertainty during emerging pandemics. We present a methodology and framework that …	eCollection. Cited Medium: Internet. NLM ISO Abbr: AMIA Annu Symp Proc. PubMed Central ID: PMC8861664. Linked References: Nat Hum Behav. 2020 Jul;4(7):756-768. (PMID: 32576982); Nature. 2020 Aug;584(7820):257-261. (PMID: 32512579); Sensors (Basel). 2020 May 29;20(11):. (PMID: 32486055); Stat Biopharm Res. 2020 Aug 18;12(4):506-517. (PMID: 34191983); Mater Today Proc. 2020 Nov 17;:. (PMID: 3322473…		Tsega	=>	73	Excluded	} | RAYYAN-LABELS: SEIRD | RAYYAN-EXCLUSION-REASONS: Not relevant to research question
74	rayyan-100956888	Mathematical modelling of SARS-CoV-2 infection of human and animal host cells reveals differences in the infection rates and delays in viral particle production by infected cells	2021			Journal of theoretical biology	1095-8541	531		110895	BernhauerovÃ¡, Veronika and Lisowski, Bartek and Rezelj, Veronica V. and Vignuzzi, Marco	http://search.ebscohost.com.proxy-ub.rug.nl/login.aspx?direct=true&db=cmedm&AN=34499915&site=ehost-live&scope=site			Department of Biophysics and Physical Chemistry, Faculty of Pharmacy, Charles University, HeyrovskÃ©ho 1203, Hradec KrÃ¡lovÃ© 500 05, Czech Republic. Electronic address: bernhauve@faf.cuni.cz. Department of Biophysics, Chair of Physiology, Jagiellonian University Medical College, Å›w. Åazarza 16, KrakÃ³w 31-530, Poland. Institut Pasteur, Viral Populations and Pathogenesis Unit, Department of Vir…	Severe acute respiratory syndrome coronavirus 2 (SARS-CoV -2), a causative agent of COVID-19 disease, poses a significant threat to public health. Since its outbreak in December 2019, Wuhan, China, extensive collection of diverse data from cell culture and animal infections as well as population level data from an ongoing pandemic, has been vital in assessing strategies to battle its spread. Math…	Date of Electronic Publication: 2021 Sep 06. Current Imprints: Publication: Amsterdam : Elsevier; Original Imprints: Publication: London. | RAYYAN-INCLUSION: {"Tsega"=>"Excluded"} | RAYYAN-EXCLUSION-REASONS: Cells,Virology,Not relevant to research question	10.1016/j.jtbi.2021.110895	Tsega	=>	74	Excluded	} | RAYYAN-EXCLUSION-REASONS: Cells,Virology,Not relevant to research question
75	rayyan-100956889	A cost/benefit analysis of clinical trial designs for COVID-19 vaccine candidates	2020			PloS one	1932-6203	15	12	e0244418	Berry, Donald A. and Berry, Scott and Hale, Peter and Isakov, Leah and Lo, Andrew W. and Siah, Kien Wei and Wong, Chi Heem	http://search.ebscohost.com.proxy-ub.rug.nl/login.aspx?direct=true&db=cmedm&AN=33362278&site=ehost-live&scope=site			Department of Biostatistics, University of Texas, Houston, Texas, United States of America.; Berry Consultants, Austin, Texas, United States of America. Berry Consultants, Austin, Texas, United States of America. The Foundation for Vaccine Research, Washington, D.C., United States of America. Seqirus, Cambridge, Massachusetts, United States of America. MIT Sloan School of Management, Cambridge, M…	We compare and contrast the expected duration and number of infections and deaths averted among several designs for clinical trials of COVID-19 vaccine candidates, including traditional and adaptive randomized clinical trials and human challenge trials. Using epidemiological models calibrated to the current pandemic, we simulate the time course of each clinical trial design for 756 unique combina…	eCollection. Cited Medium: Internet. NLM ISO Abbr: PLoS One. PubMed Central ID: PMC7757868. Linked References: Lancet. 2020 Aug 15;396(10249):467-478. (PMID: 32702298); Clin Infect Dis. 2001 Oct 1;33(7):1028-33. (PMID: 11528576); Harv Data Sci Rev. 2020;2020(Suppl 1):. (PMID: 32607504); J Infect Dis. 2020 May 11;221(11):1752-1756. (PMID: 32232474); Vaccine (Auckl). 2011 Oct;2011(1):3-13. (PMID: 2…	10.1371/journal.pone.0244418	Tsega	=>	75	Excluded	} | RAYYAN-EXCLUSION-REASONS: Lacks Behavioral Interventions
76	rayyan-100956890	On the temporal spreading of the SARS-CoV-2	2020			PloS one	1932-6203	15	10	e0240777	Bertacchini, Francesca and Bilotta, Eleonora and Pantano, Pietro S.	http://search.ebscohost.com.proxy-ub.rug.nl/login.aspx?direct=true&db=cmedm&AN=33119625&site=ehost-live&scope=site			Department of Mechanical, Energy and Management Engineering, University of Calabria, Rende, Cosenza, Italy. Department of Physics, University of Calabria, Rende, Cosenza, Italy.	The behaviour of SARS-CoV-2 virus is certainly one of the most challenging in contemporary world. Although the mathematical modelling of the virus has made relevant contributions, the unpredictable behaviour of the virus is still not fully understood. To identify some aspects of the virus elusive behaviour, we focused on the temporal characteristics of its course. We have analysed the latency tre…	eCollection. Cited Medium: Internet. NLM ISO Abbr: PLoS One. PubMed Central ID: PMC7595331. Linked References: Philos Trans R Soc Lond B Biol Sci. 2004 Jul 29;359(1447):1091-105. (PMID: 15306395); Bull Math Biol. 1991;53(1-2):89-118. (PMID: 2059743); Theor Popul Biol. 1980 Oct;18(2):204-43. (PMID: 7256679); Bull Math Biol. 1991;53(1-2):57-87. (PMID: 2059742); Philos Trans R Soc Lond B Biol Sci. 1…	10.1371/journal.pone.0240777	Tsega	=>	76	Excluded	} | RAYYAN-EXCLUSION-REASONS: Lacks Behavioral Interventions
77	rayyan-100956891	SARS-CoV-2 emerging complexity and global dynamics	2021			Chaos (Woodbury, N.Y.)	1089-7682	31	12	123110	Bertacchini, Francesca and Pantano, Pietro S. and Bilotta, Eleonora	http://search.ebscohost.com.proxy-ub.rug.nl/login.aspx?direct=true&db=cmedm&AN=34972322&site=ehost-live&scope=site			Department of Mechanical, Energy and Management Engineering, University of Calabria, Cubo 43, 5th floor, Ponte P. Bucci, 87036 Arcavacata di Rende, Cosenza, Italy. Laboratory of Cognitive Science and Mathematical Modelling, Department of Physics, University of Calabria, Cubo 17b, 6th floor, Ponte P. Bucci, 87036 Arcavacata di Rende, Cosenza, Italy.	The novel SARS-CoV-2 virus, prone to variation when interacting with spatially extended ecosystems and within hosts, can be considered a complex dynamic system. Therefore, it behaves creating several space-time manifestations of its dynamics. However, these physical manifestations in nature have not yet been fully disclosed or understood. Here we show 4D and 2D space-time patterns of the rate of …	Date of Electronic Publication: 20211201. Current Imprints: Publication: Melville, NY : American Institute of Physics; Original Imprints: Publication: Woodbury, NY : American Institute of Physics, 1991- | RAYYAN-INCLUSION: {"Tsega"=>"Excluded"} | RAYYAN-EXCLUSION-REASONS: Lacks Behavioral Interventions	10.1063/5.0062749	Tsega	=>	77	Excluded	} | RAYYAN-EXCLUSION-REASONS: Lacks Behavioral Interventions
78	rayyan-100956892	Spatial spread of COVID-19 outbreak in Italy using multiscale kinetic transport equations with uncertainty	2021			Mathematical biosciences and engineering : MBE	1551-0018	18	5	7028-7059	Bertaglia, Giulia and Boscheri, Walter and Dimarco, Giacomo and Pareschi, Lorenzo	http://search.ebscohost.com.proxy-ub.rug.nl/login.aspx?direct=true&db=cmedm&AN=34517570&site=ehost-live&scope=site			Department of Mathematics and Computer Science, University of Ferrara, Via Machiavelli 30, Ferrara 44121, Italy.; Center for Modeling, Computing and Statistic (CMCS), University of Ferrara, Via Muratori 9, Ferrara 44121, Italy.	In this paper we introduce a space-dependent multiscale model to describe the spatial spread of an infectious disease under uncertain data with particular interest in simulating the onset of the COVID-19 epidemic in Italy. While virus transmission is ruled by a SEIAR type compartmental model, within our approach the population is given by a sum of commuters moving on a extra-urban scale and non c…	Date of Electronic Publication: 20210824. ; Original Imprints: Publication: Springfield, MO, USA : [S.l.] : American Institute of Mathematical Sciences; Beihang University | RAYYAN-INCLUSION: {"Tsega"=>"Excluded"} | RAYYAN-EXCLUSION-REASONS: Not relevant to research question	10.3934/mbe.2021350	Tsega	=>	78	Excluded	} | RAYYAN-EXCLUSION-REASONS: Not relevant to research question
79	rayyan-100956893	From predictions to prescriptions: A data-driven response to COVID-19	2021			Health care management science	1386-9620	24	2	253-272	Bertsimas, Dimitris and Boussioux, Leonard and Cory-Wright, Ryan and Delarue, Arthur and Digalakis, Vassilis and Jacquillat, Alexandre and Kitane, Driss Lahlou and Lukin, Galit and Li, Michael and Mingardi, Luca and Nohadani, Omid and Orfanoudaki, Agni and Papalexopoulos, Theodore and Paskov, Ivan and Pauphilet, Jean and Lami, Omar Skali and Stellato, Bartolomeo and Bouardi, Hamza Tazi and Carbal…	http://search.ebscohost.com.proxy-ub.rug.nl/login.aspx?direct=true&db=cmedm&AN=33590417&site=ehost-live&scope=site			Sloan School of Management, Massachusetts Institute of Technology, Cambridge, MA 02142, USA. dbertsim@mit.edu.; Operations Research Center, Massachusetts Institute of Technology, Cambridge, MA 02139, USA. dbertsim@mit.edu. Operations Research Center, Massachusetts Institute of Technology, Cambridge, MA 02139, USA. Sloan School of Management, Massachusetts Institute of Technology, Cambridge, MA 02…	The COVID-19 pandemic has created unprecedented challenges worldwide. Strained healthcare providers make difficult decisions on patient triage, treatment and care management on a daily basis. Policy makers have imposed social distancing measures to slow the disease, at a steep economic price. We design analytical tools to support these decisions and combat the pandemic. Specifically, we propose a…	J Infect. 2020 Jul;81(1):e6-e12. (PMID: 32283162); BMJ. 2020 Mar 26;368:m1198. (PMID: 32217618); N Engl J Med. 2020 Apr 30;382(18):e41. (PMID: 32212516); N Engl J Med. 2020 Jun 11;382(24):2372-2374. (PMID: 32302078); Health Aff (Millwood). 2020 Jul;39(7):1247-1252. (PMID: 32352846); J Hosp Infect. 2020 Mar;104(3):246-251. (PMID: 32035997); Science. 2020 May 22;368(6493):860-868. (PMID: 32291278);…	10.1007/s10729-020-09542-0	Tsega	=>	79	Excluded	} | RAYYAN-EXCLUSION-REASONS: Lacks Behavioral Interventions
80	rayyan-100956894	Extending the susceptible-exposed-infected-removed (SEIR) model to handle the false negative rate and symptom-based administration of COVID-19 diagnostic tests: SEIR-fansy	2022			Statistics in medicine	1097-0258	41	13	2317-2337	Bhaduri, Ritwik and Kundu, Ritoban and Purkayastha, Soumik and Kleinsasser, Michael and Beesley, Lauren J. and Mukherjee, Bhramar and Datta, Jyotishka	http://search.ebscohost.com.proxy-ub.rug.nl/login.aspx?direct=true&db=cmedm&AN=35224743&site=ehost-live&scope=site			Department of Statistics, Harvard University, Cambridge, Massachusetts, USA. Department of Biostatistics, University of Michigan, Ann Arbor, Michigan, United States. Department of Biostatistics, University of Michigan, Ann Arbor, Michigan, United States.; Department of Epidemiology, University of Michigan, Ann Arbor, Michigan, USA. Department of Statistics, Virginia Polytechnic Institute and Stat…	False negative rates of severe acute respiratory coronavirus 2 diagnostic tests, together with selection bias due to prioritized testing can result in inaccurate modeling of COVID-19 transmission dynamics based on reported "case" counts. We propose an extension of the widely used Susceptible-Exposed-Infected-Removed (SEIR) model that accounts for misclassification error and selection bias, and de…	Harv Data Sci Rev. 2020;2020(Suppl 1):. (PMID: 32607504); Am J Public Health. 2021 Jul;111(S2):S59-S62. (PMID: 34314196); Emerg Infect Dis. 2020 May;26(5):1052-1054. (PMID: 32091386); PLoS One. 2020 Dec 10;15(12):e0242958. (PMID: 33301459); Math Biosci. 1995 Feb;125(2):155-64. (PMID: 7881192); Lancet Glob Health. 2021 May;9(5):e559-e560. (PMID: 33705691); Math Biosci Eng. 2011 Oct 1;8(4):931-52. …	10.1002/sim.9357	Tsega	=>	80	Excluded	} | RAYYAN-LABELS: SEIR | RAYYAN-EXCLUSION-REASONS: Lacks Behavioral Interventions
81	rayyan-100956895	"Virtual" Boot Camp: Orthopaedic Intern Education in the Time of COVID-19 and Beyond	2020			The Journal of the American Academy of Orthopaedic Surgeons	1940-5480	28	17	e735-e743	Bhashyam, Abhiram R. and Dyer, George S. M.	http://search.ebscohost.com.proxy-ub.rug.nl/login.aspx?direct=true&db=cmedm&AN=32649439&site=ehost-live&scope=site			From the Harvard Combined Orthopaedics Residency Program, Department of Orthopaedics, Massachusetts General Hospital (Dr. Bhashyam), and the Department of Orthopaedic Surgery, Brigham and Women's Hospital (Dr. Dyer), Boston, MA.	The emergence of COVID-19 as a viral pandemic in early 2020 resulted in notable changes to the daily practice, workflow, and education of orthopaedic residencies internationally. In particular, social distancing, residency restructuring, and redeployment to other services has increased heterogeneity in schedules and made the in-person gathering of trainees for education increasingly challenging. …	Date of Electronic Publication: 20200901. Current Imprints: Publication: 2016- : Philadelphia : Wolters Kluwer; Original Imprints: Publication: Rosemont, IL : American Academy of Orthopaedic Surgeons, c1993- | RAYYAN-INCLUSION: {"Tsega"=>"Excluded"} | RAYYAN-EXCLUSION-REASONS: Discussion	10.5435/JAAOS-D-20-00559	Tsega	=>	81	Excluded	} | RAYYAN-EXCLUSION-REASONS: Discussion
82	rayyan-100956896	Incorporating false negative tests in epidemiological models for SARS-CoV-2 transmission and reconciling with seroprevalence estimates	2021			Scientific reports	2045-2322	11	1	9748	Bhattacharyya, Rupam and Kundu, Ritoban and Bhaduri, Ritwik and Ray, Debashree and Beesley, Lauren J. and Salvatore, Maxwell and Mukherjee, Bhramar	http://search.ebscohost.com.proxy-ub.rug.nl/login.aspx?direct=true&db=cmedm&AN=33963259&site=ehost-live&scope=site			Department of Biostatistics, School of Public Health, University of Michigan, 1420 Washington Heights, Ann Arbor, MI, 48109-2029, USA. Indian Statistical Institute, Kolkata, West Bengal, 700108, India. Department of Epidemiology, Johns Hopkins University, Baltimore, MD, 21205, USA.; Department of Biostatistics, Johns Hopkins University, Baltimore, MD, 21205, USA. Department of Biostatistics, Scho…	Susceptible-Exposed-Infected-Removed (SEIR)-type epidemiologic models, modeling unascertained infections latently, can predict unreported cases and deaths assuming perfect testing. We apply a method we developed to account for the high false negative rates of diagnostic RT-PCR tests for detecting an active SARS-CoV-2 infection in a classic SEIR model. The number of unascertained cases and false n…	ScientificWorldJournal. 2013 May 26;2013:871393. (PMID: 23766718); JAMA. 2020 Jun 16;323(23):2425-2427. (PMID: 32421144); Bull World Health Organ. 2021 Jan 01;99(1):19-33F. (PMID: 33716331); JAMA. 2021 Mar 9;325(10):1001-1003. (PMID: 33538774); Lancet Infect Dis. 2020 Sep;20(9):e245-e249. (PMID: 32687805); Ann Epidemiol. 2020 Aug;48:23-29.e4. (PMID: 32648546); Cochrane Database Syst Rev. 2020 Aug…	10.1038/s41598-021-89127-1	Tsega	=>	82	Excluded	} | RAYYAN-LABELS: SEIR | RAYYAN-EXCLUSION-REASONS: Lacks Behavioral Interventions
83	rayyan-100956897	Insights into household transmission of SARS-CoV-2 from a population-based serological survey	2021			Nature communications	2041-1723	12	1	3643	Bi, Qifang and Lessler, Justin and Eckerle, Isabella and Lauer, Stephen A. and Kaiser, Laurent and Vuilleumier, Nicolas and Cummings, Derek A. T. and Flahault, Antoine and Petrovic, Dusan and Guessous, Idris and Stringhini, Silvia and Azman, Andrew S.	http://search.ebscohost.com.proxy-ub.rug.nl/login.aspx?direct=true&db=cmedm&AN=34131124&site=ehost-live&scope=site			Department of Epidemiology, Johns Hopkins Bloomberg School of Public Health, Baltimore, MD, USA. Geneva Center for Emerging Viral Diseases and Laboratory of Virology, Geneva University Hospitals, Geneva, Switzerland.; Department of Microbiology and Molecular Medicine, Faculty of Medicine, University of Geneva, Geneva, Switzerland. Geneva Center for Emerging Viral Diseases and Laboratory of Virolo…	Understanding the risk of infection from household- and community-exposures and the transmissibility of asymptomatic infections is critical to SARS-CoV-2 control. Limited previous evidence is based primarily on virologic testing, which disproportionately misses mild and asymptomatic infections. Serologic measures are more likely to capture all previously infected individuals. We apply household t…	Lancet Infect Dis. 2021 May;21(5):617-628. (PMID: 33476567); Clin Infect Dis. 2020 Nov 5;71(8):1943-1946. (PMID: 32301964); Lancet. 2020 Aug 1;396(10247):313-319. (PMID: 32534626); Lancet Microbe. 2021 Feb;2(2):e79-e87. (PMID: 33495759); Lancet Infect Dis. 2020 Dec;20(12):1390-1400. (PMID: 32979318); Clin Infect Dis. 2020 Oct 12;:. (PMID: 33045075); J Infect Dis. 2021 Feb 13;223(3):362-369. (PMID…	10.1038/s41467-021-23733-5	Tsega	=>	83	Excluded	} | RAYYAN-EXCLUSION-REASONS: Lacks Behavioral Interventions
84	rayyan-100956898	Novel use of online optimization in a mathematical model of COVID-19 to guide the relaxation of pandemic mitigation measures	2022			Scientific reports	2045-2322	12	1	4731	Bianchin, Gianluca and Dall'Anese, Emiliano and Poveda, Jorge I. and Jacobson, David and Carlton, Elizabeth J. and Buchwald, Andrea G.	http://search.ebscohost.com.proxy-ub.rug.nl/login.aspx?direct=true&db=cmedm&AN=35304511&site=ehost-live&scope=site			Department of Electrical, Computer, and Energy Engineering, University of Colorado Boulder, Boulder, CO, USA. gianluca.bianchin@colorado.edu. Department of Electrical, Computer, and Energy Engineering, University of Colorado Boulder, Boulder, CO, USA. Vanadata, Boulder, CO, USA. Department of Environmental and Occupational Health, Colorado School of Public Health, University of Colorado Anschutz,…	Since early 2020, non-pharmaceutical interventions (NPIs)-implemented at varying levels of severity and based on widely-divergent perspectives of risk tolerance-have been the primary means to control SARS-CoV-2 transmission. This paper aims to identify how risk tolerance and vaccination rates impact the rate at which a population can return to pre-pandemic contact behavior. To this end, we develo…	J Math Biol. 2011 Mar;62(3):423-51. (PMID: 20407775); Nature. 2020 Aug;584(7820):257-261. (PMID: 32512579); Sci Rep. 2021 Sep 10;11(1):18093. (PMID: 34508133); BMC Med. 2021 Feb 5;19(1):40. (PMID: 33541353); PLoS Med. 2020 Jul 21;17(7):e1003166. (PMID: 32692736); PLoS Comput Biol. 2014 Jul 10;10(7):e1003716. (PMID: 25010676); JMIR Med Inform. 2021 Apr 29;9(4):e27419. (PMID: 33872188); Lancet Infe…	10.1038/s41598-022-08389-5	Tsega	=>	84	Excluded	} | RAYYAN-EXCLUSION-REASONS: Vaccination strategies
85	rayyan-100956899	Improving Pandemic Response: Employing Mathematical Modeling to Confront Coronavirus Disease 2019	2022			Clinical infectious diseases : an official publication of the Infectious Diseases Society of America	1537-6591	74	5	913-917	Biggerstaff, Matthew and Slayton, Rachel B. and Johansson, Michael A. and Butler, Jay C.	http://search.ebscohost.com.proxy-ub.rug.nl/login.aspx?direct=true&db=cmedm&AN=34343282&site=ehost-live&scope=site			COVID-19 Response, US Centers for Disease Control and Prevention, Atlanta, Georgia, USA.; Office of the Deputy Director for Infectious Diseases, US Centers for Disease Control and Prevention, Atlanta, Georgia, USA. Office of the Deputy Director for Infectious Diseases, US Centers for Disease Control and Prevention, Atlanta, Georgia, USA.	Modeling complements surveillance data to inform coronavirus disease 2019 (COVID-19) public health decision making and policy development. This includes the use of modeling to improve situational awareness, assess epidemiological characteristics, and inform the evidence base for prevention strategies. To enhance modeling utility in future public health emergencies, the Centers for Disease Control…	Date of Electronic Publication: 20220309. Current Imprints: Publication: Jan. 2011- : Oxford : Oxford University Press; Original Imprints: Publication: Chicago, IL : The University of Chicago Press, c1992- | RAYYAN-INCLUSION: {"Tsega"=>"Excluded"} | RAYYAN-EXCLUSION-REASONS: VIEWPOINTS	10.1093/cid/ciab673	Tsega	=>	85	Excluded	} | RAYYAN-EXCLUSION-REASONS: VIEWPOINTS
86	rayyan-100956900	Increasing Temperature and Relative Humidity Accelerates Inactivation of SARS-CoV-2 on Surfaces	2020			MSphere	2379-5042	5	4		Biryukov, Jennifer and Boydston, Jeremy A. and Dunning, Rebecca A. and Yeager, John J. and Wood, Stewart and Reese, Amy L. and Ferris, Allison and Miller, David and Weaver, Wade and Zeitouni, Nathalie E. and Phillips, Aaron and Freeburger, Denise and Hooper, Idris and Ratnesar-Shumate, Shanna and Yolitz, Jason and Krause, Melissa and Williams, Gregory and Dawson, David G. and Herzog, Artemas and …	http://search.ebscohost.com.proxy-ub.rug.nl/login.aspx?direct=true&db=cmedm&AN=32611701&site=ehost-live&scope=site			National Biodefense Analysis and Countermeasures Center (NBACC), Operated by Battelle National Biodefense Institute (BNBI) for the U.S. Department of Homeland Security Science and Technology Directorate, Fort Detrick, Maryland, USA. Censeo Consulting Group Inc., Washington, DC, USA. National Biodefense Analysis and Countermeasures Center (NBACC), Operated by Battelle National Biodefense Institute…	Coronavirus disease 2019 (COVID-19) was first identified in China in late 2019 and is caused by newly identified severe acute respiratory syndrome coronavirus 2 (SARS-CoV-2). Previous studies had reported the stability of SARS-CoV-2 in cell culture media and deposited onto surfaces under a limited set of environmental conditions. Here, we broadly investigated the effects of relative humidity, tem…	Emerg Infect Dis. 2020 Jul;26(7):1583-1591. (PMID: 32275497); Euro Surveill. 2020 Jan;25(3):. (PMID: 31992387); Am J Infect Control. 2020 Aug;48(8):910-914. (PMID: 32407826); J Aerosol Sci. 2010 Oct;41(10):944-952. (PMID: 32226122); Appl Environ Microbiol. 2014 May;80(9):2796-803. (PMID: 24561592); Nat Commun. 2020 May 29;11(1):2800. (PMID: 32472043); N Engl J Med. 2020 Apr 16;382(16):1564-1567. …	10.1128/mSphere.00441-20	Tsega	=>	86	Excluded	} | RAYYAN-EXCLUSION-REASONS: Lacks Behavioral Interventions
87	rayyan-100956901	A simple coronary blood flow model to study the collateral flow index	2021			Biomechanics and modeling in mechanobiology	1617-7940	20	4	1365-1382	Blanco, Pablo J. and Bulant, Carlos A. and Ares, Gonzalo D. and Lemos, Pedro A. and FeijÃ³o, RaÃºl A.	http://search.ebscohost.com.proxy-ub.rug.nl/login.aspx?direct=true&db=cmedm&AN=33772676&site=ehost-live&scope=site			LaboratÃ³rio Nacional de ComputaÃ§Ã£o CientÃ­fica, Av. GetÃºlio Vargas 333, PetrÃ³polis, 25651-075, Brazil. pjblanco@lncc.br.; National Institute of Science and Technology in Medicine Assisted by Scientific Computing, INCT-MACC, PetrÃ³polis, Brazil. pjblanco@lncc.br. National University of the Center and National Scientific and Technical Research Council, CONICET, Tandil, Argentina.; National Ins…	In this work, we present a novel modeling framework to investigate the effects of collateral circulation into the coronary blood flow physiology. A prototypical model of the coronary tree, integrated with the concept of Collateral Flow Index (CFI), is employed to gain insight about the role of model parameters associated with the collateral circuitry, which results in physically-realizable soluti…	Baroldi G, Mantero O, Scomazzoni G (1956) The Collaterals of the coronary arteries in normal and pathologic hearts. Circ Res 4(2):223â€“229. (PMID: 10.1161/01.RES.4.2.223); Berry C, Balachandran KP, Lâ€™Allier PL, Lesperance J, Bonan R, Oldroyd KG (2007) Importance of collateral circulation in coronary heart disease. Eur Heart J 28(3):278â€“291. (PMID: 10.1093/eurheartj/ehl446); Bezerra CG, Hideo…	10.1007/s10237-021-01449-1	Tsega	=>	87	Excluded	} | RAYYAN-EXCLUSION-REASONS: wrong population
88	rayyan-100956902	Computational simulations to dissect the cell immune response dynamics for severe and critical cases of SARS-CoV-2 infection	2021			Computer methods and programs in biomedicine	1872-7565	211		106412	Blanco-RodrÃ­guez, Rodolfo and Du, Xin and HernÃ¡ndez-Vargas, Esteban	http://search.ebscohost.com.proxy-ub.rug.nl/login.aspx?direct=true&db=cmedm&AN=34610492&site=ehost-live&scope=site			Instituto de MatemÃ¡ticas, Universidad Nacional AutÃ³noma de MÃ©xico, Boulevard Juriquilla 3001, QuerÃ©taro, Qro, 76230, MÃ©xico. School of Mechatronic Engineering and Automation, Shanghai University, Shanghai, China; Shanghai Key Laboratory of Power Station Automation Technology, Shanghai University, Shanghai, 200444, China. Instituto de MatemÃ¡ticas, Universidad Nacional AutÃ³noma de MÃ©xico, B…	Background: COVID-19 is a global pandemic leading to high death tolls worldwide day by day. Clinical evidence suggests that COVID-19 patients can be classified as non-severe, severe, and critical cases. In particular, studies have highlighted the relationship between lymphopenia and the severity of the illness, where CD8 + T cells have the lowest levels in critical cases. However, a quantitative …	N Engl J Med. 2020 Apr 30;382(18):1708-1720. (PMID: 32109013); Sci Rep. 2021 Feb 22;11(1):4327. (PMID: 33619337); Rev Med Virol. 2020 Nov;30(6):1-9. (PMID: 32734714); Nature. 2020 Aug;584(7821):463-469. (PMID: 32717743); SN Comput Sci. 2021;2(6):482. (PMID: 34661166); PLoS Pathog. 2020 Nov 12;16(11):e1008949. (PMID: 33180882); Comput Biol Med. 2020 Oct;125:104011. (PMID: 33091766); Comput Biol Me…	10.1016/j.cmpb.2021.106412	Tsega	=>	88	Excluded	} | RAYYAN-EXCLUSION-REASONS: Cells,Not relevant to research question
89	rayyan-100956903	Initial COVID-19 Outbreak: An Epidemiological and Socioeconomic Case Review of Iran	2020			International journal of environmental research and public health	1660-4601	17	24		Blandenier, Elise and Habibi, Zahra and Kousi, Timokleia and Sestito, Paolo and Flahault, Antoine and Rozanova, Liudmila	http://search.ebscohost.com.proxy-ub.rug.nl/login.aspx?direct=true&db=cmedm&AN=33371485&site=ehost-live&scope=site			Department of Global Health, Global Studies Institute, University of Geneva, 1211 Geneva, Switzerland. Faculty of Medicine, Institute of Global Health, University of Geneva, 1211 Geneva, Switzerland. Global Studies Institute, University of Geneva, 1211 Geneva, Switzerland.	The coronavirus disease 2019 (COVID-19) pandemic has affected millions of people worldwide. It brought about the implementation of various measures and restrictions at a global level. Iran has been one of the countries with the highest rates of COVID-19 cases. This study reviews the initial outbreak of COVID-19 in Iran and examines the mitigation strategies adopted by the country. Moreover, it re…	Ann Intern Med. 2020 May 19;172(10):699-701. (PMID: 32176272); Glob J Health Sci. 2014 May 07;6(4):285-91. (PMID: 24999132); J Med Virol. 2020 Apr;92(4):401-402. (PMID: 31950516); Fisc Stud. 2020 Jul 14;:. (PMID: 32836542); Arch Iran Med. 2020 Apr 01;23(4):220-234. (PMID: 32271594); Iran J Public Health. 2013 Jan 01;42(Supple1):13-7. (PMID: 23865010); Travel Med Infect Dis. 2020 Mar - Apr;34:1016…	10.3390/ijerph17249593	Tsega	=>	89	Excluded	} | RAYYAN-EXCLUSION-REASONS: Review
90	rayyan-100956904	Modeling scenarios for mitigating outbreaks in congregate settings	2022			PLoS computational biology	1553-7358	18	7	e1010308	Blumberg, Seth and Lu, Phoebe and Kwan, Ada T. and Hoover, Christopher M. and Lloyd-Smith, James O. and Sears, David and Bertozzi, Stefano M. and Worden, Lee	http://search.ebscohost.com.proxy-ub.rug.nl/login.aspx?direct=true&db=cmedm&AN=35857774&site=ehost-live&scope=site			University of California San Francisco, Francis I. Proctor Foundation, San Francisco, California, United States of America.; Modeling Infectious Diseases in Healthcare Network, Centers for Disease Control and Prevention, Atlanta, Georgia, United States of America.; University of California San Francisco, Department of Medicine, San Francisco, California, United States of America. University of Ca…	The explosive outbreaks of COVID-19 seen in congregate settings such as prisons and nursing homes, has highlighted a critical need for effective outbreak prevention and mitigation strategies for these settings. Here we consider how different types of control interventions impact the expected number of symptomatic infections due to outbreaks. Introduction of disease into the resident population fr…	eCollection. Cited Medium: Internet. NLM ISO Abbr: PLoS Comput Biol. PubMed Central ID: PMC9342784. Comment: Update of: medRxiv. 2021 Jul 07;:. (PMID: 34268514). Linked References: Epidemiology. 2022 Jul 1;33(4):480-492. (PMID: 35473918); BMJ Open. 2020 Aug 5;10(8):e039856. (PMID: 32759252); PLoS Med. 2010 Dec 21;7(12):e1000381. (PMID: 21203587); PLoS Comput Biol. 2013;9(5):e1002993. (PMID: 23658…	10.1371/journal.pcbi.1010308	Tsega	=>	90	Excluded	} | RAYYAN-EXCLUSION-REASONS: Only compartmental model,Not relevant to research question
91	rayyan-100956905	Predicted Effects of Stopping COVID-19 Lockdown on Italian Hospital Demand	2020			Disaster medicine and public health preparedness	1938-744X	14	5	638-642	Bollon, Jordy and Paganini, Matteo and Nava, Consuelo Rubina and De Vita, Nello and Vaschetto, Rosanna and Ragazzoni, Luca and Della Corte, Francesco and Barone-Adesi, Francesco	http://search.ebscohost.com.proxy-ub.rug.nl/login.aspx?direct=true&db=cmedm&AN=32418556&site=ehost-live&scope=site			Department of Translational Medicine, UniversitÃ del Piemonte Orientale, Novara, Italy. CRIMEDIM - Research Center in Emergency and Disaster Medicine, UniversitÃ del Piemonte Orientale, Novara, Italy. Department of Economics and Political Science, University della Valle d'Aosta, Aosta, Italy. Department of Translational Medicine, UniversitÃ del Piemonte Orientale, Novara, Italy.; CRIMEDIM - Resea…	Objectives: Italy has been one of the first countries to implement mitigation measures to curb the coronavirus disease 2019 (COVID-19) pandemic. There is currently a debate on when and how such measures should be loosened. To forecast the demand for hospital intensive care unit (ICU) and non-ICU beds for COVID-19 patients from May to September, we developed 2 models, assuming a gradual easing of …	Acad Emerg Med. 2006 Nov;13(11):1089-94. (PMID: 17085736); Lancet. 2020 Apr 25;395(10233):1321-1322. (PMID: 32277876); JAMA. 2020 Apr 28;323(16):1545-1546. (PMID: 32167538); Chest. 2014 Oct;146(4 Suppl):e1S-e16S. (PMID: 25144334); Lancet Public Health. 2020 May;5(5):e253. (PMID: 32220653); Acta Biomed. 2020 Apr 10;91(3-S):175-179. (PMID: 32275287). Linking ISSN: 19357893. Subset: MEDLINE; Date of…	10.1017/dmp.2020.157	Tsega	=>	91	Excluded	} | RAYYAN-EXCLUSION-REASONS: Not relevant to research question
92	rayyan-100956906	Estimating the basic reproduction number at the beginning of an outbreak	2022			PloS one	1932-6203	17	6	e0269306	Boonpatcharanon, Sawitree and Heffernan, Jane M. and Jankowski, Hanna	http://search.ebscohost.com.proxy-ub.rug.nl/login.aspx?direct=true&db=cmedm&AN=35714080&site=ehost-live&scope=site			Department of Statistics, Chulalongkorn Business School, Chulalongkorn University, Bangkok, Thailand. Mathematics & Statistics, York University, Toronto, Canada.; Centre for Disease Modelling, York University, Toronto, Canada.	We compare several popular methods of estimating the basic reproduction number, R0, focusing on the early stages of an epidemic, and assuming weekly reports of new infecteds. We study the situation when data is generated by one of three standard epidemiological compartmental models: SIR, SEIR, and SEAIR; and examine the sensitivity of the estimators to the model structure. As some methods are dev…	eCollection. Cited Medium: Internet. NLM ISO Abbr: PLoS One. PubMed Central ID: PMC9205483. Linked References: Epidemics. 2013 Sep;5(3):131-45. (PMID: 24021520); J Theor Biol. 2006 Nov 21;243(2):191-204. (PMID: 16876200); Epidemiology. 2009 May;20(3):344-7. (PMID: 19279492); PLoS One. 2008 May 14;3(5):e2185. (PMID: 18478118); BMC Med Inform Decis Mak. 2012 Dec 18;12:147. (PMID: 23249562); J R Soc…	10.1371/journal.pone.0269306	Tsega	=>	92	Excluded	} | RAYYAN-EXCLUSION-REASONS: wrong study design,Lacks Behavioral Interventions
93	rayyan-100956907	Modelling the effect of COVID-19 mass vaccination on acute hospital admissions	2022			International journal for quality in health care : journal of the International Society for Quality in Health Care	1464-3677	34	2		Booton, Ross D. and Powell, Anna L. and Turner, Katy M. E. and Wood, Richard M.	http://search.ebscohost.com.proxy-ub.rug.nl/login.aspx?direct=true&db=cmedm&AN=35459950&site=ehost-live&scope=site			Bristol Medical School, University of Bristol, 5 Tyndall Avenue, Bristol, BS8 1UD, UK. Modelling and Analytics, UK National Health Service (BNSSG CCG), 360 Bristol, Marlborough Street, BS3 1NX, UK. Bristol Medical School, University of Bristol, 5 Tyndall Avenue, Bristol, BS8 1UD, UK.; Health Data Research UK South West Better Care Partnership, Bristol, BS, UK. Modelling and Analytics, UK National…	Background: Managing high levels of acute COVID-19 bed occupancy can affect the quality of care provided to both affected patients and those requiring other hospital services. Mass vaccination has offered a route to reduce societal restrictions while protecting hospitals from being overwhelmed. Yet, early in the mass vaccination effort, the possible impact on future bed pressures remained subject…	Grant Information: NIHR200877 NIHR Health Protection Research Unit in Behavioural Science and Evaluation; CFC0129 Health Data Research UK Date of Electronic Publication: 20220513. Current Imprints: Publication: Oxford : Oxford University Press; Original Imprints: Publication: Kidlington, Oxford, UK ; Tarrytown, NY : Pergamon, c1994- | RAYYAN-INCLUSION: {"Tsega"=>"Excluded"} | RAYYAN-EXCLUSION-REA…	10.1093/intqhc/mzac031	Tsega	=>	93	Excluded	} | RAYYAN-EXCLUSION-REASONS: Forced vaccination
94	rayyan-100956908	Evaluating and mitigating the potential indirect effect of COVID-19 on control programmes for seven neglected tropical diseases: a modelling study	2022			The Lancet. Global health	2214-109X	10	11	e1600-e1611	Borlase, Anna and Le Rutte, Epke A. and CastaÃ±o, Soledad and Blok, David J. and Toor, Jaspreet and Giardina, Federica and Davis, Emma L.	http://search.ebscohost.com.proxy-ub.rug.nl/login.aspx?direct=true&db=cmedm&AN=36240827&site=ehost-live&scope=site			Big Data Institute, Li Ka Shing Centre for Health Information and Discovery, University of Oxford, Oxford, UK. Department of Public Health, Erasmus MC, University Medical Center Rotterdam, Rotterdam, Netherlands; Department of Epidemiology and Public Health, Swiss Tropical and Public Health Institute, Allschwil, Switzerland; University of Basel, Basel, Switzerland. Department of Epidemiology and …	Background: In line with movement restrictions and physical distancing essential for the control of the COVID-19 pandemic, WHO recommended postponement of all neglected tropical disease (NTD) control activities that involve community-based surveys, active case finding, and mass drug administration in April, 2020. Following revised guidance later in 2020, and after interruptions to NTD programmes …	Trans R Soc Trop Med Hyg. 2021 Mar 6;115(3):229-235. (PMID: 33580952); Trans R Soc Trop Med Hyg. 2021 Mar 6;115(3):261-268. (PMID: 33515454); Trans R Soc Trop Med Hyg. 2021 Mar 6;115(3):245-252. (PMID: 33611586); Trans R Soc Trop Med Hyg. 2015 Apr;109(4):262-7. (PMID: 25404186); PLoS One. 2018 Feb 28;13(2):e0192798. (PMID: 29489836); PLoS Negl Trop Dis. 2017 Nov 13;11(11):e0006060. (PMID: 2913182…	10.1016/S2214-109X(22)00360-6	Tsega	=>	94	Excluded	} | RAYYAN-EXCLUSION-REASONS: Lacks Behavioral Interventions
95	rayyan-100956909	Model of Epidemic Kinetics with a Source on the Example of Moscow	2022			Computational and mathematical methods in medicine	1748-6718	2022		6145242	Borovsky, Andrey V. and Galkin, Andrey L.	http://search.ebscohost.com.proxy-ub.rug.nl/login.aspx?direct=true&db=cmedm&AN=35222685&site=ehost-live&scope=site			Department of Mathematical Methods and Digital Technologies, Baikal State University, 664003 Irkutsk, Russia. Department of High-Power Lasers, Prokhorov General Physics Institute of the Russian Academy of Sciences, 119991 Moscow, Russia.	A new theoretical model of epidemic kinetics is considered, which uses elements of the physical model of the kinetics of the atomic level populations of an active laser medium as follows: a description of states and their populations, transition rates between states, an integral operator, and a source of influence. It is shown that to describe a long-term epidemic, it is necessary to use the conc…	eCollection. Cited Medium: Internet. NLM ISO Abbr: Comput Math Methods Med. PubMed Central ID: PMC8881166. Linked References: Comput Math Methods Med. 2021 Mar 30;2021:6664483. (PMID: 33815565); Results Phys. 2021 Oct;29:104705. (PMID: 34458083); Results Phys. 2021 Oct;29:104737. (PMID: 34485028); Results Phys. 2021 Dec;31:105028. (PMID: 34868832). Linking ISSN: 1748670X. Subset: MEDLINE; Date of…	10.1155/2022/6145242	Tsega	=>	95	Excluded	} | RAYYAN-EXCLUSION-REASONS: wrong population
96	rayyan-100956910	Measuring the resilience of criminogenic ecosystems to global disruption: A case-study of COVID-19 in China	2020			PloS one	1932-6203	15	10	e0240077	Borrion, HervÃ© and Kurland, Justin and Tilley, Nick and Chen, Peng	http://search.ebscohost.com.proxy-ub.rug.nl/login.aspx?direct=true&db=cmedm&AN=33052950&site=ehost-live&scope=site			Department of Security and Crime Science, University College London, London, United Kingdom. School of Criminal Justice, Forensic Science, and Security, Institute for Advanced Analytics in Security, University of Southern Mississippi, Hattiesburg, MS, United States of America. School of Policing and Information Engineering, People's Public Security University of China, Beijing, China.	This paper uses resilience as a lens through which to analyse disasters and other major threats to patterns of criminal behaviour. A set of indicators and mathematical models are introduced that aim to quantitatively describe changes in crime levels in comparison to what could otherwise be expected, and what might be expected by way of adaptation and subsequent resumption of those patterns. The v…	eCollection. Cited Medium: Internet. NLM ISO Abbr: PLoS One. PubMed Central ID: PMC7556819. Linked References: Child Abuse Negl. 2000 Sep;24(9):1151-62. (PMID: 11057702); Psychol Bull. 1985 Mar;97(2):286-306. (PMID: 3885282); Lancet Infect Dis. 2020 May;20(5):e102-e107. (PMID: 32145768); Med J Aust. 2020 Jun;212(10):440-442.e1. (PMID: 32319114); J Res Crime Delinq. 2013 Nov;50(4):616-631. (PMID: …	10.1371/journal.pone.0240077	Tsega	=>	96	Excluded	} | RAYYAN-EXCLUSION-REASONS: Lacks Behavioral Interventions
97	rayyan-100956911	Impact of booster vaccination on the control of COVID-19 Delta wave in the context of waning immunity: application to France in the winter 2021/22	2022			Euro surveillance : bulletin Europeen sur les maladies transmissibles = European communicable disease bulletin	1560-7917	27	1		Bosetti, Paolo and Tran Kiem, CÃ©cile and Andronico, Alessio and Paireau, Juliette and Levy-Bruhl, Daniel and Alter, Lise and Fontanet, Arnaud and Cauchemez, Simon	http://search.ebscohost.com.proxy-ub.rug.nl/login.aspx?direct=true&db=cmedm&AN=34991778&site=ehost-live&scope=site			Mathematical Modelling of Infectious Diseases Unit, Institut Pasteur, UniversitÃ© de Paris, CNRS UMR2000, Paris, France. Mathematical Modelling of Infectious Diseases Unit, Institut Pasteur, UniversitÃ© de Paris, CNRS UMR2000, Paris, France.; CollÃ¨ge Doctoral, Sorbonne UniversitÃ©, Paris, France. Mathematical Modelling of Infectious Diseases Unit, Institut Pasteur, UniversitÃ© de Paris, CNRS UMR…	Europe has experienced a large COVID-19 wave caused by the Delta variant in winter 2021/22. Using mathematical models applied to Metropolitan France, we find that boosters administered to â‰¥â€¯65, â‰¥â€¯50â€‰or â‰¥â€¯18â€‰year-olds may reduce the hospitalisation peak by 25%, 36% and 43% respectively, with a delay of 5 months between second and third dose. A 10% reduction in transmission rates mi…	Nat Commun. 2021 Nov 25;12(1):6895. (PMID: 34824245); JAMA Pediatr. 2021 Feb 1;175(2):143-156. (PMID: 32975552); N Engl J Med. 2021 Oct 7;385(15):1393-1400. (PMID: 34525275); PLoS One. 2015 Jul 15;10(7):e0133203. (PMID: 26176549); Lancet Infect Dis. 2022 Jan;22(1):35-42. (PMID: 34461056); Nat Med. 2020 Aug;26(8):1205-1211. (PMID: 32546824); Lancet Infect Dis. 2021 Nov;21(11):1507-1517. (PMID: 341…	10.2807/1560-7917.ES.2022.27.1.2101125	Tsega	=>	97	Excluded	} | RAYYAN-EXCLUSION-REASONS: Vaccination strategies,Lacks Behavioral Interventions
98	rayyan-100956912	Decisive conditions for strategic vaccination against SARS-CoV-2	2021			Chaos (Woodbury, N.Y.)	1089-7682	31	10	101105	BÃ¶ttcher, Lucas and Nagler, Jan	http://search.ebscohost.com.proxy-ub.rug.nl/login.aspx?direct=true&db=cmedm&AN=34717322&site=ehost-live&scope=site			Computational Social Science, Centre for Human and Machine Intelligence, Frankfurt School of Finance & Management, 60322 Frankfurt am Main, Germany. Deep Dynamics Group, Centre for Human and Machine Intelligence, Frankfurt School of Finance & Management, 60322 Frankfurt am Main, Germany.	While vaccines against severe acute respiratory syndrome coronavirus (SARS-CoV-2) are being administered, in many countries it may still take months until their supply can meet demand. The majority of available vaccines elicit strong immune responses when administered as prime-boost regimens. Since the immunological response to the first ("prime") dose may provide already a substantial reduction …	Date of Electronic Publication: 20211001. Current Imprints: Publication: Melville, NY : American Institute of Physics; Original Imprints: Publication: Woodbury, NY : American Institute of Physics, 1991- | RAYYAN-INCLUSION: {"Tsega"=>"Excluded"} | RAYYAN-EXCLUSION-REASONS: Vaccination strategies	10.1063/5.0066992	Tsega	=>	98	Excluded	} | RAYYAN-EXCLUSION-REASONS: Vaccination strategies
99	rayyan-100956913	Modeling approaches for early warning and monitoring of pandemic situations as well as decision support	2022			Frontiers in public health	2296-2565	10		994949	Botz, Jonas and Wang, Danqi and Lambert, Nicolas and Wagner, Nicolas and GÃ©nin, Marie and Thommes, Edward and Madan, Sumit and Coudeville, Laurent and FrÃ¶hlich, Holger	http://search.ebscohost.com.proxy-ub.rug.nl/login.aspx?direct=true&db=cmedm&AN=36452960&site=ehost-live&scope=site			Department of Bioinformatics, Fraunhofer Institute for Algorithms and Scientific Computing (SCAI), Sankt Augustin, Germany. Department of Bioinformatics, Fraunhofer Institute for Algorithms and Scientific Computing (SCAI), Sankt Augustin, Germany.; Bonn-Aachen International Center for Information Technology (B-IT), University of Bonn, Bonn, Germany. Quinten Health, Paris, France. Sanofi, Paris, F…	The COVID-19 pandemic has highlighted the lack of preparedness of many healthcare systems against pandemic situations. In response, many population-level computational modeling approaches have been proposed for predicting outbreaks, spatiotemporally forecasting disease spread, and assessing as well as predicting the effectiveness of (non-) pharmaceutical interventions. However, in several countri…	eCollection. Cited Medium: Internet. NLM ISO Abbr: Front Public Health. PubMed Central ID: PMC9702983. Linked References: Curr Protoc. 2021 Feb;1(2):e60. (PMID: 33617114); Nature. 2021 Jan;589(7840):82-87. (PMID: 33171481); Ann Appl Stat. 2017 Mar;11(1):202-224. (PMID: 28979611); Nature. 2020 Aug;584(7820):257-261. (PMID: 32512579); Virus Evol. 2020 Aug 19;6(2):veaa061. (PMID: 33235813); PLoS One…	10.3389/fpubh.2022.994949	Tsega	=>	99	Excluded	} | RAYYAN-EXCLUSION-REASONS: Review
100	rayyan-100956914	Deep learning forecasting using time-varying parameters of the SIRD model for Covid-19	2022			Scientific reports	2045-2322	12	1	3030	Bousquet, Arthur and Conrad, William H. and Sadat, Said Omer and Vardanyan, Nelli and Hong, Youngjoon	http://search.ebscohost.com.proxy-ub.rug.nl/login.aspx?direct=true&db=cmedm&AN=35194090&site=ehost-live&scope=site			Department of Mathematics and Data Science, Lake Forest College, Lake Forest, CA, USA. Department of Chemistry, Lake Forest College, Lake Forest, CA, USA. Department Mathematics, Sungkyunkwan University, Suwon, South Korea. hongyj@skku.edu.	Accurate epidemiological models are necessary for governments, organizations, and individuals to respond appropriately to the ongoing novel coronavirus pandemic. One informative metric epidemiological models provide is the basic reproduction number ([Formula: see text]), which can describe if the infected population is growing ([Formula: see text]) or shrinking ([Formula: see text]). We introduce…	Science. 2020 May 8;368(6491):638-642. (PMID: 32234804); Sci Rep. 2021 Mar 22;11(1):6525. (PMID: 33753777); Lancet. 2020 Mar 21;395(10228):931-934. (PMID: 32164834); Sci Rep. 2021 Apr 14;11(1):8191. (PMID: 33854079); JAMA. 2020 Jun 23;323(24):2515-2516. (PMID: 32459319); Lancet Infect Dis. 2020 May;20(5):533-534. (PMID: 32087114); Sci Rep. 2021 Apr 8;11(1):7809. (PMID: 33833298); Neural Comput. 2…	10.1038/s41598-022-06992-0	Tsega	=>	100	Excluded	} | RAYYAN-EXCLUSION-REASONS: Lacks Behavioral Interventions
101	rayyan-100956915	A 12-month projection to September 2022 of the COVID-19 epidemic in the UK using a dynamic causal model	2022			Frontiers in public health	2296-2565	10		999210	Bowie, Cam and Friston, Karl	http://search.ebscohost.com.proxy-ub.rug.nl/login.aspx?direct=true&db=cmedm&AN=36457320&site=ehost-live&scope=site			Retired, Axminster, United Kingdom. Wellcome Centre for Human Neuroimaging, University College London, London, United Kingdom.	Objectives: Predicting the future UK COVID-19 epidemic allows other countries to compare their epidemic with one unfolding without public health measures except a vaccine program.; Methods: A Dynamic Causal Model was used to estimate key model parameters of the UK epidemic, such as vaccine effectiveness and increased transmissibility of Alpha and Delta variants, the effectiveness of the vaccine p…	eCollection. Cited Medium: Internet. NLM ISO Abbr: Front Public Health. PubMed Central ID: PMC9705757. Linked References: Euro Surveill. 2021 Jun;26(24):. (PMID: 34142653); Epidemics. 2018 Mar;22:50-55. (PMID: 28342787); Ann Appl Stat. 2017 Mar;11(1):202-224. (PMID: 28979611); Lancet Public Health. 2021 May;6(5):e335-e345. (PMID: 33857453); Science. 2021 Apr 9;372(6538):. (PMID: 33658326); Neuroi…	10.3389/fpubh.2022.999210	Tsega	=>	101	Excluded	} | RAYYAN-EXCLUSION-REASONS: Vaccination strategies
102	rayyan-100956916	Decision support for the quickest detection of critical COVID-19 phases	2021			Scientific reports	2045-2322	11	1	8558	Braca, Paolo and Gaglione, Domenico and Marano, Stefano and Millefiori, Leonardo M. and Willett, Peter and Pattipati, Krishna	http://search.ebscohost.com.proxy-ub.rug.nl/login.aspx?direct=true&db=cmedm&AN=33879824&site=ehost-live&scope=site			Research Department, NATO STO Centre for Maritime Research and Experimentation, 19126, La Spezia, Italy. paolo.braca@cmre.nato.int. Research Department, NATO STO Centre for Maritime Research and Experimentation, 19126, La Spezia, Italy. Department of Information & Electrical Engineering and Applied Mathematics (DIEM), University of Salerno, 84084, Fisciano, SA, Italy. Department of Electrical and…	During the course of an epidemic, one of the most challenging tasks for authorities is to decide what kind of restrictive measures to introduce and when these should be enforced. In order to take informed decisions in a fully rational manner, the onset of a critical regime, characterized by an exponential growth of the contagion, must be identified as quickly as possible. Providing rigorous quant…	Stat Med. 2009 Feb 1;28(3):476-93. (PMID: 19012277); J Pharm Bioallied Sci. 2010 Jul;2(3):239-47. (PMID: 21829319); Int J Surg. 2020 Jun;78:185-193. (PMID: 32305533); Lancet Respir Med. 2021 Feb;9(2):e20-e21. (PMID: 33417829); Science. 2020 May 1;368(6490):489-493. (PMID: 32179701); Science. 2021 Jan 22;371(6527):329-330. (PMID: 33479129); Science. 2020 Jul 10;369(6500):. (PMID: 32414780); Int J …	10.1038/s41598-021-86827-6	Tsega	=>	102	Excluded	} | RAYYAN-EXCLUSION-REASONS: Lacks Behavioral Interventions
103	rayyan-100956917	COVID-19 transmission dynamics underlying epidemic waves in Kenya	2021			Science (New York, N.Y.)	1095-9203	374	6570	989-994	Brand, Samuel P. C. and Ojal, John and Aziza, Rabia and Were, Vincent and Okiro, Emelda A. and Kombe, Ivy K. and Mburu, Caroline and Ogero, Morris and Agweyu, Ambrose and Warimwe, George M. and Nyagwange, James and Karanja, Henry and Gitonga, John N. and Mugo, Daisy and Uyoga, Sophie and Adetifa, Ifedayo M. O. and Scott, J. Anthony G. and Otieno, Edward and Murunga, Nickson and Otiende, Mark and …	http://search.ebscohost.com.proxy-ub.rug.nl/login.aspx?direct=true&db=cmedm&AN=34618602&site=ehost-live&scope=site			Kenya Medical Research Institute (KEMRI)-Wellcome Trust Research Programme (KWTRP), Kilifi, Kenya.; The Zeeman Institute for Systems Biology and Infectious Disease Epidemiology Research (SBIDER), University of Warwick, Warwick, UK.; School of Life Sciences, University of Warwick, Warwick, UK. Kenya Medical Research Institute (KEMRI)-Wellcome Trust Research Programme (KWTRP), Kilifi, Kenya.; Londo…	Policy decisions on COVID-19 interventions should be informed by a local, regional and national understanding of severe acute respiratory syndrome coronavirus 2 (SARS-CoV-2) transmission. Epidemic waves may result when restrictions are lifted or poorly adhered to, variants with new phenotypic properties successfully invade, or infection spreads to susceptible subpopulations. Three COVID-19 epidem…	PLoS Comput Biol. 2021 Jan 22;17(1):e1008619. (PMID: 33481773); Lancet. 2020 Mar 28;395(10229):1054-1062. (PMID: 32171076); Science. 2020 May 8;368(6491):. (PMID: 32234805); Lancet Respir Med. 2021 Feb;9(2):e20-e21. (PMID: 33417829); Lancet Infect Dis. 2020 Jun;20(6):669-677. (PMID: 32240634); Lancet. 2021 Apr 17;397(10283):1459-1469. (PMID: 33844963); Science. 2020 Jul 17;369(6501):315-319. (PMI…	10.1126/science.abk0414	Tsega	=>	103	Excluded	} | RAYYAN-EXCLUSION-REASONS: Lacks Behavioral Interventions
104	rayyan-100956918	Estimating (quality-adjusted) life-year losses associated with deaths: With application to COVID-19	2021			Health economics	1099-1050	30	3	699-707	Briggs, Andrew H. and Goldstein, Daniel A. and Kirwin, Erin and Meacock, Rachel and Pandya, Ankur and Vanness, David J. and WislÃ¸ff, TorbjÃ¸rn	http://search.ebscohost.com.proxy-ub.rug.nl/login.aspx?direct=true&db=cmedm&AN=33368853&site=ehost-live&scope=site			Department of Health Services Research & Policy, London School of Hygiene and Tropical Medicine, London, UK. Department of Oncology, Faculty of Medicine, Tel Aviv University, Tel Aviv, Israel. Institute of Health Economics, Edmonton, Alberta, Canada.; Health, Organisation, Policy, and Economics (HOPE) Group, School of Health Sciences, The University of Manchester, Manchester, UK. Health, Organisa…	Many epidemiological models of the COVID-19 pandemic have focused on preventing deaths. Questions have been raised as to the frailty of those succumbing to the COVID-19 infection. In this paper we employ standard life table methods to illustrate how the potential quality-adjusted life-year (QALY) losses associated with COVID-19 fatalities could be estimated, while adjusting for comorbidities in t…	Date of Electronic Publication: 2020 Dec 24. ; Original Imprints: Publication: Chichester ; New York : Wiley, c1992- | RAYYAN-INCLUSION: {"Tsega"=>"Excluded"} | RAYYAN-EXCLUSION-REASONS: Lacks Behavioral Interventions	10.1002/hec.4208	Tsega	=>	104	Excluded	} | RAYYAN-EXCLUSION-REASONS: Lacks Behavioral Interventions
105	rayyan-100956919	A mathematical model reveals the influence of population heterogeneity on herd immunity to SARS-CoV-2	2020			Science (New York, N.Y.)	1095-9203	369	6505	846-849	Britton, Tom and Ball, Frank and Trapman, Pieter	http://search.ebscohost.com.proxy-ub.rug.nl/login.aspx?direct=true&db=cmedm&AN=32576668&site=ehost-live&scope=site			Department of Mathematics, Stockholm University, Stockholm, Sweden. tom.britton@math.su.se. School of Mathematical Sciences, University of Nottingham, Nottingham, UK. Department of Mathematics, Stockholm University, Stockholm, Sweden.	Despite various levels of preventive measures, in 2020, many countries have suffered severely from the coronavirus disease 2019 (COVID-19) pandemic caused by the severe acute respiratory syndrome coronavirus 2 (SARS-CoV-2) virus. Using a model, we show that population heterogeneity can affect disease-induced immunity considerably because the proportion of infected individuals in groups with the h…	Science. 2020 Jun 26;368(6498):. (PMID: 32586992); Math Biosci. 2004 Sep;191(1):19-40. (PMID: 15312742); Phys Rev Lett. 2001 Apr 2;86(14):3200-3. (PMID: 11290142); Am J Epidemiol. 2006 Nov 15;164(10):936-44. (PMID: 16968863). Linking ISSN: 00368075. Subset: MEDLINE; Date of Electronic Publication: 2020 Jun 23. Current Imprints: Publication: <Oct. 4, 1991- > : Washington, DC : American Association…	10.1126/science.abc6810	Tsega	=>	105	Excluded	} | RAYYAN-EXCLUSION-REASONS: Lacks Behavioral Interventions
106	rayyan-100956920	Neglected tropical disease control in a world with COVID-19: an opportunity and a necessity for innovation	2021			Transactions of the Royal Society of Tropical Medicine and Hygiene	1878-3503	115	3	205-207	Brooker, Simon J. and Ziumbe, Kundai and Negussu, Nebiyu and Crowley, Siobhan and Hammami, Mona	http://search.ebscohost.com.proxy-ub.rug.nl/login.aspx?direct=true&db=cmedm&AN=33367883&site=ehost-live&scope=site			Bill & Melinda Gates Foundation, Seattle, WA, USA. Higherlife Foundation, Harare, Zimbabwe. Children's Investment Fund Foundation, Addis Ababa, Ethiopia. ELMA Philanthropies, London, UK. Crown Prince Court, Abu Dhabi, United Arab Emirates.	Countries have seen substantial disruptions to usual health services related to coronavirus disease 2019 and these are likely to have immediate and long-term indirect effects on many disease control programmes, including neglected tropical diseases (NTDs). The pandemic has highlighted the usefulness of mathematical modelling to understand the impacts of these disruptions and future control measur…	Lancet. 2019 May 18;393(10185):2039-2050. (PMID: 31006575); Clin Infect Dis. 2020 Aug 14;71(4):933-943. (PMID: 31536624); Vaccine. 2020 Feb 5;38(6):1408-1415. (PMID: 31924428); Glob Health Action. 2020 Dec 31;13(1):1785146. (PMID: 32666905); J Infect Dis. 2020 Jun 11;221(Suppl 5):S554-S560. (PMID: 31930383); PLoS Negl Trop Dis. 2020 May 18;14(5):e0008226. (PMID: 32421719); Parasit Vectors. 2020 N…	10.1093/trstmh/traa157	Tsega	=>	106	Excluded	} | RAYYAN-EXCLUSION-REASONS: wrong study design
107	rayyan-100956921	The role of time-varying viral shedding in modelling environmental surveillance for public health: revisiting the 2013 poliovirus outbreak in Israel	2022			Journal of the Royal Society, Interface	1742-5662	19	190	20220006	Brouwer, Andrew F. and Eisenberg, Marisa C. and Shulman, Lester M. and Famulare, Michael and Koopman, James S. and Kroiss, Steve J. and Hindiyeh, Musa and Manor, Yossi and Grotto, Itamar and Eisenberg, Joseph N. S.	http://search.ebscohost.com.proxy-ub.rug.nl/login.aspx?direct=true&db=cmedm&AN=35582812&site=ehost-live&scope=site			Department of Epidemiology, University of Michigan, Ann Arbor, MI, USA. Central Virology Laboratory, Chaim Sheba Medical Center, Tel-Hashomer, Israel.; School of Public Health, Sackler Faculty of Medicine, Tel Aviv University, Tel Aviv, Israel. Institute for Disease Modeling, Bellevue, WA, USA. Central Virology Laboratory, Chaim Sheba Medical Center, Tel-Hashomer, Israel. Ministry of Health, Jeru…	Environmental pathogen surveillance is a sensitive tool that can detect early-stage outbreaks, and it is being used to track poliovirus and other pathogens. However, interpretation of longitudinal environmental surveillance signals is difficult because the relationship between infection incidence and viral load in wastewater depends on time-varying shedding intensity. We developed a mathematical …	J Infect Dis. 2016 Aug 15;214(4):537-45. (PMID: 27190187); J Clin Virol. 2015 May;66:51-5. (PMID: 25866337); Vaccine. 1999 Mar 5;17(9-10):1084-90. (PMID: 10195618); Environ Health Perspect. 2021 Apr;129(4):45002. (PMID: 33877858); Curr Opin Biotechnol. 2008 Jun;19(3):295-301. (PMID: 18508257); Lancet Infect Dis. 2015 Nov;15(11):1273-82. (PMID: 26318714); Science. 2021 Jul 16;373(6552):. (PMID: 34…	10.1098/rsif.2022.0006	Tsega	=>	107	Excluded	} | RAYYAN-EXCLUSION-REASONS: Lacks Behavioral Interventions
108	rayyan-100956922	Can a combination of vaccination and face mask wearing contain the COVID-19 pandemic?	2022			Microbial biotechnology	1751-7915	15	3	721-737	BrÃ¼ssow, Harald and Zuber, Sophie	http://search.ebscohost.com.proxy-ub.rug.nl/login.aspx?direct=true&db=cmedm&AN=34962710&site=ehost-live&scope=site			Laboratory of Gene Technology, Department of Biosystems, KU Leuven, Leuven, Belgium. Institute of Food Safety and Analytical Science, NestlÃ© Research, Lausanne 26, 1000, Switzerland.	The COVID-19 pandemic is going into its third year with Europe again being the focus of major epidemic activity. The present review tries to answer the question whether one can come to grip with the pandemic by a combination of vaccinations and non-pharmaceutical interventions (NPIs). Several COVID-19 vaccines are of remarkable efficacy and achieve high protection rates against symptomatic diseas…	JAMA Netw Open. 2021 Nov 1;4(11):e2132540. (PMID: 34726743); Nature. 2020 Jul;583(7814):155-156. (PMID: 32601491); N Engl J Med. 2021 Jul 22;385(4):320-329. (PMID: 34192428); N Engl J Med. 2021 Dec 9;385(24):e83. (PMID: 34614327); Microb Biotechnol. 2021 Nov;14(6):2244-2253. (PMID: 34464023); Trials. 2021 Nov 7;22(1):780. (PMID: 34743755); Microb Biotechnol. 2021 Sep;14(5):1860-1870. (PMID: 34254…	10.1111/1751-7915.13997	Tsega	=>	108	Excluded	} | RAYYAN-EXCLUSION-REASONS: Review
109	rayyan-100956923	Comorbid CAD and ventricular hypertrophy compromise the perfusion of myocardial tissue at subcritical stenosis of epicardial coronaries	2019	8		EGYPTIAN HEART JOURNAL	1110-2608 2090-911X	71	1		Abbas, E.					Background: Most studies of CAD revascularization have been based on and reported according to angiographic criteria which do not consider the relation between the resulting effective flow distal to the stenosis and the demand of a hypertrophied myocardial tissue. Results: A mathematical model of the myocardial perfusion in comorbid CAD and ventricular hypertrophy, using Poiseuille's law, indicat…	RAYYAN-INCLUSION: {"Tsega"=>"Excluded"} | RAYYAN-EXCLUSION-REASONS: wrong population	10.1186/s43044-019-0003-5	Tsega	=>	109	Excluded	} | RAYYAN-EXCLUSION-REASONS: wrong population
110	rayyan-100956924	Fractal signatures of the COVID-19 spread	2020	11		CHAOS SOLITONS & FRACTALS	0960-0779 1873-2887	140			Abbasi, M. and Bollini, A. L. and Castillo, J. L. B. and Deppman, A. and Guidio, J. P. and Matuoka, P. T. and Meirelles, A. D. and Policarpo, J. M. P. and Ramos, Aagf and Simionatto, S. and Varona, A. R. P. and Andrade-Ii, E. and Panjeh, H. and Trevisan, L. A.					Recent quantitative approaches for studying several aspects of urban life and infrastructure have shown that scale properties allow the understanding of many features of urban infrastructure and of human activity in cities. In this paper, we show that COVID-19 virus contamination follows a similar pattern in different regions of the world. The superlinear power-law behavior for the number of cont…	RAYYAN-INCLUSION: {"Tsega"=>"Excluded"} | RAYYAN-EXCLUSION-REASONS: Lacks Behavioral Interventions	10.1016/j.chaos.2020.110119	Tsega	=>	110	Excluded	} | RAYYAN-EXCLUSION-REASONS: Lacks Behavioral Interventions
111	rayyan-100956925	Designing Sustainable Recovery Network of End-of-Life Product during the COVID-19 Pandemic: A Real and Applied Case Study	2022	10		DISCRETE DYNAMICS IN NATURE AND SOCIETY	1026-0226 1607-887X	2022			Abbasi, S. and Daneshmand-Mehr, M. and Kanafi, A. G.					One of the most important aspects of supply chain management (SCM) is the recovery network (RN), which covers all activities associated with return products (such as collection, recovery, repair, recycling, and waste disposal). Our goal in this paper is to provide a new mathematical model of sustainable end-of-life management (SEOLM) during the COVID-19 pandemic for readers. The suggested recover…	RAYYAN-INCLUSION: {"Tsega"=>"Excluded"} | RAYYAN-EXCLUSION-REASONS: wrong study design	10.1155/2022/6967088	Tsega	=>	111	Excluded	} | RAYYAN-EXCLUSION-REASONS: wrong study design
112	rayyan-100956926	Green Closed-Loop Supply Chain Network Design During the Coronavirus (COVID-19) Pandemic: a Case Study in the Iranian Automotive Industry	2022	12		ENVIRONMENTAL MODELING & ASSESSMENT	1420-2026 1573-2967				Abbasi, S. and Daneshmand-Mehr, M. and Kanafi, A. G.					This paper presents a new mathematical model of the green closed-loop supply chain network (GCLSCN) during the COVID-19 pandemic. The suggested model can explain the trade-offs between environmental (minimizing CO2 emissions) and economic (minimizing total costs) aspects during the COVID-19 outbreak. Considering the guidelines for hygiene during the outbreak helps us design a new sustainable hygi…	RAYYAN-INCLUSION: {"Tsega"=>"Excluded"} | RAYYAN-EXCLUSION-REASONS: wrong study design	10.1007/s10666-022-09863-0	Tsega	=>	112	Excluded	} | RAYYAN-EXCLUSION-REASONS: wrong study design
113	rayyan-100956927	An optimization model for planning testing and control strategies to limit the spread of a pandemic-The case of COVID-19	2023	1		EUROPEAN JOURNAL OF OPERATIONAL RESEARCH	0377-2217 1872-6860	304	1	308-324	Abdin, A. F. and Fang, Y. P. and Caunhye, A. and Alem, D. and Barros, A. and Zio, E.					The global health crisis caused by the coronavirus SARS-CoV-2 has highlighted the importance of effi-cient disease detection and control strategies for minimizing the number of infections and deaths in the population and halting the spread of the pandemic. Countries have shown different preparedness levels for promptly implementing disease detection strategies, via mass testing and isolation of i…	RAYYAN-INCLUSION: {"Tsega"=>"Excluded"} | RAYYAN-EXCLUSION-REASONS: Wrong publication year	10.1016/j.ejor.2021.10.062	Tsega	=>	113	Excluded	} | RAYYAN-EXCLUSION-REASONS: Wrong publication year
114	rayyan-100956928	Introduction and expansion of the SARS-CoV-2 B.1.1.7 variant and reinfections in Qatar: A nationally representative cohort study	2021	12		PLOS MEDICINE	1549-1277 1549-1676	18	12		Abu-Raddad, L. J. and Chemaitelly, H. and Ayoub, H. H. and Coyle, P. and Malek, J. A. and Ahmed, A. A. and Mohamoud, Y. A. and Younuskunju, S. and Tang, P. T. and Al Kanaani, Z. and Al Kuwari, E. and Butt, A. A. and Jeremijenko, A. and Kaleeckal, A. H. and Latif, A. N. and Shaik, R. M. and Rahim, H. A. F. and Nasrallah, G. K. and Yassine, H. M. and Al Kuwari, M. G. and Al Romaihi, H. E. and Al-Th…					Author summary Why was this study done? A novel SARS-CoV-2 variant emerged in the United Kingdom, B.1.1.7 (known also as Alpha), but the consequences of the introduction of this variant into a new national population are insufficiently understood.The first study objective was to characterize the epidemiology of B.1.1.7 immediately after its introduction into a naive population for this variant.Th…	RAYYAN-INCLUSION: {"Tsega"=>"Excluded"} | RAYYAN-EXCLUSION-REASONS: Lacks Behavioral Interventions	10.1371/journal.pmed.1003879	Tsega	=>	114	Excluded	} | RAYYAN-EXCLUSION-REASONS: Lacks Behavioral Interventions
115	rayyan-100956929	Characterization of SARS-CoV-2 dynamics in the host	2020			ANNUAL REVIEWS IN CONTROL	1367-5788 1872-9088	50		457-468	Abuin, P. and Anderson, A. and Ferramosca, A. and Hernandez-Vargas, E. A. and Gonzalez, A. H.					While many epidemiological models were proposed to understand and handle COVID-19 pandemic, too little has been invested to understand human viral replication and the potential use of novel antivirals to tackle the infection. In this work, using a control theoretical approach, validated mathematical models of SARS-CoV-2 in humans are characterized. A complete analysis of the main dynamic characte…	RAYYAN-INCLUSION: {"Tsega"=>"Excluded"} | RAYYAN-EXCLUSION-REASONS: Lacks Behavioral Interventions	10.1016/j.arcontrol.2020.09.008	Tsega	=>	115	Excluded	} | RAYYAN-EXCLUSION-REASONS: Lacks Behavioral Interventions
116	rayyan-100956930	Dynamical characterization of antiviral effects in COVID-19	2021			ANNUAL REVIEWS IN CONTROL	1367-5788 1872-9088	52		587-601	Abuin, P. and Anderson, A. and Ferramosca, A. and Hernandez-Vargas, E. A. and Gonzalez, A. H.					Mathematical models describing SARS-CoV-2 dynamics and the corresponding immune responses in patients with COVID-19 can be critical to evaluate possible clinical outcomes of antiviral treatments. In this work, based on the concept of virus spreadability in the host, antiviral effectiveness thresholds are determined to establish whether or not a treatment will be able to clear the infection. In ad…	RAYYAN-INCLUSION: {"Tsega"=>"Excluded"} | RAYYAN-EXCLUSION-REASONS: Lacks Behavioral Interventions	10.1016/j.arcontrol.2021.05.001	Tsega	=>	116	Excluded	} | RAYYAN-EXCLUSION-REASONS: Lacks Behavioral Interventions
117	rayyan-100956931	R<sub>0</sub> and R<sub>e</sub> of COVID-19: Can We Predict When the Pandemic Outbreak Will Be Contained?	2020	11		INDIAN JOURNAL OF CRITICAL CARE MEDICINE	0972-5229 1998-359X	24	11	1125-1127	Achaiah, N. C. and Subbarajasetty, S. B. and Shetty, R. M. and Journal, I.					R-0 (R naught) is the basic reproduction number, also known as basic reproduction ratio or rate which is an epidemiological metric used to measure the transmissibility of infectious agents. R-0 is a derivative of the following variables-the duration of infectivity after the patient gets infected, the likelihood of transmission of infection per contact between a susceptible person and an infectiou…	RAYYAN-INCLUSION: {"Tsega"=>"Excluded"} | RAYYAN-EXCLUSION-REASONS: Duplicate	10.5005/jp-journals-10071-23649	Tsega	=>	117	Excluded	} | RAYYAN-EXCLUSION-REASONS: Duplicate
118	rayyan-100956932	Mathematical modeling for infectious viral disease: The COVID-19 perspective	2020	11		JOURNAL OF PUBLIC AFFAIRS	1472-3891 1479-1854	20	4		Adekola, H. A. and Adekunle, I. A. and Egberongbe, H. O. and Onitilo, S. A. and Abdullahi, I. N.					In this study, we examined various forms of mathematical models that are relevant for the containment, risk analysis, and features of COVID-19. Greater emphasis was laid on the extension of the Susceptible-Infectious-Recovered (SIR) models for policy relevance in the time of COVID-19. These mathematical models play a significant role in the understanding of COVID-19 transmission mechanisms, struc…	RAYYAN-INCLUSION: {"Tsega"=>"Excluded"} | RAYYAN-LABELS: SIR | RAYYAN-EXCLUSION-REASONS: Lacks Behavioral Interventions	10.1002/pa.2306	Tsega	=>	118	Excluded	} | RAYYAN-LABELS: SIR | RAYYAN-EXCLUSION-REASONS: Lacks Behavioral Interventions
119	rayyan-100956933	Mathematical Models for COVID-19 Pandemic: A Comparative Analysis	2020	10		JOURNAL OF THE INDIAN INSTITUTE OF SCIENCE	0970-4140 0019-4964	100	4	793-807	Adiga, A. and Dubhashi, D. and Lewis, B. and Marathe, M. and Venkatramanan, S. and Vullikanti, A.					COVID-19 pandemic represents an unprecedented global health crisis in the last 100 years. Its economic, social and health impact continues to grow and is likely to end up as one of the worst global disasters since the 1918 pandemic and the World Wars. Mathematical models have played an important role in the ongoing crisis; they have been used to inform public policies and have been instrumental i…	RAYYAN-INCLUSION: {"Tsega"=>"Excluded"} | RAYYAN-EXCLUSION-REASONS: Review	10.1007/s41745-020-00200-6	Tsega	=>	119	Excluded	} | RAYYAN-EXCLUSION-REASONS: Review
120	rayyan-100956934	Multicompartmental Mathematical Model of SARS-CoV-2 Distribution in Human Organs and Their Treatment	2022	6		MATHEMATICS	2227-7390	10	11		Afonyushkin, V. N. and Akberdin, I. R. and Kozlova, Y. N. and Schukin, I. A. and Mironova, T. E. and Bobikova, A. S. and Cherepushkina, V. S. and Donchenko, N. A. and Poletaeva, Y. E. and Kolpakov, F. A.					Patients with COVID-19 can develop pneumonia, severe symptoms of acute respiratory distress syndrome, and multiple organ failure. Nevertheless, the variety of forms of this disease requires further research on the pathogenesis of this disease. Based on the analysis of published data and original experiments on the concentrations of SARS-CoV-2 in biological fluids of the nasopharynx, lungs, and in…	RAYYAN-INCLUSION: {"Tsega"=>"Excluded"} | RAYYAN-EXCLUSION-REASONS: Lacks Behavioral Interventions	10.3390/math10111925	Tsega	=>	120	Excluded	} | RAYYAN-EXCLUSION-REASONS: Lacks Behavioral Interventions
121	rayyan-100956935	Potential global impacts of alternative dosing regimen and rollout options for the ChAdOx1 nCoV-19 vaccine	2021	11		NATURE COMMUNICATIONS	2041-1723	12	1		Aguas, R. and Bharath, A. and White, L. J. and Gao, B. and Pollard, A. J. and Voysey, M. and Shretta, R.					The high efficacy, low cost, and long shelf-life of the ChAdOx1 nCoV-19 vaccine positions it well for use in in diverse socioeconomic settings. Using data from clinical trials, an individual-based model was constructed to predict its 6-month population-level impact. Probabilistic sensitivity analyses evaluated the importance of epidemiological, demographic and logistical factors on vaccine effect…	RAYYAN-INCLUSION: {"Tsega"=>"Excluded"} | RAYYAN-EXCLUSION-REASONS: Vaccination strategies,Lacks Behavioral Interventions	10.1038/s41467-021-26449-8	Tsega	=>	121	Excluded	} | RAYYAN-EXCLUSION-REASONS: Vaccination strategies,Lacks Behavioral Interventions
122	rayyan-100956936	Sensitivity theorems of a model of multiple imperfect vaccines for COVID-19	2022	3		CHAOS SOLITONS & FRACTALS	0960-0779 1873-2887	156			Aguilar-Canto, F. J. and de LeÃ³n, U. A. P. and Avila-Vales, E.					In response to the ongoing pandemic of COVID-19, several companies across the world have proposed a wide variety of vaccines of different mechanisms of action. As a consequence, a new scenario of multiple imperfect vaccines against the SARS-CoV-2 arose. Mathematical modeling needs to consider this complex situation with different vaccines, some of them with two required doses. Using compartmental…	RAYYAN-INCLUSION: {"Tsega"=>"Excluded"} | RAYYAN-EXCLUSION-REASONS: Vaccination strategies	10.1016/j.chaos.2022.111844	Tsega	=>	122	Excluded	} | RAYYAN-EXCLUSION-REASONS: Vaccination strategies
123	rayyan-100956937	Fractional order mathematical modeling of COVID-19 transmission	2020	10		CHAOS SOLITONS & FRACTALS	0960-0779 1873-2887	139			Ahmad, S. and Ullah, A. and Al-Mdallal, Q. M. and Khan, H. and Shah, K. and Khan, A.					In this article, the mathematical model with different compartments for the transmission dynamics of coronavirus-19 disease (COVID-19) is presented under the fractional-order derivative. Some results regarding the existence of at least one solution through fixed point results are derived. Then for the concerned approximate solution, the modified Euler method for fractional-order differential equa…	RAYYAN-INCLUSION: {"Tsega"=>"Excluded"} | RAYYAN-EXCLUSION-REASONS: Lacks Behavioral Interventions	10.1016/j.chaos.2020.110256	Tsega	=>	123	Excluded	} | RAYYAN-EXCLUSION-REASONS: Lacks Behavioral Interventions
124	rayyan-100956938	Analysis coronavirus disease (COVID-19) model using numerical approaches and logistic model	2020			AIMS BIOENGINEERING	2375-1495	7	3	130-146	Ahmed, A. and Salam, B. and Mohammad, M. and AkgÃ¼l, A. and Khoshnaw, S. H. A.					The coronavirus disease (COVID-19) is a global health care problem that international efforts have been suggested and discussed to control this disease. Although, there are many researches have been conducted on the basis of the clinical data and recorded infected cases, there is still scope for further research due to the fact that a number of complicated parameters are involved for future predi…	RAYYAN-INCLUSION: {"Tsega"=>"Excluded"} | RAYYAN-EXCLUSION-REASONS: Review	10.3934/bioeng.2020013	Tsega	=>	124	Excluded	} | RAYYAN-EXCLUSION-REASONS: Review
125	rayyan-100956939	Mutation and SARS-CoV-2 strain competition under vaccination in a modified SIR model	2023	1		CHAOS SOLITONS & FRACTALS	0960-0779 1873-2887	166			Ahumada, M. and Ledesma-Araujo, A. and Gordillo, L. and MarÃ­n, J. F.					The crisis caused by the COVID-19 outbreak around the globe raised an increasing concern about the ongoing emergence of variants of the virus that may evade the immune response provided by vaccines. New variants appear due to mutation, and as the cases accumulate, the probability of the emergence of a variant of concern increases. In this article, we propose a modified susceptible, infected, and …	RAYYAN-INCLUSION: {"Tsega"=>"Excluded"} | RAYYAN-EXCLUSION-REASONS: Wrong publication year	10.1016/j.chaos.2022.112964	Tsega	=>	125	Excluded	} | RAYYAN-EXCLUSION-REASONS: Wrong publication year
126	rayyan-100956940	A mathematical prediction model of infectious diseases considering vaccine and temperature, and its prediction in Hong Kong	2022	12		HELIYON	2405-8440	8	12		Ai, H. and Wang, Q. B. and Liu, W.					Since 2020, COVID-19 has launched a rather difficult challenge in public health all over the world. For the current situation of COVID-19 outbreaks in various places, predicting the trend of COVID-19 plays a vital role in later policy-making, allocating medical materials, and developing the economy and society. Although there may be corresponding specific drugs soon, which can reduce the mortalit…	RAYYAN-INCLUSION: {"Tsega"=>"Excluded"} | RAYYAN-EXCLUSION-REASONS: Lacks Behavioral Interventions	10.1016/j.heliyon.2022.e12469	Tsega	=>	126	Excluded	} | RAYYAN-EXCLUSION-REASONS: Lacks Behavioral Interventions
127	rayyan-100956941	Growth Recovery and COVID-19 Pandemic Model: Comparative Analysis for Selected Emerging Economies	2022	10		MATHEMATICS	2227-7390	10	19		Akaev, A. and Zvyagintsev, A. I. and Sarygulov, A. and Devezas, T. and Tick, A. and Ichkitidze, Y.					The outburst of the COVID-19 pandemic and its rapid spread throughout the world in 2020 shed a new light on mathematic models describing the nature of epidemics. However, as the pandemic shocked economies to a much greater extent than earlier epidemics, the recovery potential of economies was emphasized and its inclusion in epidemic models is becoming more important. The present paper deals with …	RAYYAN-INCLUSION: {"Tsega"=>"Excluded"} | RAYYAN-LABELS: SIR | RAYYAN-EXCLUSION-REASONS: Lacks Behavioral Interventions	10.3390/math10193654	Tsega	=>	127	Excluded	} | RAYYAN-LABELS: SIR | RAYYAN-EXCLUSION-REASONS: Lacks Behavioral Interventions
128	rayyan-100956942	New applications related to Covid-19	2021	1		RESULTS IN PHYSICS	2211-3797	20			AkgÃ¼l, A. and Ahmed, N. and Raza, A. and Iqbal, Z. and Rafiq, M. and Baleanu, D. and Rehman, M. A. U.					Analysis of mathematical models projected for COVID-19 presents in many valuable outputs. We analyze a model of differential equation related to Covid-19 in this paper. We use fractal-fractional derivatives in the proposed model. We analyze the equilibria of the model. We discuss the stability analysis in details. We apply very effective method to obtain the numerical results. We demonstrate our …	RAYYAN-INCLUSION: {"Tsega"=>"Excluded"} | RAYYAN-EXCLUSION-REASONS: Lacks Behavioral Interventions	10.1016/j.rinp.2020.103663	Tsega	=>	128	Excluded	} | RAYYAN-EXCLUSION-REASONS: Lacks Behavioral Interventions
129	rayyan-100956943	A NOVEL SIMULATION-BASED TWO-STAGE OPTIMIZATION APPROACH FOR NURSE PLANNING	2022	12		INTERNATIONAL JOURNAL OF SIMULATION MODELLING	1726-4529 1996-8566	21	4	591-602	Akin, H. K. and Ordu, M.					Maintaining the dynamism of the work scheduling of the nurses without causing them to lose their work motivation provides the sustainability of the effectiveness of health services. Thus, there is a need to develop patient-centred operational research approach applied to health services against new Covid19 waves or new pandemics. In this context, the aim of this study is to develop a novel simula…	RAYYAN-INCLUSION: {"Tsega"=>"Excluded"} | RAYYAN-EXCLUSION-REASONS: Lacks Behavioral Interventions	10.2507/IJSIMM21-4-618	Tsega	=>	129	Excluded	} | RAYYAN-EXCLUSION-REASONS: Lacks Behavioral Interventions
130	rayyan-100956944	The potential effects of widespread community transmission of SARS-CoV-2 infection in the World Health Organization African Region: a predictive model	2020			BMJ global health	2059-7908	5	5		Cabore, Joseph Waogodo and Karamagi, Humphrey Cyprian and Kipruto, Hillary and Asamani, James Avoka and Droti, Benson and Seydi, Aminata Binetou Wahebine and Titi-Ofei, Regina and Impouma, Benido and Yao, Michel and Yoti, Zabulon and Zawaira, Felicitas and Tumusiime, Prosper and Talisuna, Ambrose and Kasolo, Francis Chisaka and Moeti, Matshidiso R.	http://search.ebscohost.com.proxy-ub.rug.nl/login.aspx?direct=true&db=cmedm&AN=32451366&site=ehost-live&scope=site			Director of Programme Management, World Health Organization Regional Office for Africa, Brazzaville, Congo. Data Analytics and Knowledge Management, World Health Organization Regional Office for Africa, Brazzaville, Congo karamagih@gmail.com. Universal Health Coverage - Life Course, World Health Organization Regional Office for Africa, Harare, Zimbabwe. Universal Health Coverage - Life Course, Wo…	The spread of severe acute respiratory syndrome coronavirus-2 (SARS-CoV-2) has been unprecedented in its speed and effects. Interruption of its transmission to prevent widespread community transmission is critical because its effects go beyond the number of COVID-19 cases and deaths and affect the health system capacity to provide other essential services. Highlighting the implications of such a …	Zhonghua Liu Xing Bing Xue Za Zhi. 2020 Apr 10;41(4):466-469. (PMID: 32113197); Lancet Glob Health. 2020 Apr;8(4):e488-e496. (PMID: 32119825); Lancet Infect Dis. 2020 May;20(5):e102-e107. (PMID: 32145768); Lancet Infect Dis. 2020 Jun;20(6):669-677. (PMID: 32240634); Lancet. 2020 Feb 29;395(10225):689-697. (PMID: 32014114); Adv Virol. 2011;2011:734690. (PMID: 22312351); BMJ. 2020 Apr 2;369:m1375. …	10.1136/bmjgh-2020-002647	Tsega	=>	130	Excluded	} | RAYYAN-LABELS: vulnerable | RAYYAN-EXCLUSION-REASONS: Lacks Behavioral Interventions
131	rayyan-100956945	Vaccines and variants: Modelling insights into emerging issues in COVID-19 epidemiology	2021			Paediatric respiratory reviews	1526-0550	39		32-39	Caldwell, Jamie M. and Le, Xuan and McIntosh, Lorin and Meehan, Michael T. and Ogunlade, Samson and Ragonnet, Romain and O'Neill, Genevieve K. and Trauer, James M. and McBryde, Emma S.	http://search.ebscohost.com.proxy-ub.rug.nl/login.aspx?direct=true&db=cmedm&AN=34417121&site=ehost-live&scope=site			Department of Biology, University of Hawaii at Manoa, USA. Epidemiological Modelling Unit, School of Public Health and Preventive Medicine, Monash University, Melbourne, Australia. Australian Institute of Tropical Health and Medicine, James Cook University, Townsville, Australia. Australian Institute of Tropical Health and Medicine, James Cook University, Townsville, Australia. Electronic address…	Mathematical modelling has played a pivotal role in understanding the epidemiology of and guiding public health responses to the ongoing coronavirus disease of 2019 (COVID-19) pandemic. Here, we review the role of epidemiological models in understanding evolving epidemic characteristics, including the effects of vaccination and Variants of Concern (VoC). We highlight ways in which models continue…	J R Soc Interface. 2021 Sep;18(182):20210214. (PMID: 34465208); Proc Biol Sci. 2002 Feb 7;269(1488):227-33. (PMID: 11839191); Science. 2021 Feb 26;371(6532):916-921. (PMID: 33479118); N Engl J Med. 2021 Feb 11;384(6):533-540. (PMID: 33369366); medRxiv. 2021 Mar 03;:. (PMID: 33688664); Lancet Reg Health West Pac. 2021 Sep;14:100211. (PMID: 34308400); Nat Biotechnol. 2020 May;38(5):523-532. (PMID: …	10.1016/j.prrv.2021.07.002	Tsega	=>	131	Excluded	} | RAYYAN-EXCLUSION-REASONS: Lacks Behavioral Interventions
132	rayyan-100956946	Predicting and forecasting the impact of local outbreaks of COVID-19: use of SEIR-D quantitative epidemiological modelling for healthcare demand and capacity	2021			International journal of epidemiology	1464-3685	50	4	1103-1113	Campillo-Funollet, Eduard and Van Yperen, James and Allman, Phil and Bell, Michael and Beresford, Warren and Clay, Jacqueline and Dorey, Matthew and Evans, Graham and Gilchrist, Kate and Memon, Anjum and Pannu, Gurprit and Walkley, Ryan and Watson, Mark and Madzvamuse, Anotida	http://search.ebscohost.com.proxy-ub.rug.nl/login.aspx?direct=true&db=cmedm&AN=34244764&site=ehost-live&scope=site			School of Life Sciences, Centre for Genome Damage and Stability, University of Sussex, Brighton, UK. Department of Mathematics, School of Mathematical and Physical Sciences, University of Sussex, Brighton, UK. NHS Sussex Commissioners, Worthing, UK. Public Health Intelligence and Adult Social Care, Brighton and Hove City Council, Hove, UK. Planning and Intelligence, Brighton and Hove, Sussex Comm…	Background: The world is experiencing local/regional hotspots and spikes in the severe acute respiratory syndrome coronavirus 2 (SARS-CoV-2), which causes COVID-19 disease. We aimed to formulate an applicable epidemiological model to accurately predict and forecast the impact of local outbreaks of COVID-19 to guide the local healthcare demand and capacity, policy-making and public health decision…	Aust N Z J Public Health. 2022 Jun;46(3):292-303. (PMID: 35238437); J Theor Biol. 2021 Mar 21;513:110587. (PMID: 33450286); Int J Infect Dis. 2020 Apr;93:201-204. (PMID: 32097725); JAMA. 2020 May 19;323(19):1893-1894. (PMID: 32297897); Lancet Child Adolesc Health. 2020 May;4(5):397-404. (PMID: 32272089); Science. 2020 May 8;368(6491):. (PMID: 32234805); Bioinformatics. 2014 May 15;30(10):1440-8. …	10.1093/ije/dyab106	Tsega	=>	132	Excluded	} | RAYYAN-LABELS: SEIR | RAYYAN-EXCLUSION-REASONS: Lacks Behavioral Interventions
133	rayyan-100956947	On forecasting the community-level COVID-19 cases from the concentration of SARS-CoV-2 in wastewater	2021			The Science of the total environment	1879-1026	786		147451	Cao, Yongtao and Francis, Roland	http://search.ebscohost.com.proxy-ub.rug.nl/login.aspx?direct=true&db=cmedm&AN=33971608&site=ehost-live&scope=site			Department of Mathematical and Computer Sciences, Indiana University of Pennsylvania, Indiana, PA, USA. Electronic address: ycao@iup.edu. Department of Wastewater Treatment, Borough of Indiana, Indiana, PA, USA.	The building of an effective wastewater-based epidemiological model that can translate SARS-CoV-2 concentrations in wastewater to the prevalence of virus shedders within a community is a significant challenge for wastewater surveillance. The objectives of this study were to investigate the association between SARS-CoV-2 wastewater concentrations and the COVID-19 cases at the community-level and t…	Am J Prev Med. 2021 Jan;60(1):13-19. (PMID: 33041095); Sci Total Environ. 2020 Oct 15;739:139076. (PMID: 32758929); Sci Total Environ. 2020 Nov 25;745:141022. (PMID: 32711074); Environ Sci Technol. 2021 Jan 5;55(1):488-498. (PMID: 33283515); Water Res. 2021 Sep 1;202:117400. (PMID: 34274898); ACS ES T Water. 2022 Nov 11;2(11):1899-1909. (PMID: 36380771). Linking ISSN: 00489697. Subset: MEDLINE; D…	10.1016/j.scitotenv.2021.147451	Tsega	=>	133	Excluded	} | RAYYAN-LABELS: statistical model/s | RAYYAN-EXCLUSION-REASONS: wrong study design
134	rayyan-100956948	The effectiveness of non-contact thermal screening as a means of identifying cases of Covid-19: a rapid review of the evidence	2021			Reviews in medical virology	1099-1654	31	4	e2192	Cardwell, Karen and Jordan, Karen and Byrne, Paula and Smith, Susan M. and Harrington, Patricia and Ryan, Mairin and O'Neill, Michelle	http://search.ebscohost.com.proxy-ub.rug.nl/login.aspx?direct=true&db=cmedm&AN=34260781&site=ehost-live&scope=site			Health Technology Assessment Directorate, Health Information and Quality Authority, Smithfield, Dublin, Ireland.; Department of General Practice, Royal College of Surgeons in Ireland, Dublin, Ireland. Health Technology Assessment Directorate, Health Information and Quality Authority, Smithfield, Dublin, Ireland. Department of General Practice, Royal College of Surgeons in Ireland, Dublin, Ireland…	The aim of this rapid review is to summarise the evidence on non-contact thermal screening as a method through which to identify cases and reduce the spread of coronavirus disease (Covid-19). The rapid review was conducted in accordance with Cochrane guidelines, with a systematic search of published peer-reviewed articles and non-peer-reviewed pre-prints undertaken from 1 January 2000 up to 7 Oct…	Li Q , Guan X , Wu P , et al. Early transmission dynamics in wuhan, China, of novel coronavirus-infected pneumonia. N. Engl J Med. 2020;382:1199-1207.; Grant M , Geoghegan L , Arbyn M , et al. The prevalence of symptoms in 24,410 adults infected by the novel coronavirus (SARSCoV-2; COVID-19): a systematic review and meta-analysis of 148 studies from 9 countries. PloS One. 2020:15:e0234765.; de So…	10.1002/rmv.2192	Tsega	=>	134	Excluded	} | RAYYAN-EXCLUSION-REASONS: Systematic review
135	rayyan-100956949	COVID-19 Modeling Outcome versus Reality in Sweden	2022			Viruses	1999-4915	14	8		Carlsson, Marcus and SÃ¶derberg-NauclÃ©r, Cecilia	http://search.ebscohost.com.proxy-ub.rug.nl/login.aspx?direct=true&db=cmedm&AN=36016462&site=ehost-live&scope=site			Centre for Mathematical Sciences, Lund University, 22100 Lund, Sweden. Department of Medicine, Solna, BioClinicum, Karolinska Institutet, 171 64 Solna, Sweden.; Department of Neurology, Karolinska University Hospital, 171 77 Stockholm, Sweden.; Department of Biosciences, InFLAMES Research Flagship Center, MediCity, University of Turku, 20500 Turku, Finland.	It has been very difficult to predict the development of the COVID-19 pandemic based on mathematical models for the spread of infectious diseases, and due to major non-pharmacological interventions (NPIs), it is still unclear to what extent the models would have fit reality in a "do nothing" scenario. To shed light on this question, the case of Sweden during the time frame from autumn 2020 to spr…	Science. 2020 Dec 11;370(6522):1339-1343. (PMID: 33159009); N Engl J Med. 2020 Oct 29;383(18):1724-1734. (PMID: 32871063); Entropy (Basel). 2022 Jul 04;24(7):. (PMID: 35885152); Int J Epidemiol. 2020 Oct 1;49(5):1443-1453. (PMID: 32954400); Science. 2021 Apr 9;372(6538):. (PMID: 33658326); BMJ Evid Based Med. 2020 Dec 11;:. (PMID: 33310766); J Med Virol. 2021 Jan;93(1):64-65. (PMID: 32497290); PL…	10.3390/v14081840	Tsega	=>	135	Excluded	} | RAYYAN-EXCLUSION-REASONS: Lacks Behavioral Interventions
136	rayyan-100956950	Non-invasive coronary CT angiography-derived fractional flow reserve: A benchmark study comparing the diagnostic performance of four different computational methodologies	2019			International journal for numerical methods in biomedical engineering	2040-7947	35	10	e3235	Carson, Jason Matthew and Pant, Sanjay and Roobottom, Carl and Alcock, Robin and Javier Blanco, Pablo and Alberto Bulant, Carlos and Vassilevski, Yuri and Simakov, Sergey and Gamilov, Timur and Pryamonosov, Roman and Liang, Fuyou and Ge, Xinyang and Liu, Yue and Nithiarasu, Perumal	http://search.ebscohost.com.proxy-ub.rug.nl/login.aspx?direct=true&db=cmedm&AN=31315158&site=ehost-live&scope=site			Zienkiewicz Centre for Computational Engineering, College of Engineering, Swansea University, Swansea, UK.; Data Science Building, Swansea University Medical School, Swansea University, Swansea, UK. Zienkiewicz Centre for Computational Engineering, College of Engineering, Swansea University, Swansea, UK. Derriford Hospital and Peninsula Medical School, Plymouth Hospitals NHS Trust, Plymouth, UK. …	Non-invasive coronary computed tomography (CT) angiography-derived fractional flow reserve (cFFR) is an emergent approach to determine the functional relevance of obstructive coronary lesions. Its feasibility and diagnostic performance has been reported in several studies. It is unclear if differences in sensitivity and specificity between these studies are due to study design, population, or "co…	Med Biol Eng Comput. 2009 Jul;47(7):743-55. (PMID: 19198911); Crit Care Med. 2006 Apr;34(4):1243-6. (PMID: 16484893); Comput Biol Med. 2012 Oct;42(10):993-1004. (PMID: 22964397); J Appl Physiol (1985). 2005 Mar;98(3):1076-82. (PMID: 15516363); J Am Coll Cardiol. 2011 Nov 1;58(19):1989-97. (PMID: 22032711); Eur Heart J Cardiovasc Imaging. 2014 Jun;15(6):603-9. (PMID: 24578413); Mech Ageing Dev. 20…	10.1002/cnm.3235	Tsega	=>	136	Excluded	} | RAYYAN-EXCLUSION-REASONS: wrong population
137	rayyan-100956951	Lockdown impact on COVID-19 epidemics in regions across metropolitan France	2020			Lancet (London, England)	1474-547X	396	10257	1068-1069	Cauchemez, Simon and Kiem, CÃ©cile Tran and Paireau, Juliette and Rolland, Patrick and Fontanet, Arnaud	http://search.ebscohost.com.proxy-ub.rug.nl/login.aspx?direct=true&db=cmedm&AN=33007219&site=ehost-live&scope=site			Mathematical Modelling of Infectious Diseases Unit, Institut Pasteur, UMR2000, CNRS, Paris 75015, France. Electronic address: simon.cauchemez@pasteur.fr. Mathematical Modelling of Infectious Diseases Unit, Institut Pasteur, UMR2000, CNRS, Paris 75015, France; CollÃ¨ge Doctoral, Sorbonne UniversitÃ©, Paris, France. Mathematical Modelling of Infectious Diseases Unit, Institut Pasteur, UMR2000, CNRS…		Nature. 2020 Aug;584(7820):257-261. (PMID: 32512579); Lancet. 2020 Jun 20;395(10241):e110-e111. (PMID: 32534627); Science. 2020 Jul 10;369(6500):. (PMID: 32414780); Science. 2020 Jul 10;369(6500):208-211. (PMID: 32404476). Linking ISSN: 01406736. Subset: MEDLINE; Date of Electronic Publication: 2020 Sep 29. Current Imprints: Publication: 2004- : London : Elsevier; Original Imprints: Publication: …	10.1016/S0140-6736(20)32034-1	Tsega	=>	137	Excluded	} | RAYYAN-EXCLUSION-REASONS: Lacks modelling
138	rayyan-100956952	Interpreting SARS-CoV-2 seroprevalence, deaths, and fatality rate - Making a case for standardized reporting to improve communication	2021			Mathematical biosciences	1879-3134	333		108545	Cavataio, Joseph and Schnell, Santiago	http://search.ebscohost.com.proxy-ub.rug.nl/login.aspx?direct=true&db=cmedm&AN=33460673&site=ehost-live&scope=site			Department of Molecular & Integrative Physiology, University of Michigan Medical School, Ann Arbor, MI, USA. Department of Molecular & Integrative Physiology, University of Michigan Medical School, Ann Arbor, MI, USA; Department of Computational Medicine & Bioinformatics, University of Michigan Medical School, Ann Arbor, MI, USA. Electronic address: schnells@umich.edu.	The SARS-CoV-2 virus has spread across the world, testing each nation's ability to understand the state of the pandemic in their country and control it. As we looked into the epidemiological data to uncover the impact of the COVID-19 pandemic, we discovered that critical metadata is missing which is meant to give context to epidemiological parameters. In this review, we identify key metadata for …	J Med Virol. 2021 Mar;93(3):1739-1742. (PMID: 32790086); Wellcome Open Res. 2020 Jun 11;5:139. (PMID: 33748431); Nat Commun. 2020 Sep 17;11(1):4698. (PMID: 32943630); Clin Infect Dis. 2021 Jan 27;72(2):249-253. (PMID: 33501969); Lancet Infect Dis. 2021 Apr;21(4):e69-e70. (PMID: 32679085); Diagn Microbiol Infect Dis. 2020 Nov;98(3):115128. (PMID: 32777699); Int J Infect Dis. 2020 Dec;101:138-148. …	10.1016/j.mbs.2021.108545	Tsega	=>	138	Excluded	} | RAYYAN-EXCLUSION-REASONS: Review,Metadata
139	rayyan-100956953	A mathematical model for human-to-human transmission of COVID-19: a case study for Turkey's data	2021			Mathematical biosciences and engineering : MBE	1551-0018	18	6	9787-9805	Cengizci, SÃ¼leyman and Cengizci, AslÄ±han Dursun and UÄŸur, Ã–mÃ¼r	http://search.ebscohost.com.proxy-ub.rug.nl/login.aspx?direct=true&db=cmedm&AN=34814369&site=ehost-live&scope=site			Computer Programming, Antalya Bilim University, Antalya 07190, Turkey.; Institute of Applied Mathematics, Middle East Technical University, Ankara 06800, Turkey. Faculty of Tourism, Antalya Bilim University, Antalya 07190, Turkey. Institute of Applied Mathematics, Middle East Technical University, Ankara 06800, Turkey.	In this study, a mathematical model for simulating the human-to-human transmission of the novel coronavirus disease (COVID-19) is presented for Turkey's data. For this purpose, the total population is classified into eight epidemiological compartments, including the super-spreaders. The local stability and sensitivity analysis in terms of the model parameters are discussed, and the basic reproduc…	Date of Electronic Publication: 20211105. ; Original Imprints: Publication: Springfield, MO, USA : [S.l.] : American Institute of Mathematical Sciences; Beihang University | RAYYAN-INCLUSION: {"Tsega"=>"Excluded"} | RAYYAN-EXCLUSION-REASONS: Lacks Behavioral Interventions	10.3934/mbe.2021480	Tsega	=>	139	Excluded	} | RAYYAN-EXCLUSION-REASONS: Lacks Behavioral Interventions
140	rayyan-100956954	Combining and comparing regional SARS-CoV-2 epidemic dynamics in Italy: Bayesian meta-analysis of compartmental models and global sensitivity analysis	2022			Frontiers in public health	2296-2565	10		919456	Cereda, Giulia and Viscardi, Cecilia and Baccini, Michela	http://search.ebscohost.com.proxy-ub.rug.nl/login.aspx?direct=true&db=cmedm&AN=36187637&site=ehost-live&scope=site			Department of Statistics, Computer Science, Applications, University of Florence, Florence, Italy.; Florence Center for Data Science, University of Florence, Florence, Italy.	During autumn 2020, Italy faced a second important SARS-CoV-2 epidemic wave. We explored the time pattern of the instantaneous reproductive number, R 0 ( t ), and estimated the prevalence of infections by region from August to December calibrating SIRD models on COVID-19-related deaths, fixing at values from literature Infection Fatality Rate (IFR) and average infection duration. A Global Sensiti…	eCollection. Cited Medium: Internet. NLM ISO Abbr: Front Public Health. PubMed Central ID: PMC9523586. Linked References: Environ Res. 2021 Jun;197:111097. (PMID: 33811866); Front Public Health. 2021 Oct 28;9:727274. (PMID: 34778171); Biom J. 2021 Mar;63(3):503-513. (PMID: 33251604); Clin Infect Dis. 2021 Jul 1;73(1):e215-e223. (PMID: 33079987); Proc Natl Acad Sci U S A. 2006 Dec 5;103(49):18438-…	10.3389/fpubh.2022.919456	Tsega	=>	140	Excluded	} | RAYYAN-EXCLUSION-REASONS: meta-analysis
141	rayyan-100956955	Nanotechnology-based antiviral therapeutics	2021			Drug delivery and translational research	2190-3948	11	3	748-787	Chakravarty, Malobika and Vora, Amisha	http://search.ebscohost.com.proxy-ub.rug.nl/login.aspx?direct=true&db=cmedm&AN=32748035&site=ehost-live&scope=site			Shobhaben Pratapbhai Patel School of Pharmacy and Technology Management, SVKM's NMIMS, V. L. Mehta Road, Vile Parle (W), Mumbai, 400056, India. Shobhaben Pratapbhai Patel School of Pharmacy and Technology Management, SVKM's NMIMS, V. L. Mehta Road, Vile Parle (W), Mumbai, 400056, India. amisha.vora@nmims.edu.	The host immune system is highly compromised in case of viral infections and relapses are very common. The capacity of the virus to destroy the host cell by liberating its own DNA or RNA and replicating inside the host cell poses challenges in the development of antiviral therapeutics. In recent years, many new technologies have been explored for diagnosis, prevention, and treatment of viral infe…	Neurol Clin. 2018 Nov;36(4):767-787. (PMID: 30366554); Antimicrob Agents Chemother. 2004 May;48(5):1614-23. (PMID: 15105112); Int J Pharm. 2015 Nov 10;495(1):439-446. (PMID: 26367780); J Gen Virol. 2014 Aug;95(Pt 8):1712-1722. (PMID: 24828333); Indian J Pharm Sci. 2009 Jul;71(4):349-58. (PMID: 20502539); Acta Pharm. 2013 Sep;63(3):335-58. (PMID: 24152895); J Mater Sci Mater Med. 2012 Aug;23(8):19…	10.1007/s13346-020-00818-0	Tsega	=>	141	Excluded	} | RAYYAN-EXCLUSION-REASONS: Cells,Not relevant to research question
142	rayyan-100956956	Unexposed populations and potential COVID-19 hospitalisations and deaths in European countries as per data up to 21 November 2021	2022			Euro surveillance : bulletin Europeen sur les maladies transmissibles = European communicable disease bulletin	1560-7917	27	1		Chapman, Lloyd A. C. and Barnard, Rosanna C. and Russell, Timothy W. and Abbott, Sam and van Zandvoort, Kevin and Davies, Nicholas G. and Kucharski, Adam J.	http://search.ebscohost.com.proxy-ub.rug.nl/login.aspx?direct=true&db=cmedm&AN=34991776&site=ehost-live&scope=site			Centre for Mathematical Modelling of Infectious Diseases, London School of Hygiene and Tropical Medicine, London, United Kingdom.; Department of Infectious Disease Epidemiology, Faculty of Epidemiology and Population Health, London School of Hygiene and Tropical Medicine, London, United Kingdom.	We estimate the potential remaining COVID-19 hospitalisation and death burdens in 19 European countries by estimating the proportion of each country's population that has acquired immunity to severe disease through infection or vaccination. Our results suggest many European countries could still face high burdens of hospitalisations and deaths, particularly those with lower vaccination coverage, …	Nature. 2021 Feb;590(7844):140-145. (PMID: 33137809); PLoS Comput Biol. 2020 Dec 10;16(12):e1008409. (PMID: 33301457); Science. 2020 Jul 10;369(6500):208-211. (PMID: 32404476); Lancet. 2021 Oct 9;398(10308):1377-1380. (PMID: 34534516); Nat Med. 2021 Dec;27(12):2127-2135. (PMID: 34650248); Nature. 2020 Aug;584(7820):257-261. (PMID: 32512579); Cell. 2021 Sep 30;184(20):5077-5081. (PMID: 34534444). …	10.2807/1560-7917.ES.2022.27.1.2101038	Tsega	=>	142	Excluded	} | RAYYAN-EXCLUSION-REASONS: Vaccination strategies
143	rayyan-100956957	SARS-CoV-2 IgG Seroprevalence among Blood Donors as a Monitor of the COVID-19 Epidemic, Brazil	2022			Emerging infectious diseases	1080-6059	28	4	734-742	Chaves, Daniel GonÃ§alves and Takahashi, Ricardo Hiroshi Caldeira and Campelo, Felipe and da Silva Malta, Maria Clara Fernandes and de Oliveira, Isabelle Rocha and Barbosa-Stancioli, Edel Figueiredo and Ribeiro, MaÃ­sa Aparecida and Martins, Marina Lobato	http://search.ebscohost.com.proxy-ub.rug.nl/login.aspx?direct=true&db=cmedm&AN=35180375&site=ehost-live&scope=site				During epidemics, data from different sources can provide information on varying aspects of the epidemic process. Serology-based epidemiologic surveys could be used to compose a consistent epidemic scenario. We assessed the seroprevalence of severe acute respiratory syndrome coronavirus 2 (SARS-CoV-2) IgG in serum samples collected from 7,837 blood donors in 7 cities of Brazil during March-Decemb…	J Infect. 2020 Dec;81(6):e10-e12. (PMID: 32961253); J Clin Microbiol. 2020 Jul 23;58(8):. (PMID: 32381641); Emerg Microbes Infect. 2020 Dec;9(1):940-948. (PMID: 32357808); J Infect. 2020 Jun;80(6):e1-e13. (PMID: 32283156); Science. 2021 Jan 15;371(6526):288-292. (PMID: 33293339); J Microbiol Immunol Infect. 2020 Jun;53(3):404-412. (PMID: 32173241); J Infect. 2020 Dec;81(6):e7-e9. (PMID: 32739487)…	10.3201/eid2804.211961	Tsega	=>	143	Excluded	} | RAYYAN-EXCLUSION-REASONS: Only compartmental model,Lacks Behavioral Interventions,Not relevant to research question
144	rayyan-100956958	Heterogeneity in transmissibility and shedding SARS-CoV-2 via droplets and aerosols	2021			ELife	2050-084X	10			Chen, Paul Z. and Bobrovitz, Niklas and Premji, Zahra and Koopmans, Marion and Fisman, David N. and Gu, Frank X.	http://search.ebscohost.com.proxy-ub.rug.nl/login.aspx?direct=true&db=cmedm&AN=33861198&site=ehost-live&scope=site			Department of Chemical Engineering & Applied Chemistry, University of Toronto, Toronto, Canada. Temerty Faculty of Medicine, University of Toronto, Toronto, Canada.; Department of Critical Care Medicine, Cumming School of Medicine, University of Calgary, Calgary, Canada.; O'Brien Institute of Public Health, University of Calgary, Calgary, Canada. Libraries & Cultural Resources, University of Calg…	Background: Which virological factors mediate overdispersion in the transmissibility of emerging viruses remains a long-standing question in infectious disease epidemiology.; Methods: Here, we use systematic review to develop a comprehensive dataset of respiratory viral loads (rVLs) of SARS-CoV-2, SARS-CoV-1 and influenza A(H1N1)pdm09. We then comparatively meta-analyze the data and model individ…	Elife. 2021 Apr 16;10:. (PMID: 33861198); J Aerosol Sci. 2009 Feb;40(2):122-133. (PMID: 32287373); BMC Med Res Methodol. 2019 Jan 9;19(1):9. (PMID: 30626343); J Thorac Dis. 2012 Aug;4(4):377-83. (PMID: 22934140); Clin Infect Dis. 2021 May 18;72(10):e652-e654. (PMID: 32857833); N Engl J Med. 2020 Mar 26;382(13):1199-1207. (PMID: 31995857); Lancet. 2020 May 30;395(10238):1695-1704. (PMID: 32401715)…	10.7554/eLife.65774	Tsega	=>	144	Excluded	} | RAYYAN-EXCLUSION-REASONS: Systematic review
145	rayyan-100956959	Mathematical model of COVID-19 transmission dynamics incorporating booster vaccine program and environmental contamination	2022	11		HELIYON	2405-8440	8	11		Akinwande, N. I. and Ashezua, T. T. and Gweryina, R. I. and Somma, S. A. and Oguntolu, F. A. and Usman, A. and Abdurrahman, O. N. and Kaduna, F. S. and Adajime, T. P. and Kuta, F. A. and Abdulrahman, S. and Olayiwola, R. O. and Enagi, A. I. and Bolarin, G. A. and Shehu, M. D.					COVID-19 is one of the greatest human global health challenges that causes economic meltdown of many nations. In this study, we develop an SIR-type model which captures both human-to-human and environment-to-human-to-environment transmissions that allows the recruitment of corona viruses in the environment in the midst of booster vaccine program. Theoretically, we prove some basic properties of t…	RAYYAN-INCLUSION: {"Tsega"=>"Excluded"} | RAYYAN-EXCLUSION-REASONS: Lacks Behavioral Interventions	10.1016/j.heliyon.2022.e11513	Tsega	=>	145	Excluded	} | RAYYAN-EXCLUSION-REASONS: Lacks Behavioral Interventions
146	rayyan-100956960	Solving Pythagorean fuzzy partial fractional diffusion model using the Laplace and Fourier transforms	2023	7		GRANULAR COMPUTING	2364-4966 2364-4974	8	4	689-707	Akram, M. and Ihsan, T.					Many mathematical models describe the Corona virus disease 2019 (COVID-19) outbreak; however, they require advance mathematical skills. The need for this study is to determine the diffusion of the COVID-19 vaccine in humans. To this end, we first establish a Pythagorean fuzzy partial fractional differential equation using the Pythagorean fuzzy integral transforms to express the effects of COVID-1…	RAYYAN-INCLUSION: {"Tsega"=>"Excluded"} | RAYYAN-EXCLUSION-REASONS: Wrong publication year	10.1007/s41066-022-00349-8	Tsega	=>	146	Excluded	} | RAYYAN-EXCLUSION-REASONS: Wrong publication year
147	rayyan-100956961	A Global Analysis of Delayed SARS-CoV-2/Cancer Model with Immune Response	2021	6		MATHEMATICS	2227-7390	9	11		Al Agha, A. and Alshehaiween, S. and Elaiw, A. and Alshaikh, M.					Coronavirus disease 2019 (COVID-19) is a respiratory disease caused by SARS-CoV-2. It appeared in China in late 2019 and rapidly spread to most countries of the world. Cancer patients infected with SARS-CoV-2 are at higher risk of developing severe infection and death. This risk increases further in the presence of lymphopenia affecting the lymphocytes count. Here, we develop a delayed within-hos…	RAYYAN-INCLUSION: {"Tsega"=>"Excluded"} | RAYYAN-EXCLUSION-REASONS: Cells,cancer,Not relevant to research question	10.3390/math9111283	Tsega	=>	147	Excluded	} | RAYYAN-EXCLUSION-REASONS: Cells,cancer,Not relevant to research question
148	rayyan-100956962	Global dynamics of SARS-CoV-2/malaria model with antibody immune response	2022			MATHEMATICAL BIOSCIENCES AND ENGINEERING	1547-1063 1551-0018	19	8	8380-8410	Al Agha, A. D. and Elaiw, A. M.					Coronavirus disease 2019 (COVID-19) is a new viral disease caused by severe acute respiratory syndrome coronavirus 2 (SARS-CoV-2). Malaria is a parasitic disease caused by Plasmodium parasites. In this paper, we explore a within-host model of SARS-CoV-2/malaria coinfection. This model consists of seven ordinary differential equations that study the interactions between uninfected red blood cells,…	RAYYAN-INCLUSION: {"Tsega"=>"Excluded"} | RAYYAN-EXCLUSION-REASONS: Cells,Malaria model,Not relevant to research question	10.3934/mbe.2022390	Tsega	=>	148	Excluded	} | RAYYAN-EXCLUSION-REASONS: Cells,Malaria model,Not relevant to research question
149	rayyan-100956963	Nanobiotechnology Model Arising from Coronavirus Interacting with the AQP Channels Along the Respiratory Regions and Estimating the Infectivity Rate of the <i>COVID19</i> Outbreak Based on Temperature and Direct Contact Rate	2020	1		NANOSCIENCE AND NANOTECHNOLOGY LETTERS	1941-4900 1941-4919	12	1	2024-01-15	Al Garalleh, H. and Algarni, A.					Coronavirus (COVID19) is an infectious disease that attacks the human body, particularly within the respiratory regions, e.g., nasal and lung tissues. COVID19 infection is classified into three different stages: mild, moderate, and severe. Recovery from the first two stages can mostly be achieved without special treatment, but these stages can lead to death for older people and those who have und…	RAYYAN-INCLUSION: {"Tsega"=>"Excluded"} | RAYYAN-EXCLUSION-REASONS: Lacks Behavioral Interventions	10.1166/nnl.2020.3077	Tsega	=>	149	Excluded	} | RAYYAN-EXCLUSION-REASONS: Lacks Behavioral Interventions
150	rayyan-100956964	A multi-objective optimization modelling for design and planning a robust closed-loop supply chain network under supplying disruption due to crises	2023	4		AIN SHAMS ENGINEERING JOURNAL	2090-4479 2090-4495	14	3		Al-Ashhab, M. S.					Global crises such as COVID-19 pandemic and the Russian-Ukrainian war pose many challenges for closed-loop supply chain networks (CLSCN) due to the lack of supplies of raw materials and returned products. Therefore, this research focused on developing a multi-objective MILP mathematical model for the design and planning of CLSCN to help overcome these challenges considering the uncertainty in bot…	RAYYAN-INCLUSION: {"Tsega"=>"Excluded"} | RAYYAN-EXCLUSION-REASONS: Wrong publication year,Lacks Behavioral Interventions	10.1016/j.asej.2022.101909	Tsega	=>	150	Excluded	} | RAYYAN-EXCLUSION-REASONS: Wrong publication year,Lacks Behavioral Interventions
151	rayyan-100956965	Kinetic Modeling of Dynamic PET-<SUP>18</SUP>F-FDG Atherosclerosis Without Blood Sampling	2020	11		IEEE TRANSACTIONS ON RADIATION AND PLASMA MEDICAL SCIENCES	2469-7311 2469-7303	4	6	729-734	Al-Enezi, M. S. and Bentourkia, M.					Atherosclerosis is a disease affecting the peripheral arteries characterized by a deposit of lipids and immune cells forming a plaque. The plaque can be calcified and be measured with CT, and it can be inflamed and be measured with PET and F-18-FDG. Since artery walls are too small and are dominated by blood activity, the conventional compartmental model becomes inadequate to provide artery metab…	RAYYAN-INCLUSION: {"Tsega"=>"Excluded"} | RAYYAN-EXCLUSION-REASONS: Cells,Not relevant to research question	10.1109/TRPMS.2020.3005364	Tsega	=>	151	Excluded	} | RAYYAN-EXCLUSION-REASONS: Cells,Not relevant to research question
152	rayyan-100956966	COVID-19 Prognostic Models: A Pro-con Debate for Machine Learning vs. Traditional Statistics	2021	12		FRONTIERS IN DIGITAL HEALTH	2673-253X	3			Al-Hindawi, A. and Abdulaal, A. and Rawson, T. M. and Alqahtani, S. A. and Mughal, N. and Moore, L. S. P.					The SARS-CoV-2 virus, which causes the COVID-19 pandemic, has had an unprecedented impact on healthcare requiring multidisciplinary innovation and novel thinking to minimize impact and improve outcomes. Wide-ranging disciplines have collaborated including diverse clinicians (radiology, microbiology, and critical care), who are working increasingly closely with data-science. This has been leverage…	RAYYAN-INCLUSION: {"Tsega"=>"Excluded"} | RAYYAN-EXCLUSION-REASONS: Review,Not relevant to research question	10.3389/fdgth.2021.637944	Tsega	=>	152	Excluded	} | RAYYAN-EXCLUSION-REASONS: Review,Not relevant to research question
153	rayyan-100956967	The SARS-CoV-2 pandemic course in Saudi Arabia: A dynamic epidemiological model	2020			INFECTIOUS DISEASE MODELLING	2468-0427	5		766-771	Al-Khani, A. M. and Khalifa, M. A. and Almazrou, A. and Saquib, N.					Objective: Saudi Arabia ranks second in the number of coronavirus disease 2019 (COVID-19) cases in the Eastern Mediterranean region. It houses the two most sacred religious places for Muslims: Mecca and Medina. It is important to know what the trend in case numbers will be in the next 4-6 months, especially during the Hajj pilgrimage season. Methods: Epidemiological data on COVID-19 were obtained…	RAYYAN-INCLUSION: {"Tsega"=>"Excluded"} | RAYYAN-LABELS: SEIR | RAYYAN-EXCLUSION-REASONS: Lacks Behavioral Interventions	10.1016/j.idm.2020.09.006	Tsega	=>	153	Excluded	} | RAYYAN-LABELS: SEIR | RAYYAN-EXCLUSION-REASONS: Lacks Behavioral Interventions
154	rayyan-100956968	Mathematical modeling for COVID-19 pandemic in Iraq	2021	7		JOURNAL OF INTERDISCIPLINARY MATHEMATICS	0972-0502 2169-012X	24	5	1407-1427	Al-Saedi, H. M. and Hameed, H. H.					In this paper, we present the SIR pandemic model to evaluate the susceptible (R), infectious (I), and removed (R) for COVID-19 in Iraq for the period from the 22nd February 2020 to the 26th June 2020. We divided this period to three sub-periods, and for each sub-period, the real data has been cited from scientific trusted references to estimate the parameters that are required to solve the system…	RAYYAN-INCLUSION: {"Tsega"=>"Excluded"} | RAYYAN-LABELS: SIR | RAYYAN-EXCLUSION-REASONS: Lacks Behavioral Interventions	10.1080/09720502.2021.1923943	Tsega	=>	154	Excluded	} | RAYYAN-LABELS: SIR | RAYYAN-EXCLUSION-REASONS: Lacks Behavioral Interventions
155	rayyan-100956969	Modeling and forecasting of COVID-19 using a hybrid dynamic model based on SEIRD with ARIMA corrections	2021			INFECTIOUS DISEASE MODELLING	2468-0427	6		98-111	Ala'raj, M. and Majdalawieh, M. and Nizamuddin, N.					The outbreak of novel coronavirus (COVID-19) attracted worldwide attention. It has posed a significant challenge for the global economies, especially the healthcare sector. Even with a robust healthcare system, countries were not prepared for the ramifications of COVID-19. Several statistical, dynamic, and mathematical models of the COVID-19 outbreak including the SEIR model have been developed t…	RAYYAN-INCLUSION: {"Tsega"=>"Excluded"} | RAYYAN-LABELS: SEIR | RAYYAN-EXCLUSION-REASONS: Lacks Behavioral Interventions	10.1016/j.idm.2020.11.007	Tsega	=>	155	Excluded	} | RAYYAN-LABELS: SEIR | RAYYAN-EXCLUSION-REASONS: Lacks Behavioral Interventions
156	rayyan-100956970	Stability analysis and numerical simulations of the fractional COVID-19 pandemic model	2023	6		INTERNATIONAL JOURNAL OF NONLINEAR SCIENCES AND NUMERICAL SIMULATION	1565-1339 2191-0294	24	3	989-1002	Alalyani, A. and Saber, S.					The purpose of this article is to formulate a simplified nonlinear fractional mathematical model to illustrate the dynamics of the new coronavirus (COVID-19). Based on the infectious characteristics of COVID-19, the population is divided into five compartments: susceptible S(t), asymptomatic infection I(t), unreported symptomatic infection U(t), reported symptomatic infections W(T) and recovered …	RAYYAN-INCLUSION: {"Tsega"=>"Excluded"} | RAYYAN-EXCLUSION-REASONS: Lacks Behavioral Interventions	10.1515/ijnsns-2021-0042	Tsega	=>	156	Excluded	} | RAYYAN-EXCLUSION-REASONS: Lacks Behavioral Interventions
157	rayyan-100956971	Neural Control for Epidemic Model of Covid-19 with a Complex Network Approach	2021	6		IEEE LATIN AMERICA TRANSACTIONS	1548-0992	19	6	866-873	Alanis, A. Y. and Hernandez-Vargas, E. A. and Ramirez, N. F. and RÃ­os-Rivera, D.					This paper presents the mathematical model Susceptible-Infected-Recovered SIR with parameters that describe the COVID-19 dynamics. This model is based on a system of ordinary differential equations in which appropriate conditions and starting parameter values such as transmission rates and recovery rates are considered known. These parameters are utilized to obtain a simulation of COVID-19 behavi…	RAYYAN-INCLUSION: {"Tsega"=>"Excluded"} | RAYYAN-LABELS: SIR | RAYYAN-EXCLUSION-REASONS: Lacks Behavioral Interventions	10.1109/TLA.2021.9451230	Tsega	=>	157	Excluded	} | RAYYAN-LABELS: SIR | RAYYAN-EXCLUSION-REASONS: Lacks Behavioral Interventions
158	rayyan-100956972	Application of Mathematical Modeling in Prediction of COVID-19 Transmission Dynamics	2022	8		ARABIAN JOURNAL FOR SCIENCE AND ENGINEERING	2193-567X 2191-4281	47	8	10163-10186	AlArjani, A. and Nasseef, M. T. and Kamal, S. M. and Rao, B. V. S. and Mahmud, M. and Uddin, M. S.					The entire world has been affected by the outbreak of COVID-19 since early 2020. Human carriers are largely the spreaders of this new disease, and it spreads much faster compared to previously identified coronaviruses and other flu viruses. Although vaccines have been invented and released, it will still be a challenge to overcome this disease. To save lives, it is important to better understand …	RAYYAN-INCLUSION: {"Tsega"=>"Excluded"} | RAYYAN-EXCLUSION-REASONS: Review	10.1007/s13369-021-06419-4	Tsega	=>	158	Excluded	} | RAYYAN-EXCLUSION-REASONS: Review
159	rayyan-100956973	Fractional Growth Model with Delay for Recurrent Outbreaks Applied to COVID-19 Data	2022	3		MATHEMATICS	2227-7390	10	5		Alcantara-Lopez, F. and Fuentes, C. and Chavez, C. and Lopez-Estrada, J. and Brambila-Paz, F.					There are a great many epidemiological models that have been implemented to describe COVID-19 data; however, few attempted to reproduce the entire phenomenon due to the complexity of modeling recurrent outbreaks. In this work a fractional growth model with delay is developed that implements the Caputo fractional derivative with 0 <beta & LE;1. Furthermore, in order to preserve the nature of the p…	RAYYAN-INCLUSION: {"Tsega"=>"Excluded"} | RAYYAN-EXCLUSION-REASONS: Lacks Behavioral Interventions	10.3390/math10050825	Tsega	=>	159	Excluded	} | RAYYAN-EXCLUSION-REASONS: Lacks Behavioral Interventions
160	rayyan-100956974	A new mathematical model of multi-faced COVID-19 formulated by fractional derivative chains	2022	1		ADVANCES IN CONTINUOUS AND DISCRETE MODELS	2731-4235	2022	1		Aldawish, I. and Ibrahim, R. W.					It has been reported that there are seven different types of coronaviruses realized by individuals, containing those responsible for the SARS, MERS, and COVID-19 epidemics. Nowadays, numerous designs of COVID-19 are investigated using different operators of fractional calculus. Most of these mathematical models describe only one type of COVID-19 (infected and asymptomatic). In this study, we aim …	RAYYAN-INCLUSION: {"Tsega"=>"Excluded"} | RAYYAN-EXCLUSION-REASONS: Lacks Behavioral Interventions	10.1186/s13662-022-03677-w	Tsega	=>	160	Excluded	} | RAYYAN-EXCLUSION-REASONS: Lacks Behavioral Interventions
161	rayyan-100956975	Optimal control problem arising from COVID-19 transmission model with rapid-test	2022	6		RESULTS IN PHYSICS	2211-3797	37			Aldila, D. and Shahzad, M. and Khoshnaw, S. H. A. and Ali, M. and Sultan, F. and Islamilova, A. and Anwar, Y. R. and Samiadji, B. M.					The world health organization (WHO) has declared the Coronavirus (COVID-19) a pandemic. In light of this ongoing global issue, different health and safety measure has been recommended by the WHO to ensure the proactive, comprehensive, and coordinated steps to bring back the whole world into a normal situation. This is an infectious disease and can be modeled as a system of non-linear differential…	RAYYAN-INCLUSION: {"Tsega"=>"Excluded"} | RAYYAN-EXCLUSION-REASONS: Lacks Behavioral Interventions	10.1016/j.rinp.2022.105501	Tsega	=>	161	Excluded	} | RAYYAN-EXCLUSION-REASONS: Lacks Behavioral Interventions
162	rayyan-100956976	Use of CPAP Failure Score to Predict the Risk of Helmet-CPAP Support Failure in COVID-19 Patients: A Retrospective Study	2022	5		JOURNAL OF CLINICAL MEDICINE	2077-0383	11	9		Alessandri, F. and Tosi, A. and De Lazzaro, F. and Andreoli, C. and Cicchinelli, A. and Carrieri, C. and Lai, Q. and Pugliese, F.					(1) Background: the aim of this study was to create a score to predict the incidence of CPAP failure in COVID-19 patients early. (2) Methods: in this retrospective observational study, we included all consecutive adult patients admitted between February and April 2021. The main outcome was the failure of CPAP support (intubation or death). (3) Results: two-hundred and sixty-three COVID-19 patient…	RAYYAN-INCLUSION: {"Tsega"=>"Excluded"} | RAYYAN-EXCLUSION-REASONS: wrong study design	10.3390/jcm11092593	Tsega	=>	162	Excluded	} | RAYYAN-EXCLUSION-REASONS: wrong study design
163	rayyan-100956977	Energy Demand in the State of Kuwait During the Covid-19 Pandemic: Technical, Economic, and Environmental Perspectives	2020	9		ENERGIES	1996-1073	13	17		Alhajeri, H. M. and Almutairi, A. and Alenezi, A. and Alshammari, F.					The present paper reports the impact of the Covid-19 pandemic on the electricity peak load and power generation in the State of Kuwait during the partial and full curfews imposed in March, April and May 2020 using historic data measured data and the predictions provided by a statistical genetic algorithm model. A quantitative assessment is made of the economic and environmental impacts caused by …	RAYYAN-INCLUSION: {"Tsega"=>"Excluded"} | RAYYAN-EXCLUSION-REASONS: wrong study design	10.3390/en13174370	Tsega	=>	163	Excluded	} | RAYYAN-EXCLUSION-REASONS: wrong study design
164	rayyan-100956978	Estimation the Efficiency of Sunlight UV on Inactivation COVID-19 Virus	2021	7		EGYPTIAN JOURNAL OF CHEMISTRY	0449-2285 2357-0245	64	7	3225-3234	Alhashemi, W. K. H. and Zageer, D. S. and Risan, H. K.					The UV radiation of sunlight is considered the main source of microbial germicide and environmental sterilization. The objective of this study includes the estimation of the UV dose amount and time, which required to inactivate coronaviruses by solar exposure. The mean with its confident interval of the unified D90-254 nm inactivation dose (ultraviolet dose for 90% inactivation at 254nm) in sever…	RAYYAN-INCLUSION: {"Tsega"=>"Excluded"} | RAYYAN-EXCLUSION-REASONS: Lacks Behavioral Interventions	10.21608/EJCHEM.2021.39728.2810	Tsega	=>	164	Excluded	} | RAYYAN-EXCLUSION-REASONS: Lacks Behavioral Interventions
165	rayyan-100956979	Modeling and analysis of the dynamics of novel coronavirus (COVID-19) with Caputo fractional derivative	2021	1		RESULTS IN PHYSICS	2211-3797	20			Ali, A. and Alshammari, F. S. and Islam, S. and Khan, M. A. and Ullah, S.					The new emerged infectious disease that is known the coronavirus disease (COVID-19), which is a high contagious viral infection that started in December 2019 in China city Wuhan and spread very fast to the rest of the world. This infection caused million of infected cases globally and still pose an alarming situation for human lives. Pakistan in Asian countries is considered the third country wit…	RAYYAN-INCLUSION: {"Tsega"=>"Excluded"} | RAYYAN-EXCLUSION-REASONS: Lacks Behavioral Interventions	10.1016/j.rinp.2020.103669	Tsega	=>	165	Excluded	} | RAYYAN-EXCLUSION-REASONS: Lacks Behavioral Interventions
166	rayyan-100956980	Theoretical and numerical analysis of novel COVID-19 via fractional order mathematical model	2021	1		RESULTS IN PHYSICS	2211-3797	20			Ali, A. and Khan, M. Y. and Sinan, M. and Allehiany, F. M. and Mahmoud, E. E. and Abdel-Aty, A. H. and Ali, G.					In the work, author's presents a very significant and important issues related to the health of mankind's. Which is extremely important to realize the complex dynamic of inflected disease. With the help of Caputo fractional derivative, We capture the epidemiological system for the transmission of Novel Coronavirus-19 Infectious Disease (nCOVID-19). We constructed the model in four compartments su…	RAYYAN-INCLUSION: {"Tsega"=>"Excluded"} | RAYYAN-EXCLUSION-REASONS: Lacks Behavioral Interventions	10.1016/j.rinp.2020.103676	Tsega	=>	166	Excluded	} | RAYYAN-EXCLUSION-REASONS: Lacks Behavioral Interventions
167	rayyan-100956981	Qualitative analysis of fractal-fractional order COVID-19 mathematical model with case study of Wuhan	2021	2		ALEXANDRIA ENGINEERING JOURNAL	1110-0168 2090-2670	60	1	477-489	Ali, Z. and Rabiei, F. and Shah, K. and Khodadadi, T.					In this manuscript, a qualitative analysis of the mathematical model of novel coronavirus (COVID-19) involving anew devised fractal-fractional operator in the Caputo sense having the fractional-order q and the fractal dimension p is considered. The concerned model is composed of eight compartments: susceptible, exposed, infected, super-spreaders, asymptomatic, hospitalized, recovery and fatality.…	RAYYAN-INCLUSION: {"Tsega"=>"Excluded"} | RAYYAN-EXCLUSION-REASONS: Lacks Behavioral Interventions	10.1016/j.aej.2020.09.020	Tsega	=>	167	Excluded	} | RAYYAN-EXCLUSION-REASONS: Lacks Behavioral Interventions
168	rayyan-100956982	Patch dynamics modeling framework from pathogens' perspective: Unified and standardized approach for complicated epidemic systems	2020			PloS one	1932-6203	15	10	e0238186	Chen, Shi and Owolabi, Yakubu and Li, Ang and Lo, Eugenia and Robinson, Patrick and Janies, Daniel and Lee, Chihoon and Dulin, Michael	http://search.ebscohost.com.proxy-ub.rug.nl/login.aspx?direct=true&db=cmedm&AN=33057348&site=ehost-live&scope=site			Department of Public Health Sciences, University of North Carolina Charlotte, Charlotte, NC, United States of America.; School of Data Science, University of North Carolina Charlotte, Charlotte, NC, United States of America. Department of Public Health Sciences, University of North Carolina Charlotte, Charlotte, NC, United States of America.; Division of HIV and TB, Centers for Disease Control an…	Mathematical models are powerful tools to investigate, simulate, and evaluate potential interventions for infectious diseases dynamics. Much effort has focused on the Susceptible-Infected-Recovered (SIR)-type compartment models. These models consider host populations and measure change of each compartment. In this study, we propose an alternative patch dynamic modeling framework from pathogens' p…	eCollection. Cited Medium: Internet. NLM ISO Abbr: PLoS One. PubMed Central ID: PMC7561140. Linked References: JAMA. 2019 Feb 5;321(5):451-452. (PMID: 30629090); Epidemics. 2015 Mar;10:54-7. (PMID: 25843384); Ann N Y Acad Sci. 1994 Dec 15;740:44-54. (PMID: 7840478); Epidemics. 2015 Mar;10:78-82. (PMID: 25843389); Epidemics. 2015 Mar;10:21-5. (PMID: 25843377); Proc Biol Sci. 1999 Oct 7;266(1432):1…	10.1371/journal.pone.0238186	Tsega	=>	168	Excluded	} | RAYYAN-EXCLUSION-REASONS: Only agent-based,Lacks Behavioral Interventions
169	rayyan-100956983	Measuring the effects of COVID-19-related disruption on dengue transmission in southeast Asia and Latin America: a statistical modelling study	2022			The Lancet. Infectious diseases	1474-4457	22	5	657-667	Chen, Yuyang and Li, Naizhe and LourenÃ§o, JosÃ© and Wang, Lin and Cazelles, Bernard and Dong, Lu and Li, Bingying and Liu, Yang and Jit, Mark and Bosse, Nikos I. and Abbott, Sam and Velayudhan, Raman and Wilder-Smith, Annelies and Tian, Huaiyu and Brady, Oliver J.	http://search.ebscohost.com.proxy-ub.rug.nl/login.aspx?direct=true&db=cmedm&AN=35247320&site=ehost-live&scope=site			State Key Laboratory of Remote Sensing Science, Center for Global Change and Public Health, College of Global Change and Earth System Science, Beijing Normal University, Beijing, China. State Key Laboratory of Remote Sensing Science, Center for Global Change and Public Health, College of Global Change and Earth System Science, Beijing Normal University, Beijing, China; MOE Key Laboratory for Biod…	Background: The COVID-19 pandemic has resulted in unprecedented disruption to society, which indirectly affects infectious disease dynamics. We aimed to assess the effects of COVID-19-related disruption on dengue, a major expanding acute public health threat, in southeast Asia and Latin America.; Methods: We assembled data on monthly dengue incidence from WHO weekly reports, climatic data from ER…	Stat Methods Med Res. 2016 Aug;25(4):1145-65. (PMID: 27566770); PLoS Negl Trop Dis. 2015 Feb 13;9(2):e0003528. (PMID: 25680106); PLoS Negl Trop Dis. 2021 Jun 10;15(6):e0009420. (PMID: 34111117); BMC Med. 2021 Feb 5;19(1):40. (PMID: 33541353); Proc Natl Acad Sci U S A. 2013 Jan 15;110(3):994-9. (PMID: 23277539); Travel Med Infect Dis. 2020 Jul - Aug;36:101808. (PMID: 32599174); PLoS One. 2013;8(2)…	10.1016/S1473-3099(22)00025-1	Tsega	=>	169	Excluded	} | RAYYAN-EXCLUSION-REASONS: wrong study design
170	rayyan-100956984	Evaluation of medical services from the perspective of COVID-19 vaccine demand satisfaction in Hangzhou, China	2022			Frontiers in public health	2296-2565	10		862283	Cheng, Mingjun and Zhu, Yunchen and Cen, Peili and Huang, Shan	http://search.ebscohost.com.proxy-ub.rug.nl/login.aspx?direct=true&db=cmedm&AN=36438269&site=ehost-live&scope=site			The Architectural Design and Research Institute of Zhejiang University Co., Ltd., Hangzhou, China. The Architectural Design and Research Institute of Zhejiang University Co., Ltd., Hangzhou, China.; Center for Balance Architecture, Zhejiang University, Hangzhou, China. 2nd Affiliated Hospital, School of Medicine, Zhejiang University, Hangzhou, China.	The outbreak of COVID-19 has had a huge global impact, and it continues to test the resilience of medical services to emergencies worldwide. In the current post-epidemic era, vaccination has become a highly effective strategy to prevent the spread of COVID-19. However, using conventional mathematical models to evaluate the spatial distribution of medical resources, including vaccination, ignore p…	eCollection. Cited Medium: Internet. NLM ISO Abbr: Front Public Health. PubMed Central ID: PMC9682112. Linked References: Sustain Cities Soc. 2021 Feb;65:102627. (PMID: 33288993); Inform Med Unlocked. 2021;24:100567. (PMID: 33842687); Clin Geriatr Med. 2022 Aug;38(3):449-459. (PMID: 35868665); Nature. 2020 Aug;584(7820):257-261. (PMID: 32512579); Sustain Cities Soc. 2021 Dec;75:103304. (PMID: 345…	10.3389/fpubh.2022.862283	Tsega	=>	170	Excluded	} | RAYYAN-EXCLUSION-REASONS: wrong study design
171	rayyan-100956985	The impact of long-term non-pharmaceutical interventions on COVID-19 epidemic dynamics and control: the value and limitations of early models	2021			Proceedings. Biological sciences	1471-2954	288	1957	20210811	Childs, Marissa L. and Kain, Morgan P. and Harris, Mallory J. and Kirk, Devin and Couper, Lisa and Nova, Nicole and Delwel, Isabel and Ritchie, Jacob and Becker, Alexander D. and Mordecai, Erin A.	http://search.ebscohost.com.proxy-ub.rug.nl/login.aspx?direct=true&db=cmedm&AN=34428971&site=ehost-live&scope=site			Emmett Interdisciplinary Program in Environment and Resources, Stanford University, Stanford, CA 94305, USA. Department of Biology, Stanford University, Stanford, CA 94305, USA.; Natural Capital Project, Woods Institute for the Environment, Stanford University, Stanford, CA 94305, USA. Department of Biology, Stanford University, Stanford, CA 94305, USA. Department of Biology, Stanford University,…	Mathematical models of epidemics are important tools for predicting epidemic dynamics and evaluating interventions. Yet, because early models are built on limited information, it is unclear how long they will accurately capture epidemic dynamics. Using a stochastic SEIR model of COVID-19 fitted to reported deaths, we estimated transmission parameters at different time points during the first wave…	Nature. 2020 Aug;584(7820):257-261. (PMID: 32512579); Int J Infect Dis. 2020 May;94:133-138. (PMID: 32247826); PeerJ. 2018 Mar 22;6:e4526. (PMID: 29593941); BMC Med. 2017 Mar 1;15(1):42. (PMID: 28245814); Science. 2020 May 1;368(6490):493-497. (PMID: 32213647); Nature. 2017 Jun 15;546(7658):401-405. (PMID: 28538723); Proc Biol Sci. 2021 Apr 28;288(1949):20203074. (PMID: 33906405); Can J Anaesth. …	10.1098/rspb.2021.0811	Tsega	=>	171	Excluded	} | RAYYAN-EXCLUSION-REASONS: Lacks Behavioral Interventions
172	rayyan-100956986	Projected geographic disparities in healthcare worker absenteeism from COVID-19 school closures and the economic feasibility of child care subsidies: a simulation study	2020			BMC medicine	1741-7015	18	1	218	Chin, Elizabeth T. and Huynh, Benjamin Q. and Lo, Nathan C. and Hastie, Trevor and Basu, Sanjay	http://search.ebscohost.com.proxy-ub.rug.nl/login.aspx?direct=true&db=cmedm&AN=32664927&site=ehost-live&scope=site			Department of Biomedical Data Science, Stanford University, Stanford, CA, USA. etchin@stanford.edu. Department of Biomedical Data Science, Stanford University, Stanford, CA, USA. Department of Medicine, University of California San Francisco, San Francisco, CA, USA. Department of Biomedical Data Science, Stanford University, Stanford, CA, USA.; Department of Statistics, Stanford University, Stanf…	Background: School closures have been enacted as a measure of mitigation during the ongoing coronavirus disease 2019 (COVID-19) pandemic. It has been shown that school closures could cause absenteeism among healthcare workers with dependent children, but there remains a need for spatially granular analyses of the relationship between school closures and healthcare worker absenteeism to inform loc…	Lancet Public Health. 2020 May;5(5):e271-e278. (PMID: 32251626); Lancet Infect Dis. 2020 Jun;20(6):669-677. (PMID: 32240634); JAMA Cardiol. 2018 May 1;3(5):366-368. (PMID: 29641821); J Endocr Soc. 2018 Apr 17;2(5):460-470. (PMID: 29719877); Lancet Infect Dis. 2009 Aug;9(8):473-81. (PMID: 19628172); JAMA. 2020 Apr 15;:. (PMID: 32293639); Emerg Infect Dis. 2010 Mar;16(3):538-41. (PMID: 20202441); N…	10.1186/s12916-020-01692-w	Tsega	=>	172	Excluded	} | RAYYAN-LABELS: vulnerable | RAYYAN-EXCLUSION-REASONS: Lacks Behavioral Interventions
173	rayyan-100956987	Using test positivity and reported case rates to estimate state-level COVID-19 prevalence and seroprevalence in the United States	2021			PLoS computational biology	1553-7358	17	9	e1009374	Chiu, Weihsueh A. and Ndeffo-Mbah, Martial L.	http://search.ebscohost.com.proxy-ub.rug.nl/login.aspx?direct=true&db=cmedm&AN=34491990&site=ehost-live&scope=site			Department of Veterinary Integrative Biosciences, College of Veterinary Medicine and Biomedical Sciences, Texas A&M University, College Station, Texas, United States of America. Department of Veterinary Integrative Biosciences, College of Veterinary Medicine and Biomedical Sciences, Texas A&M University, College Station, Texas, United States of America.; Department of Epidemiology and Biostatisti…	Accurate estimates of infection prevalence and seroprevalence are essential for evaluating and informing public health responses and vaccination coverage needed to address the ongoing spread of COVID-19 in each United States (U.S.) state. However, reliable, timely data based on representative population sampling are unavailable, and reported case and test positivity rates are highly biased. A sim…	eCollection. Cited Medium: Internet. NLM ISO Abbr: PLoS Comput Biol. PubMed Central ID: PMC8448371. Comment: Update of: medRxiv. 2020 Dec 26;:. (PMID: 33398306). Linked References: Int J Environ Res Public Health. 2021 Apr 27;18(9):. (PMID: 33925665); Disaster Med Public Health Prep. 2022 Feb;16(1):55-59. (PMID: 32907675); JAMA Intern Med. 2020 Jul 21;:. (PMID: 32692365); Innovation (Camb). 2020 …	10.1371/journal.pcbi.1009374	Tsega	=>	173	Excluded	} | RAYYAN-EXCLUSION-REASONS: Lacks Behavioral Interventions
174	rayyan-100956988	Vaccination Prioritization Strategies for COVID-19 in Korea: A Mathematical Modeling Approach	2021			International journal of environmental research and public health	1660-4601	18	8		Choi, Yongin and Kim, James Slghee and Kim, Jung Eun and Choi, Heejin and Lee, Chang Hyeong	http://search.ebscohost.com.proxy-ub.rug.nl/login.aspx?direct=true&db=cmedm&AN=33923600&site=ehost-live&scope=site			Department of Mathematical Sciences, Ulsan National Institute of Science and Technology, Ulsan 44919, Korea.	Coronavirus disease 2019 (COVID-19) vaccination has recently started worldwide. As the vaccine supply will be limited for a considerable period of time in many countries, it is important to devise the effective vaccination strategies that reduce the number of deaths and incidence of infection. One of the characteristics of COVID-19 is that the symptom, severity, and mortality of the disease diffe…	Proc Natl Acad Sci U S A. 2021 Apr 20;118(16):. (PMID: 33811185); Epidemics. 2021 Jun;35:100449. (PMID: 33799289); Int J Infect Dis. 2021 Feb;103:431-438. (PMID: 33388436); J Clin Med. 2021 Feb 04;10(4):. (PMID: 33557344); Science. 2021 Feb 26;371(6532):916-921. (PMID: 33479118); Health Aff (Millwood). 2021 Jan;40(1):42-52. (PMID: 33211536); Omega. 2021 Sep;103:102451. (PMID: 33785979); N Engl J …	10.3390/ijerph18084240	Tsega	=>	174	Excluded	} | RAYYAN-EXCLUSION-REASONS: Vaccination strategies
175	rayyan-100956989	A discussion on implementing pooling detection tests of novel coronavirus (SARS-CoV-2) for a large population	2021			Epidemiology and infection	1469-4409	149		e17	Chow, W. K. and Chow, C. L.	http://search.ebscohost.com.proxy-ub.rug.nl/login.aspx?direct=true&db=cmedm&AN=33397529&site=ehost-live&scope=site			Department of Building Services Engineering, The Hong Kong Polytechnic University, Hong Kong, China. Department of Architecture and Civil Engineering, City University of Hong Kong, Hong Kong, China.	A pooled sample analysis strategy for novel coronavirus (severe acute respiratory syndrome-coronavirus-2 (SARS-CoV-2)) is proposed for a large population in this paper. The population to be tested is divided into divisions based on earlier observed detection rate of SARS-CoV-2 first. Samples collected are then grouped in appropriate pooled size. The number of tests per person in that population i…	Lancet Microbe. 2020 Jul;1(3):e101-e102. (PMID: 32835337); Clin Microbiol Infect. 2020 Sep;26(9):1248-1253. (PMID: 32585353); Bioessays. 2020 Dec;42(12):e2000178. (PMID: 33040355); Adv Sci (Weinh). 2020 Nov 05;7(24):2002324. (PMID: 33344130); Epidemiol Infect. 2020 Aug 06;148:e183. (PMID: 32758313); Am J Clin Pathol. 2020 May 5;153(6):715-718. (PMID: 32304208); Disaster Med Public Health Prep. 20…	10.1017/S0950268820003155	Tsega	=>	175	Excluded	} | RAYYAN-EXCLUSION-REASONS: Lacks Behavioral Interventions
176	rayyan-100956990	Ensemble bootstrap methodology for forecasting dynamic growth processes using differential equations: application to epidemic outbreaks	2021			BMC medical research methodology	1471-2288	21	1	34	Chowell, Gerardo and Luo, Ruiyan	http://search.ebscohost.com.proxy-ub.rug.nl/login.aspx?direct=true&db=cmedm&AN=33583405&site=ehost-live&scope=site			Department of Population Heath Sciences, School of Public Health, Georgia State University, Atlanta, GA, USA. gchowell@gsu.edu.; Division of International Epidemiology and Population Studies, Fogarty International Center, National Institutes of Health, Bethesda, MD, USA. gchowell@gsu.edu. Department of Population Heath Sciences, School of Public Health, Georgia State University, Atlanta, GA, USA.	Background: Ensemble modeling aims to boost the forecasting performance by systematically integrating the predictive accuracy across individual models. Here we introduce a simple-yet-powerful ensemble methodology for forecasting the trajectory of dynamic growth processes that are defined by a system of non-linear differential equations with applications to infectious disease spread.; Methods: We …	Epidemics. 2018 Mar;22:3-12. (PMID: 28951016); J R Soc Interface. 2016 Oct;13(123):. (PMID: 27733698); J R Soc Interface. 2020 Aug;17(169):20200447. (PMID: 32842888); J Theor Biol. 2012 Nov 21;313:12-9. (PMID: 22889641); Proc Natl Acad Sci U S A. 2019 Nov 26;116(48):24268-24274. (PMID: 31712420); PLoS Comput Biol. 2019 Feb 11;15(2):e1006785. (PMID: 30742608); BMC Infect Dis. 2018 May 30;18(1):245…	10.1186/s12874-021-01226-9	Tsega	=>	176	Excluded	} | RAYYAN-EXCLUSION-REASONS: Lacks Behavioral Interventions
177	rayyan-100956991	Identifying susceptibility of children and adolescents to the Omicron variant (B.1.1.529)	2022			BMC medicine	1741-7015	20	1	451	Chun, June Young and Jeong, Hwichang and Kim, Yongdai	http://search.ebscohost.com.proxy-ub.rug.nl/login.aspx?direct=true&db=cmedm&AN=36419108&site=ehost-live&scope=site			Department of Internal Medicine, National Cancer Center, Goyang, South Korea. june.y.chun@ncc.re.kr. Department of Statistics, Seoul National University, 56-1 Mountain, Sillim-dong, Gwanak-gu, Seoul, 08826, South Korea. Department of Statistics, Seoul National University, 56-1 Mountain, Sillim-dong, Gwanak-gu, Seoul, 08826, South Korea. ydkim0903@gmail.com.	Background: The Omicron variant (B.1.1.529) is estimated to be more transmissible than previous strains of SARS-CoV-2 especially among children, potentially resulting in croup which is a characteristic disease in children. Current coronavirus disease 2019 (COVID-19) cases among children might be higher because (i) school-aged children have higher contact rates and (ii) the COVID-19 vaccination st…	JAMA Netw Open. 2021 Jan 4;4(1):e2035057. (PMID: 33410879); MMWR Morb Mortal Wkly Rep. 2022 Apr 29;71(17):606-608. (PMID: 35482574); Int J Infect Dis. 2020 Oct;99:403-407. (PMID: 32771633); Nat Med. 2021 Dec;27(12):2127-2135. (PMID: 34650248); JAMA Pediatr. 2022 Jan 1;176(1):59-67. (PMID: 34623377); J Korean Med Sci. 2022 May 23;37(20):e140. (PMID: 35607737); Lancet Public Health. 2020 Jul;5(7):e…	10.1186/s12916-022-02655-z	Tsega	=>	177	Excluded	} | RAYYAN-EXCLUSION-REASONS: Only compartmental model,Not relevant to research question
178	rayyan-100956992	Age-Varying Susceptibility to the Delta Variant (B.1.617.2) of SARS-CoV-2	2022			JAMA network open	2574-3805	5	3	e223064	Chun, June Young and Jeong, Hwichang and Kim, Yongdai	http://search.ebscohost.com.proxy-ub.rug.nl/login.aspx?direct=true&db=cmedm&AN=35302625&site=ehost-live&scope=site			Department of Internal Medicine, National Cancer Center, Goyang, South Korea. Department of Statistics, Seoul National University, Seoul, South Korea.	Importance: The Delta variant (B.1.617.2) is estimated to be more transmissible than previous strains of SARS-CoV-2, especially among children and adolescents. However, to our knowledge, there are no reports confirming this to date.; Objective: To gain a better understanding of the association of age with susceptibility to the Delta variant of SARS-CoV-2.; Design, Setting, and Participants: This …	MMWR Morb Mortal Wkly Rep. 2021 Sep 10;70(36):1249-1254. (PMID: 34499628); JAMA Netw Open. 2021 Jan 4;4(1):e2035057. (PMID: 33410879); Int J Infect Dis. 2020 Oct;99:403-407. (PMID: 32771633); Int J Infect Dis. 2021 Apr;105:236-238. (PMID: 33618004); Nat Med. 2021 Dec;27(12):2127-2135. (PMID: 34650248); JAMA Pediatr. 2022 Jan 1;176(1):59-67. (PMID: 34623377); PLoS Comput Biol. 2021 Jul 26;17(7):e1…	10.1001/jamanetworkopen.2022.3064	Tsega	=>	178	Excluded	} | RAYYAN-EXCLUSION-REASONS: Cells,Only compartmental model,Not relevant to research question
179	rayyan-100956993	Impact of university re-opening on total community COVID-19 burden	2021			PloS one	1932-6203	16	8	e0255782	Cipriano, Lauren E. and Haddara, Wael M. R. and Zaric, Gregory S. and Enns, Eva A.	http://search.ebscohost.com.proxy-ub.rug.nl/login.aspx?direct=true&db=cmedm&AN=34383796&site=ehost-live&scope=site			Ivey Business School, Western University, London, Canada.; Department of Epidemiology and Biostatistics, Schulich School of Medicine and Dentistry, Western University, London, Canada. Department of Medicine, Schulich School of Medicine & Dentistry, Western University, London, Canada.; Division of Critical Care, London Health Sciences Centre, London, Canada. Division of Health Policy and Managemen…	Background: University students have higher average number of contacts than the general population. Students returning to university campuses may exacerbate COVID-19 dynamics in the surrounding community.; Methods: We developed a dynamic transmission model of COVID-19 in a mid-sized city currently experiencing a low infection rate. We evaluated the impact of 20,000 university students arriving on…	eCollection. Cited Medium: Internet. NLM ISO Abbr: PLoS One. PubMed Central ID: PMC8360395. Linked References: J Virol. 2011 Jul;85(14):6923-9. (PMID: 21593168); AIMS Public Health. 2018 May 9;5(2):111-121. (PMID: 30094274); Med Decis Making. 2017 Nov;37(8):871-881. (PMID: 28538110); Gerontologist. 2020 Apr 2;60(3):535-547. (PMID: 30566628); PLoS Med. 2020 Sep 22;17(9):e1003346. (PMID: 32960881);…	10.1371/journal.pone.0255782	Tsega	=>	179	Excluded	} | RAYYAN-EXCLUSION-REASONS: Lacks Behavioral Interventions
180	rayyan-100956994	Transmission of SARS-CoV-2 by children: a rapid review, 30 December 2019 to 10 August 2020	2022			Euro surveillance : bulletin Europeen sur les maladies transmissibles = European communicable disease bulletin	1560-7917	27	5		Clyne, Barbara and Jordan, Karen and Ahern, Susan and Walsh, Kieran A. and Byrne, Paula and Carty, Paul G. and Drummond, Linda and O'Brien, Kirsty K. and Smith, Susan M. and Harrington, Patricia and Ryan, MÃ¡irÃ­n and O'Neill, Michelle	http://search.ebscohost.com.proxy-ub.rug.nl/login.aspx?direct=true&db=cmedm&AN=35115076&site=ehost-live&scope=site			Health Information and Quality Authority, Dublin, Ireland.; Department of General Practice, RCSI University of Medicine and Health Sciences, Dublin, Ireland. Health Information and Quality Authority, Dublin, Ireland. Department of General Practice, RCSI University of Medicine and Health Sciences, Dublin, Ireland. Health Information and Quality Authority, Dublin, Ireland.; Department of Pharmacolo…	BackgroundThe role of children in the transmission of SARS-CoV-2 during the early pandemic was unclear.AimWe aimed to review studies on the transmission of SARS-CoV-2 by children during the early pandemic.MethodsWe searched MEDLINE, Embase, the Cochrane Library, Europe PubMed Central and the preprint servers medRxiv and bioRxiv from 30 December 2019 to 10 August 2020. We assessed the quality of i…	J Paediatr Child Health. 2020 Jun;56(6):984-985. (PMID: 32567772); Euro Surveill. 2020 May;25(21):. (PMID: 32489179); Pediatr Infect Dis J. 2020 Aug;39(8):e202-e204. (PMID: 32496407); Ann Intern Med. 2020 Aug 4;173(3):240-242. (PMID: 32236490); BMJ Glob Health. 2019 Feb 5;4(1):e001178. (PMID: 30899562); Pediatr Infect Dis J. 2020 Jul;39(7):e87-e90. (PMID: 32379199); Nat Med. 2020 Aug;26(8):1205-1…	10.2807/1560-7917.ES.2022.27.5.2001651	Tsega	=>	180	Excluded	} | RAYYAN-EXCLUSION-REASONS: Review
181	rayyan-100956995	Comparative Computational Modeling of the Bat and Human Immune Response to Viral Infection with the Comparative Biology Immune Agent Based Model	2021			Viruses	1999-4915	13	8		Cockrell, Chase and An, Gary	http://search.ebscohost.com.proxy-ub.rug.nl/login.aspx?direct=true&db=cmedm&AN=34452484&site=ehost-live&scope=site			Department of Surgery, Larner College of Medicine, University of Vermont, Burlington, VT 05405, USA.	Given the impact of pandemics due to viruses of bat origin, there is increasing interest in comparative investigation into the differences between bat and human immune responses. The practice of comparative biology can be enhanced by computational methods used for dynamic knowledge representation to visualize and interrogate the putative differences between the two systems. We present an agent ba…	Front Immunol. 2020 Jan 24;11:26. (PMID: 32117225); Cell Mol Immunol. 2021 May;18(5):1106-1121. (PMID: 33785842); Front Immunol. 2020 Oct 08;11:583373. (PMID: 33149733); Front Immunol. 2018 Apr 09;9:678. (PMID: 29686673); J Leukoc Biol. 2004 Feb;75(2):163-89. (PMID: 14525967); Nat Med. 2015 Jul;21(7):677-87. (PMID: 26121197); Cell Discov. 2020 Jun 9;6:36. (PMID: 32550001); Int J Biol Sci. 2012;8(…	10.3390/v13081620	Tsega	=>	181	Excluded	} | RAYYAN-EXCLUSION-REASONS: wrong population
182	rayyan-100956996	Time to evaluate COVID-19 contact-tracing apps	2021			Nature medicine	1546-170X	27	3	361-362	Colizza, Vittoria and Grill, Eva and Mikolajczyk, Rafael and Cattuto, Ciro and Kucharski, Adam and Riley, Steven and Kendall, Michelle and Lythgoe, Katrina and Bonsall, David and Wymant, Chris and Abeler-DÃ¶rner, Lucie and Ferretti, Luca and Fraser, Christophe	http://search.ebscohost.com.proxy-ub.rug.nl/login.aspx?direct=true&db=cmedm&AN=33589822&site=ehost-live&scope=site			INSERM, Sorbonne UniversitÃ©, Institut Pierre Louis d'EpidÃ©miologie et de SantÃ© Publique, IPLESP, Paris, France.; Tokyo Tech World Research Hub Initiative, Institute of Innovative Research, Tokyo Institute of Technology, Tokyo, Japan. Institute for Medical Information Processing, Biometry and Epidemiology, Ludwig Maximilian University of Munich, Munich, Germany. Institute for Medical Epidemiolo…		Abueg, M et al. Preprint at https://doi.org/10.1101/2020.08.29.20184135 (2020).; Cencetti, G. et al. Preprint at https://www.medrxiv.org/content/10.1101/2020.05.29.20115915v2 (2020).; Moreno LÃ³pez, J.A. et al. Preprint at https://www.medrxiv.org/content/10.1101/2020.07.22.20158352v1 (2020).; Montagni, i., Roussel, N., ThiÃ©baut, R. & Tzourio, C. Preprint at https://www.medrxiv.org/content/10.110…	10.1038/s41591-021-01236-6	Tsega	=>	182	Excluded	} | RAYYAN-EXCLUSION-REASONS: correspondence
183	rayyan-100956997	Preventing Outbreaks through Interactive, Experiential Real-Life Simulations	2020			Cell	1097-4172	182	6	1366-1371	Colubri, AndrÃ©s and Kemball, Molly and Sani, Kian and Boehm, Chloe and Mutch-Jones, Karen and Fry, Ben and Brown, Todd and Sabeti, Pardis C.	http://search.ebscohost.com.proxy-ub.rug.nl/login.aspx?direct=true&db=cmedm&AN=32905783&site=ehost-live&scope=site			The Broad Institute of MIT and Harvard, Cambridge, MA 02142, USA; Center for Systems Biology, Department of Organismic and Evolutionary Biology, Faculty of Arts and Sciences, Harvard University, Cambridge, MA 02138, USA; Howard Hughes Medical Institute, Chevy Chase, MD 20815, USA; Program in Bioinformatics and Integrative Biology, University of Massachusetts Medical School, Worcester, MA 01655, U…	Operation Outbreak (OO) is a Bluetooth-based simulation platform that teaches students how pathogens spread and the impact of interventions, thereby facilitating the safe reopening of schools. OO also generates data to inform epidemiological models and prevent future outbreaks. Before SARS-CoV-2 was reported, we repeatedly simulated a virus with similar features, correctly predicting many human b…	Science. 2003 Jun 20;300(5627):1966-70. (PMID: 12766207); Lancet Child Adolesc Health. 2020 Nov;4(11):796-797. (PMID: 32758452); Nat Med. 2020 Apr;26(4):450-452. (PMID: 32284615); Lancet Infect Dis. 2013 Sep;13(9):752-61. (PMID: 23891402); Epidemiology. 2007 Mar;18(2):260-1. (PMID: 17301707); Nat Rev Microbiol. 2019 Mar;17(3):181-192. (PMID: 30531947); Proc Natl Acad Sci U S A. 2014 Jun 10;111(23…	10.1016/j.cell.2020.08.042	Tsega	=>	183	Excluded	} | RAYYAN-EXCLUSION-REASONS: Lacks Behavioral Interventions
184	rayyan-100956998	Personalized Virus Load Curves for Acute Viral Infections	2021			Viruses	1999-4915	13	9		Contreras, Carlos and Newby, Jay M. and Hillen, Thomas	http://search.ebscohost.com.proxy-ub.rug.nl/login.aspx?direct=true&db=cmedm&AN=34578396&site=ehost-live&scope=site			Department of Mathematical and Statistical Sciences, University of Alberta, Edmonton, AB T6G 2R3, Canada.; Collaborative Mathematical Biology Group, University of Alberta, Edmonton, AB T6G 2R3, Canada.	We introduce an explicit function that describes virus-load curves on a patient-specific level. This function is based on simple and intuitive model parameters. It allows virus load analysis of acute viral infections without solving a full virus load dynamic model. We validate our model on data from mice influenza A, human rhinovirus data, human influenza A data, and monkey and human SARS-CoV-2 d…	Nat Rev Dis Primers. 2015 Oct 01;1:15035. (PMID: 27188527); Annu Rev Control. 2020;50:448-456. (PMID: 33020692); Front Microbiol. 2018 Jul 10;9:1554. (PMID: 30042759); PLoS Pathog. 2021 Jul 14;17(7):e1009753. (PMID: 34260666); Virology. 2020 Nov;550:61-69. (PMID: 32882638); Wiley Interdiscip Rev Syst Biol Med. 2011 Jul-Aug;3(4):429-45. (PMID: 21197654); J Math Biol. 2017 Aug;75(2):341-372. (PMID:…	10.3390/v13091815	Tsega	=>	184	Excluded	} | RAYYAN-EXCLUSION-REASONS: wrong population
185	rayyan-100956999	Impact of contact data resolution on the evaluation of interventions in mathematical models of infectious diseases	2022			Journal of the Royal Society, Interface	1742-5662	19	191	20220164	Contreras, Diego AndrÃ©s and Colosi, Elisabetta and Bassignana, Giulia and Colizza, Vittoria and Barrat, Alain	http://search.ebscohost.com.proxy-ub.rug.nl/login.aspx?direct=true&db=cmedm&AN=35730172&site=ehost-live&scope=site			Aix Marseille University, UniversitÃ© de Toulon, CNRS, CPT, Turing Center for Living Systems, Marseille, France. INSERM, Sorbonne UniversitÃ©, Pierre Louis Institute of Epidemiology and Public Health, Paris, France. INSERM, Sorbonne UniversitÃ©, Pierre Louis Institute of Epidemiology and Public Health, Paris, France.; Tokyo Tech World Research Hub Initiative (WRHI), Tokyo Institute of Technology,…	Computational models offer a unique setting to test strategies to mitigate the spread of infectious diseases, providing useful insights to applied public health. To be actionable, models need to be informed by data, which can be available at different levels of detail. While high-resolution data describing contacts between individuals are increasingly available, data gathering remains challenging…	PLoS Comput Biol. 2021 Aug 26;17(8):e1009264. (PMID: 34437531); Epidemics. 2015 Mar;10:72-7. (PMID: 25843388); PLoS One. 2013 Sep 11;8(9):e73970. (PMID: 24040129); BMC Med. 2020 Dec 8;18(1):386. (PMID: 33287821); BMC Med. 2012 Dec 13;10:165. (PMID: 23237460); Nature. 2006 Jul 27;442(7101):448-52. (PMID: 16642006); Sci Adv. 2021 Apr 9;7(15):. (PMID: 33712416); Science. 2020 May 1;368(6490):493-497…	10.1098/rsif.2022.0164	Tsega	=>	185	Excluded	} | RAYYAN-EXCLUSION-REASONS: Lacks Behavioral Interventions
186	rayyan-100957000	Exact solutions of the fractional Sharma-Tasso-Olver equation and the fractional Bogoyavlenskii?s breaking soliton equations	2021	9		APPLIED MATHEMATICS AND COMPUTATION	0096-3003 1873-5649	405			Aljoudi, S.					Many phenomena around us can be modelled mathematically to perfect understanding and produce suitable solutions. More accurately, mathematical modelling using fractional calculus gives more informations and deep understanding to phenomena. The most important reason is the nonlocal nature of fractional operators which helps to trace the past and hereditary behaviour of the phenomena involved. As a…	RAYYAN-INCLUSION: {"Tsega"=>"Excluded"} | RAYYAN-EXCLUSION-REASONS: Lacks Behavioral Interventions	10.1016/j.amc.2021.126237	Tsega	=>	186	Excluded	} | RAYYAN-EXCLUSION-REASONS: Lacks Behavioral Interventions
187	rayyan-100957001	A novel mathematics model of covid-19 with fractional derivative. Stability and numerical analysis	2020	9		CHAOS SOLITONS & FRACTALS	0960-0779 1873-2887	138			Alkahtani, B. S. T. and Alzaid, S. S.					a mathematical model depicting the spread of covid-19 epidemic and implementation of population covid-19 intervention in Italy. The model has 8 components leading to system of 8 ordinary differential equations. In this paper, we investigate the model using the concept of fractional differential operator. A numerical method based on the Lagrange polynomial was used to solve the system equations de…	RAYYAN-INCLUSION: {"Tsega"=>"Excluded"} | RAYYAN-EXCLUSION-REASONS: Lacks Behavioral Interventions	10.1016/j.chaos.2020.11006	Tsega	=>	187	Excluded	} | RAYYAN-EXCLUSION-REASONS: Lacks Behavioral Interventions
188	rayyan-100957002	Short- and long-term predictions of novel corona virus using mathematical modeling and artificial intelligence methods	2021	6		INTERNATIONAL JOURNAL OF MODELING SIMULATION AND SCIENTIFIC COMPUTING	1793-9623 1793-9615	12	3		Alkhammash, H. I. and Al Otaibi, S. and Ullah, N.					This paper proposes spread prediction of novel corona virus outbreak using different compartmental models and artificial intelligence (AI) methods. Real data for several months is collected from the Ministry of Health (MOH) website, Kingdom of Saudi Arabia and two compartmental models, namely SIR (susceptible, infectious, recovered) and SEIRD (susceptible, exposed, infectious, recovered, dead) ar…	RAYYAN-INCLUSION: {"Tsega"=>"Excluded"} | RAYYAN-LABELS: SEIRD | RAYYAN-EXCLUSION-REASONS: Lacks Behavioral Interventions	10.1142/S1793962321500288	Tsega	=>	188	Excluded	} | RAYYAN-LABELS: SEIRD | RAYYAN-EXCLUSION-REASONS: Lacks Behavioral Interventions
189	rayyan-100957003	A Study on Predicting the Outbreak of COVID-19 in the United Arab Emirates: A Monte Carlo Simulation Approach	2022	12		MATHEMATICS	2227-7390	10	23		Alkhateeb, N. and Sallabi, F. and Harous, S. and Awad, M.					According to the World Health Organization updates, the severe acute respiratory syndrome coronavirus 2 (SARS-CoV-2) caused a pandemic between 2019 and 2022, with millions of confirmed cases and deaths worldwide. There are various approaches to predicting the suspected, infected, and recovered (SIR) cases with different factual or epidemiological models. Some of the recent approaches to predictin…	RAYYAN-INCLUSION: {"Tsega"=>"Excluded"} | RAYYAN-LABELS: SIR | RAYYAN-EXCLUSION-REASONS: Lacks Behavioral Interventions	10.3390/math10234434	Tsega	=>	189	Excluded	} | RAYYAN-LABELS: SIR | RAYYAN-EXCLUSION-REASONS: Lacks Behavioral Interventions
190	rayyan-100957004	Analogy between Consecutive Reaction Kinetics and the Spread of COVID-19 as a Student-Centered Learning Approach	2022	8		JOURNAL OF CHEMICAL EDUCATION	0021-9584 1938-1328				Almanza-Arjona, Y. C. and DurÃ¡n-Alvarez, J. C. and FernÃ¡ndez-UrtusÃ¡stegui, E. and CastrejÃ³n-Perezyera, C. S.					The reaction rate and rate law are chemical kinetics concepts that undergraduate students have difficulty understanding and applying in real life. A further challenge is the overall reaction rate of consecu t i v e reactions. Herein we present a creative teaching practice using the analogy-based approach to exploit the similarities between the chemical kinetics of consecu t i v e reactions involv…	RAYYAN-INCLUSION: {"Tsega"=>"Excluded"} | RAYYAN-LABELS: SIR | RAYYAN-EXCLUSION-REASONS: wrong study design	10.1021/acs.jchemed.2c00431	Tsega	=>	190	Excluded	} | RAYYAN-LABELS: SIR | RAYYAN-EXCLUSION-REASONS: wrong study design
191	rayyan-100957005	Statistical and deterministic analysis of covid-19 spread in Saudi Arabia	2021	9		RESULTS IN PHYSICS	2211-3797	28			Alotaibi, N.					As all countries around the world, Saudi Arabia has been affected by the spread of covid-19 that started in a Chinese city by the end of December 2019. The impact of spread can be evaluated in different levels, loss of life as the country has already recorded more than 7500 deaths, the impacts on Saudi economy, schooling systems and many others sectors that have been impacted. The main aim of thi…	RAYYAN-INCLUSION: {"Tsega"=>"Excluded"} | RAYYAN-LABELS: SIR | RAYYAN-EXCLUSION-REASONS: Lacks Behavioral Interventions	10.1016/j.rinp.2021.104578	Tsega	=>	191	Excluded	} | RAYYAN-LABELS: SIR | RAYYAN-EXCLUSION-REASONS: Lacks Behavioral Interventions
192	rayyan-100957006	Mathematical model of SIR epidemic system (COVID-19) with fractional derivative: stability and numerical analysis	2021	1		ADVANCES IN DIFFERENCE EQUATIONS	1687-1847	2021	1		Alqahtani, R. T.					In this paper, we study and analyze the susceptible-infectious-removed (SIR) dynamics considering the effect of health system. We consider a general incidence rate function and the recovery rate as functions of the number of hospital beds. We prove the existence, uniqueness, and boundedness of the model. We investigate all possible steady-state solutions of the model and their stability. The anal…	RAYYAN-INCLUSION: {"Tsega"=>"Excluded"} | RAYYAN-LABELS: SIR | RAYYAN-EXCLUSION-REASONS: Lacks Behavioral Interventions	10.1186/s13662-020-03192-w	Tsega	=>	192	Excluded	} | RAYYAN-LABELS: SIR | RAYYAN-EXCLUSION-REASONS: Lacks Behavioral Interventions
193	rayyan-100957007	The lockdown may contribute to the COVID-19 cases in developing countries, different perspectives on the curfew act, a report from Jordan	2021	1		ANNALS OF MEDICINE AND SURGERY	2049-0801	61		41-43	Alrabadi, N. and Haddad, R. and Albustami, I. and Al-Faouri, I. and Obeidat, N. and Al-Ghazo, M. and Al-rabadi, D. and Khassawneh, A.					COVID-19 has driven an unprecedented challenge to the economic, social, and health aspects of human life worldwide. The daily increasing numbers of human life loss encourage us, the healthcare and public health communities, to share best practices and lessons learned to mitigate the resurgence of this pandemic. On the other hand, the pandemic itself or alternatively our policies in dealing with i…	RAYYAN-INCLUSION: {"Tsega"=>"Excluded"} | RAYYAN-EXCLUSION-REASONS: Discussion	10.1016/j.amsu.2020.12.018	Tsega	=>	193	Excluded	} | RAYYAN-EXCLUSION-REASONS: Discussion
194	rayyan-100957008	OPTIMIZATION-BASED METHOD FOR ESTIMATING THE TRANSMISSION RATE OF COVID-19 DURING THE LOCKDOWN IN MALAYSIA	2022	8		JOURNAL OF ENGINEERING SCIENCE AND TECHNOLOGY	1823-4690	17	4	2287-2298	Alsayed, A. and Aqel, M. O. A. and Kamil, R. and Sadir, H. and Abuzaiter, A. and Alezabi, K. A. and Sari, H.					In this work, the optimization-based method is implemented to investigate the effectiveness of lockdown strategies undertaken to contain the COVID-19 during the first two waves in Malaysia. The well-known Susceptible-Infected-Removed (SIR) epidemiological model was fitted to the actual data of infected cases from the official press to closely reflect the observed COVID-19 outbreak in Malaysia. Th…	RAYYAN-INCLUSION: {"Tsega"=>"Excluded"} | RAYYAN-LABELS: SIR | RAYYAN-EXCLUSION-REASONS: Lacks Behavioral Interventions		Tsega	=>	194	Excluded	} | RAYYAN-LABELS: SIR | RAYYAN-EXCLUSION-REASONS: Lacks Behavioral Interventions
195	rayyan-100957009	Global Stability for Novel Complicated SIR Epidemic Models with the Nonlinear Recovery Rate and Transfer from Being Infectious to Being Susceptible to Analyze the Transmission of COVID-19	2021	10		JOURNAL OF FUNCTION SPACES	2314-8896 2314-8888	2021			Alshammari, F. S. and Akyildiz, F. T.					Epidemiological models play pivotal roles in predicting, anticipating, understanding, and controlling present and future epidemics. The dynamics of infectious diseases is complex, and therefore, researchers need to consider more complicated mathematical models. In this paper, we first describe the dynamics of a complex SIR epidemic model with nonstandard nonlinear incidence and recovery rates. In…	RAYYAN-INCLUSION: {"Tsega"=>"Excluded"} | RAYYAN-LABELS: SIR | RAYYAN-EXCLUSION-REASONS: Vaccination strategies	10.1155/2021/5207152	Tsega	=>	195	Excluded	} | RAYYAN-LABELS: SIR | RAYYAN-EXCLUSION-REASONS: Vaccination strategies
196	rayyan-100957010	Impact of infectious diseases on international business : A comprehensive literature review	2021			JOURNAL OF INTERDISCIPLINARY MATHEMATICS	0972-0502 2169-012X	24	1	197-226	Alsuwailem, A. A. S. and Saudagar, A. K. J.					This review paper seeks to understand the impact of infectious diseases on international business. A comprehensive literature review (CLR) is done using Google scholar and Saudi Digital Library (SDL). Research, review articles presented and published in conference proceedings, magazines, journals, books and etc., were all taken into consideration. In total 40 documents were considered from 2016 t…	RAYYAN-INCLUSION: {"Tsega"=>"Excluded"} | RAYYAN-EXCLUSION-REASONS: Review,wrong study design	10.1080/09720502.2020.1833461	Tsega	=>	196	Excluded	} | RAYYAN-EXCLUSION-REASONS: Review,wrong study design
197	rayyan-100957011	Mathematical model to control the Argentine Energy System during the COVID 19 pandemic	2021	6		IEEE LATIN AMERICA TRANSACTIONS	1548-0992	19	6	874-883	Alvarez, G. E. and Sarli, J. L.					The novel coronavirus disease (COVID-19) has infected million people worldwide, causing more than 700,000 deaths since late 2019. The fight against this pandemic requires a joint effort among different areas as medicine, industry, technology and science. The normal performance of essential services is necessary in the context of facing this disease. The normal electricity supply ensures a correct…	RAYYAN-INCLUSION: {"Tsega"=>"Excluded"} | RAYYAN-EXCLUSION-REASONS: wrong study design	10.1109/TLA.2021.9451231	Tsega	=>	197	Excluded	} | RAYYAN-EXCLUSION-REASONS: wrong study design
198	rayyan-100957012	Simulation of the Perfusion of Contrast Agent Used in Cardiac Magnetic Resonance: A Step Toward Non-invasive Cardiac Perfusion Quantification	2019	3		FRONTIERS IN PHYSIOLOGY	1664-042X	10			Alves, J. R. and de Queiroz, R. A. B. and BÃ¤r, M. and dos Santos, R. W.					This work presents a new mathematical model to describe cardiac perfusion in the myocardium as acquired by cardiac magnetic resonance (CMR) perfusion exams. The combination of first pass (or contrast-enhanced CMR) and late enhancement CMR is a widely used non-invasive exam that can identify abnormal perfused regions of the heart via the use of a contrast agent (CA). The exam provides important in…	RAYYAN-INCLUSION: {"Tsega"=>"Excluded"} | RAYYAN-EXCLUSION-REASONS: wrong population	10.3389/fphys.2019.00177	Tsega	=>	198	Excluded	} | RAYYAN-EXCLUSION-REASONS: wrong population
199	rayyan-100957013	Modeling the dynamics of the novel coronavirus using Caputo-Fabrizio derivative	2021	10		ALEXANDRIA ENGINEERING JOURNAL	1110-0168 2090-2670	60	5	4651-4662	Alzahrani, E. and El-Dessoky, M. M. and Baleanu, D.					The virus that begins from Wuhan China, known as COVID-19 or coronavirus is still a huge panic for humans around the globe. The elimination of this virus from our society needs proper attentions to follows the rule suggested by World Health Organization (WHO). A vast literature on the modeling of this infection in various perspective is available. In the present work, we design a new mathematical…	RAYYAN-INCLUSION: {"Tsega"=>"Excluded"} | RAYYAN-EXCLUSION-REASONS: Lacks Behavioral Interventions	10.1016/j.aej.2021.03.028	Tsega	=>	199	Excluded	} | RAYYAN-EXCLUSION-REASONS: Lacks Behavioral Interventions
200	rayyan-100957014	Mathematical modeling and analysis of the novel Coronavirus using Atangana-Baleanu derivative	2021	6		RESULTS IN PHYSICS	2211-3797	25			Alzahrani, E. and El-Dessoky, M. M. and Baleanu, D.					The novel Coronavirus infection disease is becoming more complex for the humans society by giving death and infected cases throughout the world. Due to this infection, many countries of the world suffers from great economic loss. The researchers around the world are very active to make a plan and policy for its early eradication. The government officials have taken full action for the eradication…	RAYYAN-INCLUSION: {"Tsega"=>"Excluded"} | RAYYAN-EXCLUSION-REASONS: Lacks Behavioral Interventions	10.1016/j.rinp.2021.104240	Tsega	=>	200	Excluded	} | RAYYAN-EXCLUSION-REASONS: Lacks Behavioral Interventions
201	rayyan-100957015	Spatio-Temporal Modeling of Immune Response to SARS-CoV-2 Infection	2021	12		MATHEMATICS	2227-7390	9	24		Alzahrani, T.					COVID-19 is a disease occurring as a result of infection by a novel coronavirus called SARS-CoV-2. Since the WHO announced COVID-19 as a global pandemic, mathematical works have taken place to simulate infection scenarios at different scales even though the majority of these models only consider the temporal dynamics of SARS-COV-2. In this paper, we present a new spatio-temporal within-host mathe…	RAYYAN-INCLUSION: {"Tsega"=>"Excluded"} | RAYYAN-EXCLUSION-REASONS: Cells	10.3390/math9243274	Tsega	=>	201	Excluded	} | RAYYAN-EXCLUSION-REASONS: Cells
202	rayyan-100957016	On study of fractional order epidemic model of COVID-19 under non-singular Mittag-Leffler kernel	2021	7		RESULTS IN PHYSICS	2211-3797	26			Alzaid, S. S. and Alkahtani, B. S. T.					This paper investigates the analysis of the fraction mathematical model of the novel coronavirus (COVID-19), which is indeed a source of threat all over the globe. This paper deals with the transmission mechanism by some affected parameters in the problem. The said study is carried out by the consideration of a fractional-order epidemic model describing the dynamics of COVID-19 under a non-singul…	RAYYAN-INCLUSION: {"Tsega"=>"Excluded"} | RAYYAN-EXCLUSION-REASONS: Lacks Behavioral Interventions	10.1016/j.rinp.2021.104402	Tsega	=>	202	Excluded	} | RAYYAN-EXCLUSION-REASONS: Lacks Behavioral Interventions
203	rayyan-100957017	Global analysis of the COVID-19 pandemic using simple epidemiological models	2021	2		APPLIED MATHEMATICAL MODELLING	0307-904X 1872-8480	90		995-1008	Amaro, J. E. and Dudouet, J. and Orce, J. N.					Several analytical models have been developed in this work to describe the evolution of fatalities arising from coronavirus COVID-19 worldwide. The Death or 'D' model is a simpli-fied version of the well-known SIR (susceptible-infected-recovered) compartment model, which allows for the transmission-dynamics equations to be solved analytically by assuming no recovery during the pandemic. By fittin…	RAYYAN-INCLUSION: {"Tsega"=>"Excluded"} | RAYYAN-LABELS: SIR | RAYYAN-EXCLUSION-REASONS: Lacks Behavioral Interventions	10.1016/j.apm.2020.10.019	Tsega	=>	203	Excluded	} | RAYYAN-LABELS: SIR | RAYYAN-EXCLUSION-REASONS: Lacks Behavioral Interventions
204	rayyan-100957018	Fractional Optimal Control with Fish Consumption to Prevent the Risk of Coronary Heart Disease	2020	2		COMPLEXITY	1076-2787 1099-0526	2020			Ameen, I. and Hidan, M. and Mostefaoui, Z. and Ali, H. M.					According to the World Health Organization (WHO), Chronic Heart Disease (CHD) is one of the greatest defies currently confronting humankind which is sweeping the whole globe, with an expanding trend in developing countries. In this paper, a mathematical model (MM) was proposed to study the connection between fish consumption and CHD mortality in Egypt, by considering a system of ordinary differen…	RAYYAN-INCLUSION: {"Tsega"=>"Excluded"} | RAYYAN-EXCLUSION-REASONS: wrong study design	10.1155/2020/9823753	Tsega	=>	204	Excluded	} | RAYYAN-EXCLUSION-REASONS: wrong study design
205	rayyan-100957019	Investigation of the dynamics of COVID-19 with a fractional mathematical model: A comparative study with actual data	2021	4		RESULTS IN PHYSICS	2211-3797	23			Ameen, I. G. and Ali, H. M. and Alharthi, M. R. and Abdel-Aty, A. H. and Elshehabey, H. M.					One of the greatest challenges facing the humankind nowadays is to confront that emerging virus, which is the Coronavirus (COVID-19), and therefore all organizations have to unite in order to tackle that the transmission risk of this virus. From this standpoint, the scientific researchers have to find good mathematical models that do describe the transmission of such virus and contribute to reduc…	RAYYAN-INCLUSION: {"Tsega"=>"Excluded"} | RAYYAN-EXCLUSION-REASONS: Lacks Behavioral Interventions	10.1016/j.rinp.2021.103976	Tsega	=>	205	Excluded	} | RAYYAN-EXCLUSION-REASONS: Lacks Behavioral Interventions
206	rayyan-100957020	Flattening the Facebook Curve: Exploring intersections of Critical Mathematics Education with the Real, the Surreal, and the Virtual During a Global Pandemic	2021			IN EDUCATION	1927-6117	26	2	24-50	Andersson, A. and Nolan, K.					In March 2020, near the onset of the COVID-19 related lockdowns, quarantine, and isolation measures being taken worldwide, we noticed an increasing number of graphs, diagrams, images and mathematical models relating to the pandemic posted on our Facebook walls. For the purposes of this paper, we selected a number of these Facebook posts to discuss and analyse, through the lens of questions based …	RAYYAN-INCLUSION: {"Tsega"=>"Excluded"} | RAYYAN-EXCLUSION-REASONS: Lacks Behavioral Interventions		Tsega	=>	206	Excluded	} | RAYYAN-EXCLUSION-REASONS: Lacks Behavioral Interventions
207	rayyan-100957021	Effect of density dependence on coinfection dynamics	2021	12		ANALYSIS AND MATHEMATICAL PHYSICS	1664-2368 1664-235X	11	4		Andersson, J. and Ghersheen, S. and Kozlov, V. and Tkachev, V. G. and Wennergren, U.					In this paper we develop a compartmental model of SIR type (the abbreviation refers to the number of Susceptible, Infected and Recovered people) that models the population dynamics of two diseases that can coinfect. We discuss how the underlying dynamics depends on the carrying capacity K: from a simple dynamics to a more complex. This can also help in understanding the appearance of more complic…	RAYYAN-INCLUSION: {"Tsega"=>"Excluded"} | RAYYAN-EXCLUSION-REASONS: Only compartmental model,Lacks Behavioral Interventions,Not relevant to research question	10.1007/s13324-021-00570-9	Tsega	=>	207	Excluded	} | RAYYAN-EXCLUSION-REASONS: Only compartmental model,Lacks Behavioral Interventions,Not relevant to research question
208	rayyan-100957022	MOVING AVERAGE AS A SIMPLE INDICATOR TO PREVISE THE TREND OF PANDEMIC CASES TO EVALUATE CONTROL INTERVENTION: STUDY FROM -ONE-YEAR COVID-19 IN INDONESIA	2022	12		SOUTHEAST ASIAN JOURNAL OF TROPICAL MEDICINE AND PUBLIC HEALTH	0125-1562	53		680-694	Andiarsa, D. and Ridha, M. R. and Setyaningtyas, D. E. and Sembiring, Wsrg					The cases of Coronavirus disease 2019 (COVID-19) in Indonesia increased exponentially and spread rapidly. The Indonesian government has made various efforts to control the spread. Several methods and mathematical models are also proposed to predict and demonstrate how COVID-1 9 cases will develop. This study proposes an evaluation method by utilizing the movement of the moving average (MA) around…	RAYYAN-INCLUSION: {"Tsega"=>"Excluded"} | RAYYAN-EXCLUSION-REASONS: Lacks Behavioral Interventions		Tsega	=>	208	Excluded	} | RAYYAN-EXCLUSION-REASONS: Lacks Behavioral Interventions
209	rayyan-100957023	Effects of Replacing Dietary Monounsaturated Fat With Carbohydrate on HDL (High-Density Lipoprotein) Protein Metabolism and Proteome Composition in Humans	2019	11		ARTERIOSCLEROSIS THROMBOSIS AND VASCULAR BIOLOGY	1079-5642 1524-4636	39	11	2411-2430	Andraski, A. B. and Singh, S. A. and Lee, L. H. and Higashi, H. and Smith, N. and Zhang, B. and Aikawa, M. and Sacks, F. M.					Objective: Clinical evidence has linked low HDL (high-density lipoprotein) cholesterol levels with high cardiovascular disease risk; however, its significance as a therapeutic target remains unestablished. We hypothesize that HDLs functional heterogeneity is comprised of metabolically distinct proteins, each on distinct HDL sizes and that are affected by diet. Approach and Results: Twelve partici…	RAYYAN-INCLUSION: {"Tsega"=>"Excluded"} | RAYYAN-EXCLUSION-REASONS: wrong population	10.1161/ATVBAHA.119.312889	Tsega	=>	209	Excluded	} | RAYYAN-EXCLUSION-REASONS: wrong population
210	rayyan-100957024	Study of the long-term evolution of the accretion dynamics of GX 339-4	2019	6		MONTHLY NOTICES OF THE ROYAL ASTRONOMICAL SOCIETY	0035-8711 1365-2966	486	2	2705-2720	Aneesha, U. and Mandal, S. and Sreehari, H.					We study the dynamical behaviour of the galactic black hole source GX 339-4 during 2002-2011 outbursts using RXTE, Swift-XRT, XMM-Newton (PN) archival data. We present the spectral evolution of the source using four outburst data and discuss their similarities and differences between outbursts. We infer that the second peak in the 2002/03 and 2004/05 outbursts could be due to a second instant of …	RAYYAN-INCLUSION: {"Tsega"=>"Excluded"} | RAYYAN-EXCLUSION-REASONS: Lacks Behavioral Interventions	10.1093/mnras/stz1000	Tsega	=>	210	Excluded	} | RAYYAN-EXCLUSION-REASONS: Lacks Behavioral Interventions
211	rayyan-100957025	Modeling the effect of the vaccination campaign on the COVID-19 pandemic	2022	1		CHAOS SOLITONS & FRACTALS	0960-0779 1873-2887	154			Angeli, M. and Neofotistos, G. and Mattheakis, M. and Kaxiras, E.					Population-wide vaccination is critical for containing the SARS-CoV-2 (COVID-19) pandemic when combined with restrictive and prevention measures. In this study we introduce SAIVR, a mathematical model able to forecast the COVID-19 epidemic evolution during the vaccination campaign. SAIVR extends the widely used Susceptible-Infectious-Removed (SIR) model by considering the Asymptomatic (A) and Vac…	RAYYAN-INCLUSION: {"Tsega"=>"Excluded"} | RAYYAN-EXCLUSION-REASONS: Forced vaccination	10.1016/j.chaos.2021.111621	Tsega	=>	211	Excluded	} | RAYYAN-EXCLUSION-REASONS: Forced vaccination
212	rayyan-100957026	Optimal vaccination strategies using a distributed model applied to COVID-19	2023	6		CENTRAL EUROPEAN JOURNAL OF OPERATIONS RESEARCH	1435-246X 1613-9178	31	2	499-521	Angelov, G. and Kovacevic, R. and Stilianakis, N. I. and Veliov, V. M.					Optimal distribution of vaccines to achieve high population immunity levels is a desirable aim in infectious disease epidemiology. A distributed optimal control epidemiological model that accounts for vaccination was developed and applied to the case of the COVID-19 pandemic. The model proposed here is nonstandard and takes into account the heterogeneity of the infected sub-population with respec…	RAYYAN-INCLUSION: {"Tsega"=>"Excluded"} | RAYYAN-EXCLUSION-REASONS: Vaccination strategies	10.1007/s10100-022-00819-z	Tsega	=>	212	Excluded	} | RAYYAN-EXCLUSION-REASONS: Vaccination strategies
213	rayyan-100957027	SARS-CoV-2 in wastewater from Mexico City used for irrigation in the Mezquital Valley: quantification and modeling of geographic dispersion	2021			Environmental management	1432-1009	68	4	580-590	Coronado, Yaxk'in and Navarro, Roberto and Mosqueda, Carlos and Valenzuela, Valeria and PÃ©rez, Juan Pablo and GonzÃ¡lez-Mendoza, VÃ­ctor and de la Torre, Mayra and Rocha, Jorge	http://search.ebscohost.com.proxy-ub.rug.nl/login.aspx?direct=true&db=cmedm&AN=34370090&site=ehost-live&scope=site			Conacyt-Unidad Regional Hidalgo, Centro de InvestigaciÃ³n en AlimentaciÃ³n y Desarrollo. Ciudad del Conocimiento y la Cultura de Hidalgo, Blvd. Santa Catarina S/N, San AgustÃ­n Tlaxiaca, Hidalgo, MÃ©xico, 42163. Unidad Regional Hidalgo. Centro de InvestigaciÃ³n en AlimentaciÃ³n y Desarrollo, Ciudad del Conocimiento y la Cultura de Hidalgo, Blvd. Santa Catarina S/N, San AgustÃ­n Tlaxiaca, Hidalgo,…	Quantification of SARS-CoV-2 in urban wastewaters has emerged as a cheap, efficient strategy to follow trends of active COVID-19 cases in populations. Moreover, mathematical models have been developed that allow the prediction of active cases following the temporal patterns of viral loads in wastewaters. In Mexico, no systematic efforts have been reported in the use of these strategies. In this w…	Ahmed W et al. (2020) First confirmed detection of SARS-CoV-2 in untreated wastewater in Australia: a proof of concept for the wastewater surveillance of COVID-19 in the community. Sci Total Environ 728:138764. https://doi.org/10.1016/j.scitotenv.2020.138764. (PMID: 10.1016/j.scitotenv.2020.138764); Anderson, A. (2020) The Right to Sewage: Agriculture, climate change, and the growing need for cit…	10.1007/s00267-021-01516-4	Tsega	=>	213	Excluded	} | RAYYAN-EXCLUSION-REASONS: wrong study design
214	rayyan-100957028	Potential impact of introducing vaccines against COVID-19 under supply and uptake constraints in France: A modelling study	2021			PloS one	1932-6203	16	4	e0250797	Coudeville, Laurent and Jollivet, Ombeline and MahÃ©, Cedric and Chaves, Sandra and Gomez, Gabriela B.	http://search.ebscohost.com.proxy-ub.rug.nl/login.aspx?direct=true&db=cmedm&AN=33909687&site=ehost-live&scope=site			Modelling, Epidemiology and Data Science, Sanofi Pasteur, Lyon, France. Modelling, Epidemiology and Data Science, Sanofi Pasteur, Lyon, France.; Department of Global Health and Development, London School of Hygiene and Tropical Medicine, London, United Kingdom.	Background: The accelerated vaccine development in response to the COVID-19 pandemic should lead to a vaccine being available early 2021, albeit in limited supply and possibly without full vaccine acceptance. We assessed the short-term impact of a COVID-19 immunization program with varying constraints on population health and non-pharmaceutical interventions (NPIs) needs.; Methods: A SARS-CoV-2 t…	eCollection. Cited Medium: Internet. NLM ISO Abbr: PLoS One. PubMed Central ID: PMC8081204. Linked References: Lancet. 2021 Jan 9;397(10269):99-111. (PMID: 33306989); PLoS Pathog. 2021 Apr 8;17(4):e1009453. (PMID: 33831132); PLoS Comput Biol. 2017 Sep 12;13(9):e1005697. (PMID: 28898249); Lancet. 2021 Feb 20;397(10275):671-681. (PMID: 33545094); N Engl J Med. 2021 Feb 4;384(5):403-416. (PMID: 3337…	10.1371/journal.pone.0250797	Tsega	=>	214	Excluded	} | RAYYAN-EXCLUSION-REASONS: Vaccination strategies
215	rayyan-100957029	Evaluation of individual and ensemble probabilistic forecasts of COVID-19 mortality in the United States	2022			Proceedings of the National Academy of Sciences of the United States of America	1091-6490	119	15	e2113561119	Cramer, Estee Y. and Ray, Evan L. and Lopez, Velma K. and Bracher, Johannes and Brennen, Andrea and Castro Rivadeneira, Alvaro J. and Gerding, Aaron and Gneiting, Tilmann and House, Katie H. and Huang, Yuxin and Jayawardena, Dasuni and Kanji, Abdul H. and Khandelwal, Ayush and Le, Khoa and MÃ¼hlemann, Anja and Niemi, Jarad and Shah, Apurv and Stark, Ariane and Wang, Yijin and Wattanachit, Nutcha …	http://search.ebscohost.com.proxy-ub.rug.nl/login.aspx?direct=true&db=cmedm&AN=35394862&site=ehost-live&scope=site			Department of Biostatistics and Epidemiology, University of Massachusetts, Amherst, MA 01003. COVID-19 Response, Centers for Disease Control and Prevention; Atlanta, GA 30333. Chair of Econometrics and Statistics, Karlsruhe Institute of Technology, 76185 Karlsruhe, Germany.; Computational Statistics Group, Heidelberg Institute for Theoretical Studies, 69118 Heidelberg, Germany. IQT Labs, In-Q-Tel…	Short-term probabilistic forecasts of the trajectory of the COVID-19 pandemic in the United States have served as a visible and important communication channel between the scientific modeling community and both the general public and decision-makers. Forecasting models provide specific, quantitative, and evaluable predictions that inform short-term decisions such as healthcare staffing needs, sch…	Proc Natl Acad Sci U S A. 2019 Feb 19;116(8):3146-3154. (PMID: 30647115); Proc Natl Acad Sci U S A. 2019 Nov 26;116(48):24268-24274. (PMID: 31712420); Science. 2005 Oct 14;310(5746):248-9. (PMID: 16224011); J Infect Dis. 2016 Dec 1;214(suppl&#95;4):S404-S408. (PMID: 28830111); PLoS Med. 2021 Oct 19;18(10):e1003793. (PMID: 34665805); Science. 1999 Sep 3;285(5433):1548-1550. (PMID: 10477515); BMC P…	10.1073/pnas.2113561119	Tsega	=>	215	Excluded	} | RAYYAN-EXCLUSION-REASONS: Lacks Behavioral Interventions
216	rayyan-100957030	Dynamics of SARS-CoV-2 with waning immunity in the UK population	2021			Philosophical transactions of the Royal Society of London. Series B, Biological sciences	1471-2970	376	1829	20200274	Crellen, Thomas and Pi, Li and Davis, Emma L. and Pollington, Timothy M. and Lucas, Tim C. D. and Ayabina, Diepreye and Borlase, Anna and Toor, Jaspreet and Prem, Kiesha and Medley, Graham F. and Klepac, Petra and DÃ©irdre Hollingsworth, T.	http://search.ebscohost.com.proxy-ub.rug.nl/login.aspx?direct=true&db=cmedm&AN=34053264&site=ehost-live&scope=site			Big Data Institute, Li Ka Shing Centre for Health Information and Discovery, University of Oxford, Oxford OX3 7LF, UK. Big Data Institute, Li Ka Shing Centre for Health Information and Discovery, University of Oxford, Oxford OX3 7LF, UK.; MathSys CDT, University of Warwick, Coventry CV4 7AL, UK. London School of Hygiene and Tropical Medicine, London WC1E 7HT, UK.	The dynamics of immunity are crucial to understanding the long-term patterns of the SARS-CoV-2 pandemic. Several cases of reinfection with SARS-CoV-2 have been documented 48-142 days after the initial infection and immunity to seasonal circulating coronaviruses is estimated to be shorter than 1 year. Using an age-structured, deterministic model, we explore potential immunity dynamics using contac…	Epidemics. 2018 Sep;24:49-59. (PMID: 29576516); Science. 2003 Jun 20;300(5627):1961-6. (PMID: 12766206); PLoS Med. 2005 Jul;2(7):e174. (PMID: 16013892); J Gen Virol. 2020 Aug;101(8):791-797. (PMID: 32430094); J Theor Biol. 2022 May 7;540:111063. (PMID: 35189135); Clin Infect Dis. 2021 Jul 15;73(2):354-356. (PMID: 32887979); J Med Virol. 2020 Jun;92(6):675-679. (PMID: 32096566); Nat Med. 2020 May;…	10.1098/rstb.2020.0274	Tsega	=>	216	Excluded	} | RAYYAN-EXCLUSION-REASONS: Lacks Behavioral Interventions
217	rayyan-100957031	Evolution of Select Epidemiological Modeling and the Rise of Population Sentiment Analysis: A Literature Review and COVID-19 Sentiment Illustration	2022			International journal of environmental research and public health	1660-4601	19	6		Daghriri, Talal and Proctor, Michael and Matthews, Sarah	http://search.ebscohost.com.proxy-ub.rug.nl/login.aspx?direct=true&db=cmedm&AN=35328916&site=ehost-live&scope=site			Department of Industrial Engineering, Jazan University, Jazan 45142, Saudi Arabia.; Department of Industrial Engineering & Management Systems, University of Central Florida, Orlando, FL 32816, USA. Department of Industrial Engineering & Management Systems, University of Central Florida, Orlando, FL 32816, USA.; Interdisciplinary Modeling and Simulation Program, University of Central Florida, Orla…	With social networking enabling the expressions of billions of people to be posted online, sentiment analysis and massive computational power enables systematic mining of information about populations including their affective states with respect to epidemiological concerns during a pandemic. Gleaning rationale for behavioral choices, such as vaccine hesitancy, from public commentary expressed th…	Emerg Infect Dis. 2020 Oct;26(10):2361-2369. (PMID: 32692648); Healthcare (Basel). 2020 Nov 11;8(4):. (PMID: 33187368); J Med Internet Res. 2020 Nov 25;22(11):e20550. (PMID: 33119535); Sci Rep. 2020 Mar 16;10(1):4747. (PMID: 32179780); JMIR Med Inform. 2021 Apr 29;9(4):e27419. (PMID: 33872188); Math Biosci Eng. 2017 Oct/Dec 1;14(5-6):1317-1335. (PMID: 29161863); Measurement (Lond). 2021 Jan 1;167…	10.3390/ijerph19063230	Tsega	=>	217	Excluded	} | RAYYAN-EXCLUSION-REASONS: Systematic review
218	rayyan-100957032	Estimating COVID-19 outbreak risk through air travel	2020			Journal of travel medicine	1708-8305	27	5		Daon, Yair and Thompson, Robin N. and Obolski, Uri	http://search.ebscohost.com.proxy-ub.rug.nl/login.aspx?direct=true&db=cmedm&AN=32502274&site=ehost-live&scope=site			School of Public Health, Tel Aviv University, Tel Aviv, Israel.; Porter School of the Environment and Earth Sciences, Tel Aviv University, Tel Aviv, Israel. Mathematical Institute, University of Oxford, Oxford, UK.; Christ Church, University of Oxford, Oxford, UK.	Background: Substantial limitations have been imposed on passenger air travel to reduce transmission of severe acute respiratory syndrome coronavirus 2 between regions and countries. However, as case numbers decrease, air travel will gradually resume. We considered a future scenario in which case numbers are low and air travel returns to normal. Under that scenario, there will be a risk of outbre…	Date of Electronic Publication: 20200820. Current Imprints: Publication: Jan. 2016- : Oxford : Oxford University Press,; Original Imprints: Publication: Hamilton, ON, Canada : Decker Periodicals, c1994. | RAYYAN-INCLUSION: {"Tsega"=>"Excluded"} | RAYYAN-LABELS: vulnerable | RAYYAN-EXCLUSION-REASONS: Lacks Behavioral Interventions	10.1093/jtm/taaa093	Tsega	=>	218	Excluded	} | RAYYAN-LABELS: vulnerable | RAYYAN-EXCLUSION-REASONS: Lacks Behavioral Interventions
219	rayyan-100957033	Estimated transmissibility and impact of SARS-CoV-2 lineage B.1.1.7 in England	2021			Science (New York, N.Y.)	1095-9203	372	6538		Davies, Nicholas G. and Abbott, Sam and Barnard, Rosanna C. and Jarvis, Christopher I. and Kucharski, Adam J. and Munday, James D. and Pearson, Carl A. B. and Russell, Timothy W. and Tully, Damien C. and Washburne, Alex D. and Wenseleers, Tom and Gimma, Amy and Waites, William and Wong, Kerry L. M. and van Zandvoort, Kevin and Silverman, Justin D. and Diaz-Ordaz, Karla and Keogh, Ruth and Eggo, R…	http://search.ebscohost.com.proxy-ub.rug.nl/login.aspx?direct=true&db=cmedm&AN=33658326&site=ehost-live&scope=site			Centre for Mathematical Modelling of Infectious Diseases, London School of Hygiene and Tropical Medicine, London, UK. nicholas.davies@lshtm.ac.uk. Centre for Mathematical Modelling of Infectious Diseases, London School of Hygiene and Tropical Medicine, London, UK. Selva Analytics LLC, Bozeman, MT, USA. Lab of Socioecology and Social Evolution, KU Leuven, Leuven, Belgium. College of Information Sc…	A severe acute respiratory syndrome coronavirus 2 (SARS-CoV-2) variant, VOC 202012/01 (lineage B.1.1.7), emerged in southeast England in September 2020 and is rapidly spreading toward fixation. Using a variety of statistical and dynamic modeling approaches, we estimate that this variant has a 43 to 90% (range of 95% credible intervals, 38 to 130%) higher reproduction number than preexisting varia…	COVID-19 Genomics UK (COG-UK) Consortium. Language: English. Date Revised: 20231111. Date Created: 20210304. Date Completed: 20210423. Update Code: 20231111. Publication Type: Journal Article, Research Support, Non-U.S. Gov't. Journal ID: 0404511. Publication Model: Print-Electronic. Cited Medium: Internet. NLM ISO Abbr: Science. PubMed Central ID: PMC8128288. Comment: Comment in: Nature. 2022 Au…	10.1126/science.abg3055	Tsega	=>	219	Excluded	} | RAYYAN-EXCLUSION-REASONS: Lacks Behavioral Interventions
220	rayyan-100957034	Association of tiered restrictions and a second lockdown with COVID-19 deaths and hospital admissions in England: a modelling study	2021			The Lancet. Infectious diseases	1474-4457	21	4	482-492	Davies, Nicholas G. and Barnard, Rosanna C. and Jarvis, Christopher I. and Russell, Timothy W. and Semple, Malcolm G. and Jit, Mark and Edmunds, W. John	http://search.ebscohost.com.proxy-ub.rug.nl/login.aspx?direct=true&db=cmedm&AN=33357518&site=ehost-live&scope=site			Department of Infectious Disease Epidemiology, London School of Hygiene & Tropical Medicine, London, UK. Electronic address: nicholas.davies@lshtm.ac.uk. Department of Infectious Disease Epidemiology, London School of Hygiene & Tropical Medicine, London, UK. National Institute for Health Research Health Protection Research Unit in Emerging and Zoonotic Infections, Institute of Infection, Veterina…	Background: A second wave of COVID-19 cases in autumn, 2020, in England led to localised, tiered restrictions (so-called alert levels) and, subsequently, a second national lockdown. We examined the impact of these tiered restrictions, and alternatives for lockdown stringency, timing, and duration, on severe acute respiratory syndrome coronavirus 2 (SARS-CoV-2) transmission and hospital admissions…	ISARIC4C investigators. Language: English. Date Revised: 20230125. Date Created: 20201228. Date Completed: 20210427. Update Code: 20230126. Publication Type: Journal Article, Research Support, Non-U.S. Gov't. Journal ID: 101130150. Publication Model: Print-Electronic. Cited Medium: Internet. NLM ISO Abbr: Lancet Infect Dis. PubMed Central ID: PMC7758181. Linking ISSN: 14733099. Subset: MEDLINE; G…	10.1016/S1473-3099(20)30984-1	Tsega	=>	220	Excluded	} | RAYYAN-EXCLUSION-REASONS: Lacks Behavioral Interventions
221	rayyan-100957035	Cryptic transmission of SARS-CoV-2 and the first COVID-19 wave	2021			Nature	1476-4687	600	7887	127-132	Davis, Jessica T. and Chinazzi, Matteo and Perra, Nicola and Mu, Kunpeng and Pastore Y Piontti, Ana and Ajelli, Marco and Dean, Natalie E. and Gioannini, Corrado and Litvinova, Maria and Merler, Stefano and Rossi, Luca and Sun, Kaiyuan and Xiong, Xinyue and Longini, Ira M., Jr. and Halloran, M. Elizabeth and Viboud, CÃ©cile and Vespignani, Alessandro	http://search.ebscohost.com.proxy-ub.rug.nl/login.aspx?direct=true&db=cmedm&AN=34695837&site=ehost-live&scope=site			Laboratory for the Modeling of Biological and Socio-technical Systems, Northeastern University, Boston, MA, USA. Laboratory for the Modeling of Biological and Socio-technical Systems, Northeastern University, Boston, MA, USA.; Networks and Urban Systems Centre, University of Greenwich, London, UK. Department of Epidemiology and Biostatistics, Indiana University School of Public Health, Bloomingto…	Considerable uncertainty surrounds the timeline of introductions and onsets of local transmission of severe acute respiratory syndrome coronavirus 2 (SARS-CoV-2) globally 1-7 . Although a limited number of SARS-CoV-2 introductions were reported in January and February 2020 (refs. 8,9 ), the narrowness of the initial testing criteria, combined with a slow growth in testing capacity and porous trav…	Euro Surveill. 2020 Mar;25(9):. (PMID: 32156327); Nature. 2020 Sep;585(7825):410-413. (PMID: 32365354); Lancet Infect Dis. 2020 May;20(5):533-534. (PMID: 32087114); Sci Adv. 2020 Dec 4;6(49):. (PMID: 33158911); J Comput Sci. 2010 Aug 1;1(3):132-145. (PMID: 21415939); J Theor Biol. 2008 Apr 7;251(3):450-67. (PMID: 18222487); Nat Commun. 2020 Oct 9;11(1):5110. (PMID: 33037213); Sci Data. 2020 Aug 2…	10.1038/s41586-021-04130-w	Tsega	=>	221	Excluded	} | RAYYAN-LABELS: vulnerable | RAYYAN-EXCLUSION-REASONS: Lacks Behavioral Interventions
222	rayyan-100957036	Modular reactivation of Mexico City after COVID-19 lockdown	2022			BMC public health	1471-2458	22	1	961	de Anda-JÃ¡uregui, Guillermo and GarcÃ­a-GarcÃ­a, Lourdes and HernÃ¡ndez-Lemus, Enrique	http://search.ebscohost.com.proxy-ub.rug.nl/login.aspx?direct=true&db=cmedm&AN=35562789&site=ehost-live&scope=site			Computational Genomics Division, National Institute of Genomic Medicine, MÃ©xico City, MÃ©xico. gdeanda@inmegen.edu.mx.; Center for Complexity Sciences, Universidad Nacional AutÃ³noma de MÃ©xico, MÃ©xico City, Mexico. gdeanda@inmegen.edu.mx.; Programa de CÃ¡tedras CONACYT, Consejo Nacional de Ciencia y TecnologÃ­a, Mexico City, Mexico. gdeanda@inmegen.edu.mx. Centro de InvestigaciÃ³n Sobre Enferm…	Background: During the COVID-19 pandemic, the slope of the epidemic curve in Mexico City has been quite unstable. Changes in human activity led to changes in epidemic activity, hampering attempts at economic and general reactivation of the city.; Methods: We have predicted that where a fraction of the population above a certain threshold returns to the public space, the negative tendency of the e…	J Public Health Policy. 2015 May;36(2):231-43. (PMID: 25611892); PLoS Biol. 2020 Nov 12;18(11):e3000897. (PMID: 33180773); Proc Natl Acad Sci U S A. 2020 Jun 2;117(22):11875-11877. (PMID: 32404416); PLoS One. 2011 Feb 28;6(2):e17144. (PMID: 21386902); Cell Death Differ. 2020 May;27(5):1451-1454. (PMID: 32205856); Curr Probl Cardiol. 2020 Aug;45(8):100618. (PMID: 32439197); Nat Phys. 2021 May;17:6…	10.1186/s12889-022-13183-z	Tsega	=>	222	Excluded	} | RAYYAN-EXCLUSION-REASONS: Lacks Behavioral Interventions
223	rayyan-100957037	Evaluation of pool-based testing approaches to enable population-wide screening for COVID-19	2020			PloS one	1932-6203	15	12	e0243692	de Wolff, Timo and PflÃ¼ger, Dirk and Rehme, Michael and Heuer, Janin and Bittner, Martin-Immanuel	http://search.ebscohost.com.proxy-ub.rug.nl/login.aspx?direct=true&db=cmedm&AN=33347458&site=ehost-live&scope=site			Young Academy (Junge Akademie) of the German National Academy of Sciences, Berlin, Germany.; Institute for Analysis and Algebra, Technical University of Braunschweig, Braunschweig, Germany. Young Academy (Junge Akademie) of the German National Academy of Sciences, Berlin, Germany.; Institute for Parallel and Distributed Systems, University of Stuttgart, Stuttgart, Germany. Institute for Analysis …	Objective: Rapid testing is paramount during a pandemic to prevent continued viral spread and excess morbidity and mortality. This study investigates whether testing strategies based on sample pooling can increase the speed and throughput of screening for SARS-CoV-2, especially in resource-limited settings.; Methods: In a mathematical modelling approach conducted in May 2020, six different testin…	eCollection. Cited Medium: Internet. NLM ISO Abbr: PLoS One. PubMed Central ID: PMC7751875. Linked References: N Engl J Med. 2020 Apr 30;382(18):e67. (PMID: 32348666); Lancet. 2020 May 2;395(10234):1420-1421. (PMID: 32325027); N Engl J Med. 2020 May 21;382(21):2049-2055. (PMID: 32202722); JAMA. 2020 May 19;323(19):1967-1969. (PMID: 32250394); Lancet Infect Dis. 2020 Nov;20(11):1231-1232. (PMID: 3…	10.1371/journal.pone.0243692	Tsega	=>	223	Excluded	} | RAYYAN-EXCLUSION-REASONS: Testing strategies
224	rayyan-100957038	The Cost-Effectiveness of a COVID-19 Vaccine in a Danish Context	2021			Clinical drug investigation	1179-1918	41	11	975-988	Debrabant, Kristian and GrÃ¸nbÃ¦k, Lone and Kronborg, Christian	http://search.ebscohost.com.proxy-ub.rug.nl/login.aspx?direct=true&db=cmedm&AN=34623627&site=ehost-live&scope=site			Department of Mathematics and Computer Science, University of Southern Denmark, Campusvej 55, 5230, Odense M, Denmark. Department of Economics, University of Southern Denmark, Campusvej 55, 5230, Odense M, Denmark. Department of Economics, University of Southern Denmark, Campusvej 55, 5230, Odense M, Denmark. cka@sam.sdu.dk.	Background and Objectives: Covid-19 vaccines approved by the EU, UK and USA have been found to be safe and effective. The cost effectiveness of these vaccines depends upon a number of factors. The aim of this paper is to explore the cost effectiveness of a COVID-19 vaccine and to analyse how the price of the vaccine and the cost of administrating it influence its cost effectiveness.; Methods: We …	European Medicines Agency. Treatments and vaccines for COVID-19: authorised medicines. https://www.ema.europa.eu/en/human-regulatory/overview/public-health-threats/coronavirus-disease-covid-19/treatments-vaccines/treatments-vaccines-covid-19-authorised-medicines . Accessed 3 Feb 2021.; Polack FP, Thomas SJ, Kitchin N, Absalon J, Gurtman A, Lockhart S, C4591001 Clinical Trial Group. Safety and eff…	10.1007/s40261-021-01085-8	Tsega	=>	224	Excluded	} | RAYYAN-EXCLUSION-REASONS: Vaccination strategies
225	rayyan-100957039	Inferring change points in the spread of COVID-19 reveals the effectiveness of interventions	2020			Science (New York, N.Y.)	1095-9203	369	6500		Dehning, Jonas and Zierenberg, Johannes and Spitzner, F. Paul and Wibral, Michael and Neto, Joao Pinheiro and Wilczek, Michael and Priesemann, Viola	http://search.ebscohost.com.proxy-ub.rug.nl/login.aspx?direct=true&db=cmedm&AN=32414780&site=ehost-live&scope=site			Max Planck Institute for Dynamics and Self-Organization, 37077 GÃ¶ttingen, Germany. Campus Institute for Dynamics of Biological Networks, University of GÃ¶ttingen, 37075 GÃ¶ttingen, Germany. Max Planck Institute for Dynamics and Self-Organization, 37077 GÃ¶ttingen, Germany.; Institute for the Dynamics of Complex Systems, University of GÃ¶ttingen, 37077 GÃ¶ttingen, Germany. Max Planck Institute fo…	As coronavirus disease 2019 (COVID-19) is rapidly spreading across the globe, short-term modeling forecasts provide time-critical information for decisions on containment and mitigation strategies. A major challenge for short-term forecasts is the assessment of key epidemiological parameters and how they change when first interventions show an effect. By combining an established epidemiological m…	Science. 2014 Nov 21;346(6212):991-5. (PMID: 25414312); Bull Math Biol. 1998 Nov;60(6):1123-48. (PMID: 9866452); Lancet. 2020 Mar 21;395(10228):931-934. (PMID: 32164834); Nat Rev Microbiol. 2008 Jun;6(6):477-87. (PMID: 18533288); Sci Rep. 2017 Nov 9;7(1):15216. (PMID: 29123142); Science. 2020 Jul 10;369(6500):. (PMID: 32414780); J Travel Med. 2020 Mar 13;27(2):. (PMID: 32052846); Nonlinear Dyn. 2…	10.1126/science.abb9789	Tsega	=>	225	Excluded	} | RAYYAN-EXCLUSION-REASONS: Lacks Behavioral Interventions
226	rayyan-100957040	Impact of insufficient detection in COVID-19 outbreaks	2021			Mathematical biosciences and engineering : MBE	1551-0018	18	6	9727-9742	Deng, Yue and Xing, Siming and Zhu, Meixia and Lei, Jinzhi	http://search.ebscohost.com.proxy-ub.rug.nl/login.aspx?direct=true&db=cmedm&AN=34814365&site=ehost-live&scope=site			School of Computer Science and Technology, Tiangong University, Tianjin, 300387, China. School of Mathematical Sciences, Tiangong University, Tianjin, 300387, China. School of Software, Tiangong University, Tianjin, 300387, China. School of Mathematical Sciences, Tiangong University, Tianjin, 300387, China.; Center for Applied Mathematics, Tiangong University, Tianjin, 300387, China.	The COVID-19 (novel coronavirus disease 2019) pandemic has tremendously impacted global health and economics. Early detection of COVID-19 infections is important for patient treatment and for controlling the epidemic. However, many countries/regions suffer from a shortage of nucleic acid testing (NAT) due to either resource limitations or epidemic control measures. The exact number of infective c…	Date of Electronic Publication: 20211104. ; Original Imprints: Publication: Springfield, MO, USA : [S.l.] : American Institute of Mathematical Sciences; Beihang University | RAYYAN-INCLUSION: {"Tsega"=>"Excluded"} | RAYYAN-LABELS: SEIR | RAYYAN-EXCLUSION-REASONS: Lacks Behavioral Interventions	10.3934/mbe.2021476	Tsega	=>	226	Excluded	} | RAYYAN-LABELS: SEIR | RAYYAN-EXCLUSION-REASONS: Lacks Behavioral Interventions
227	rayyan-100957041	Mathematical modeling and the transmission dynamics in predicting the Covid-19 - What next in combating the pandemic	2020			INFECTIOUS DISEASE MODELLING	2468-0427	5		366-374	Anirudh, A.					Mathematical predictions in combating the epidemics are yet to reach its perfection. The rapid spread, the ways, and the procedures involved in containment of a pandemic demand the earliest understanding in finding solutions in line with the habitual, physiological, biological, and environmental aspects of life with better computerised mathematical modeling and predictions. Epidemiology models ar…	RAYYAN-INCLUSION: {"Tsega"=>"Excluded"} | RAYYAN-EXCLUSION-REASONS: Lacks Behavioral Interventions	10.1016/j.idm.2020.06.002	Tsega	=>	227	Excluded	} | RAYYAN-EXCLUSION-REASONS: Lacks Behavioral Interventions
228	rayyan-100957042	Inferring spatial source of disease outbreaks using maximum entropy	2022	7		PHYSICAL REVIEW E	2470-0045 2470-0053	106	1		Ansari, M. and Soriano-PaÃ±os, D. and Ghoshal, G. and White, A. D.					Mathematical modeling of disease outbreaks can infer the future trajectory of an epidemic, allowing for making more informed policy decisions. Another task is inferring the origin of a disease, which is relatively difficult with current mathematical models. Such frameworks, across varying levels of complexity, are typically sensitive to input data on epidemic parameters, case counts, and mortalit…	RAYYAN-INCLUSION: {"Tsega"=>"Excluded"} | RAYYAN-EXCLUSION-REASONS: Lacks Behavioral Interventions	10.1103/PhysRevE.106.014306	Tsega	=>	228	Excluded	} | RAYYAN-EXCLUSION-REASONS: Lacks Behavioral Interventions
229	rayyan-100957043	Switched forced SEIRDV compartmental models to monitor COVID-19 spread and immunization in Italy	2022	3		INFECTIOUS DISEASE MODELLING	2468-0427	7	1	2024-01-15	Antonelli, E. and Piccolomini, E. L. and Zama, F.					This paper presents a new hybrid compartmental model for studying the COVID-19 epidemic evolution in Italy since the beginning of the vaccination campaign started on 2020/12/27 and shows forecasts of the epidemic evolution in Italy in the first six months. The proposed compartmental model subdivides the population into six compartments and extends the SEIRD model proposed in [E.L.Piccolomini and …	RAYYAN-INCLUSION: {"Tsega"=>"Excluded"} | RAYYAN-LABELS: SEIRD | RAYYAN-EXCLUSION-REASONS: Vaccination strategies,Only compartmental model	10.1016/j.idm.2021.11.001	Tsega	=>	229	Excluded	} | RAYYAN-LABELS: SEIRD | RAYYAN-EXCLUSION-REASONS: Vaccination strategies,Only compartmental model
230	rayyan-100957044	A compartmental model to investigate the dynamics of the COVID-19 pandemic: A case study in five countries	2021	7		INTERNATIONAL JOURNAL OF BIOMATHEMATICS	1793-5245 1793-7159	14	5		Apenteng, O. O. and Oduro, B. and Owusu-Mensah, I.					Coronavirus Disease 2019 (COVID-19), caused by severe acute respiratory syndrome coronavirus 2 (SARS-CoV-2) infections, was declared a pandemic by the WHO on March 12, 2020. By April 10, 2020, it has spread to almost 215 UN Territories, affected more than 1,600,000 people, and become fatal to more than 100,000 people. We propose a compartmental model to investigate the dynamics of the COVID-19 pa…	RAYYAN-INCLUSION: {"Tsega"=>"Excluded"} | RAYYAN-EXCLUSION-REASONS: Can not read the full article	10.1142/S1793524521500273	Tsega	=>	230	Excluded	} | RAYYAN-EXCLUSION-REASONS: Can not read the full article
231	rayyan-100957045	Is the Increased Transmissibility of SARS-CoV-2 Variants Driven by within or Outside-Host Processes?	2022	10		MATHEMATICS	2227-7390	10	19		Arav, Y. and Fattal, E. and Klausner, Z.					Understanding the factors that increase the transmissibility of the recently emerging variants of SARS-CoV-2 can aid in mitigating the COVID-19 pandemic. Enhanced transmissibility could result from genetic variations that improve how the virus operates within the host or its environmental survival. Variants with enhanced within-host behavior are either more contagious (leading infected individual…	RAYYAN-INCLUSION: {"Tsega"=>"Excluded"} | RAYYAN-EXCLUSION-REASONS: Lacks Behavioral Interventions	10.3390/math10193422	Tsega	=>	231	Excluded	} | RAYYAN-EXCLUSION-REASONS: Lacks Behavioral Interventions
232	rayyan-100957046	Analysis of a Covid-19 model: Optimal control, stability and simulations	2021	2		ALEXANDRIA ENGINEERING JOURNAL	1110-0168 2090-2670	60	1	647-658	Araz, S. I.					Mathematical tools called differential and integral operators are used to model real world problems in all fields of science as they are able to replicate some behaviors observed in real world like fading memory, long-range dependency, power law, random walk and many others. Very recently the world has faced a serious challenge since the breakout of corona-virus started in Wuhan, China. The death…	RAYYAN-INCLUSION: {"Tsega"=>"Excluded"} | RAYYAN-EXCLUSION-REASONS: Lacks Behavioral Interventions	10.1016/j.aej.2020.09.058	Tsega	=>	232	Excluded	} | RAYYAN-EXCLUSION-REASONS: Lacks Behavioral Interventions
233	rayyan-100957047	Fighting a Fire versus Waiting for the Wave: Useful and Not-So-Useful Analogies in Times of SARS-CoV-2	2022	6		BIOSCIENCE	0006-3568 1525-3244	72	6	573-584	Archer, L. C. and Standley, C. J. and MolnÃ¡r, P. K.					As SARS-CoV-2 has swept the planet, intermittent lockdowns have become a regular feature to control transmission. References to so-called recurring waves of infections remain pervasive among news headlines, political messaging, and public health sources. We explore the power of analogies to facilitate understanding of biological models and processes by reviewing strengths and limitations of analo…	RAYYAN-INCLUSION: {"Tsega"=>"Excluded"} | RAYYAN-EXCLUSION-REASONS: Lacks Behavioral Interventions	10.1093/biosci/biac017	Tsega	=>	233	Excluded	} | RAYYAN-EXCLUSION-REASONS: Lacks Behavioral Interventions
234	rayyan-100957048	Nonlinear dynamics of a new seasonal epidemiological model with age-structure and nonlinear incidence rate	2021	2		COMPUTATIONAL & APPLIED MATHEMATICS	2238-3603 1807-0302	40	2		Arenas, A. J. and GonzÃ¡lez-Parra, G. and De la Espriella, N.					In this article, we study the dynamics of a new proposed age-structured population mathematical model driven by a seasonal forcing function that takes into account the variability of the climate. We introduce a generalized force of infection function to study different potential disease outcomes. Using nonlinear analysis tools and differential inequalities theorems, we obtain sufficient condition…	RAYYAN-INCLUSION: {"Tsega"=>"Excluded"} | RAYYAN-EXCLUSION-REASONS: Lacks Behavioral Interventions	10.1007/s40314-021-01430-9	Tsega	=>	234	Excluded	} | RAYYAN-EXCLUSION-REASONS: Lacks Behavioral Interventions
235	rayyan-100957049	Identifying the measurements required to estimate rates of COVID-19 transmission, infection, and detection, using variational data assimilation	2021			INFECTIOUS DISEASE MODELLING	2468-0427	6		133-147	Armstrong, E. and Runge, M. and Gerardin, J.					We demonstrate the ability of statistical data assimilation (SDA) to identify the measurements required for accurate state and parameter estimation in an epidemiological model for the novel coronavirus disease COVID-19. Our context is an effort to inform policy regarding social behavior, to mitigate strain on hospital capacity. The model unknowns are taken to be: the time-varying transmission rat…	RAYYAN-INCLUSION: {"Tsega"=>"Excluded"} | RAYYAN-LABELS: social behavior | RAYYAN-EXCLUSION-REASONS: Lacks Behavioral Interventions	10.1016/j.idm.2020.10.010	Tsega	=>	235	Excluded	} | RAYYAN-LABELS: social behavior | RAYYAN-EXCLUSION-REASONS: Lacks Behavioral Interventions
236	rayyan-100957050	Modeling the impact of the vaccine on the COVID-19 epidemic transmission via fractional derivative	2022	7		EUROPEAN PHYSICAL JOURNAL PLUS	2190-5444	137	7		Arshad, S. and Khalid, S. and Javed, S. and Amin, N. and Nawaz, F.					To achieve the goal of ceasing the spread of COVID-19 entirely it is essential to understand the dynamical behavior of the proliferation of the virus at an intense level. Studying this disease simply based on experimental analysis is very time consuming and expensive. Mathematical modeling might play a worthy role in this regard. By incorporating the mathematical frameworks with the available dis…	RAYYAN-INCLUSION: {"Tsega"=>"Excluded"} | RAYYAN-EXCLUSION-REASONS: Vaccination strategies	10.1140/epjp/s13360-022-02988-x	Tsega	=>	236	Excluded	} | RAYYAN-EXCLUSION-REASONS: Vaccination strategies
237	rayyan-100957051	Dynamics of a fractional order mathematical model for COVID-19 epidemic transmission	2023	1		PHYSICA A-STATISTICAL MECHANICS AND ITS APPLICATIONS	0378-4371 1873-2119	609			Arshad, S. and Siddique, I. and Nawaz, F. and Shaheen, A. and Khurshid, H.					To achieve the aim of immediately halting spread of COVID-19 it is essential to know the dynamic behavior of the virus of intensive level of replication. Simply analyzing experimental data to learn about this disease consumes a lot of effort and cost. Mathematical models may be able to assist in this regard. Through integrating the mathematical frameworks with the accessible disease data it will …	RAYYAN-INCLUSION: {"Tsega"=>"Excluded"} | RAYYAN-EXCLUSION-REASONS: Lacks Behavioral Interventions	10.1016/j.physa.2022.128383	Tsega	=>	237	Excluded	} | RAYYAN-EXCLUSION-REASONS: Lacks Behavioral Interventions
238	rayyan-100957052	CO-INFECTION MODEL FOR COVID-19 AND RUBELLA WITH VACCINATION TREATMENT: STABILITY AND THRESHOLD	2022			COMMUNICATIONS IN MATHEMATICAL BIOLOGY AND NEUROSCIENCE	2052-2541				Artiono, R. and Wintarti, A. and Prawoto, B. P. and Astuti, Y. P.					This study aimed to explore a co-infection transmission model between Covid-19 and Rubella that involves administering vaccinations for both diseases. These two diseases not only have the same characteristics, but also has the same pattern in terms of the causes of disease, spread, clinical manifestations, and vaccines as prevention efforts. This model provided answers to the question of whether …	RAYYAN-INCLUSION: {"Tsega"=>"Excluded"} | RAYYAN-EXCLUSION-REASONS: Lacks Behavioral Interventions	10.28919/cmbn/6973	Tsega	=>	238	Excluded	} | RAYYAN-EXCLUSION-REASONS: Lacks Behavioral Interventions
239	rayyan-100957053	The numerical solution of a mathematical model of the Covid-19 pandemic utilizing a meshless local discrete Galerkin method	2023	3		ENGINEERING WITH COMPUTERS	0177-0667 1435-5663	39	5	3327-3351	Asadi-Mehregan, F. and Assari, P. and Dehghan, M.					It was in early December 2019 that the terrible news of the outbreak of new coronavirus disease (Covid-19) was reported by the world media, which appeared in Wuhan, China, and is rapidly spreading to other parts of China and several overseas countries. In the field of infectious diseases, modeling, evaluating, and predicting the rate of disease transmission are very important for epidemic prevent…	RAYYAN-INCLUSION: {"Tsega"=>"Excluded"} | RAYYAN-EXCLUSION-REASONS: Forced vaccination,Only compartmental model	10.1007/s00366-022-01749-9	Tsega	=>	239	Excluded	} | RAYYAN-EXCLUSION-REASONS: Forced vaccination,Only compartmental model
240	rayyan-100957054	Using the kalman filter with Arima for the COVID-19 pandemic dataset of Pakistan	2020	8		DATA IN BRIEF	2352-3409	31			Aslam, M.					The current pandemic of the Novel Corona virus (COVID-19) has resulted in multifold challenges related to health, economy, and society, etc. for the entire world. Many mathematical epidemiological models have been tried for the available data of the COVID-19 pandemic with the core objective to observe the trend and trajectories of infected cases, recoveries, and deaths, etc. However, these models…	RAYYAN-INCLUSION: {"Tsega"=>"Excluded"} | RAYYAN-EXCLUSION-REASONS: Lacks Behavioral Interventions	10.1016/j.dib.2020.105854	Tsega	=>	240	Excluded	} | RAYYAN-EXCLUSION-REASONS: Lacks Behavioral Interventions
241	rayyan-100957055	Modeling third waves of Covid-19 spread with piecewise differential and integral operators: Turkey, Spain and Czechia	2021	10		RESULTS IN PHYSICS	2211-3797	29			Atangana, A. and Araz, S. I.					Several collected data representing the spread of some infectious diseases have demonstrated that the spread does not really exhibit homogeneous spread. Clear examples can include the spread of Spanish flu and Covid19. Collected data depicting numbers of daily new infections in the case of Covid-19 from countries like Turkey, Spain show three waves with different spread patterns, a clear indicati…	RAYYAN-INCLUSION: {"Tsega"=>"Excluded"} | RAYYAN-EXCLUSION-REASONS: Lacks Behavioral Interventions	10.1016/j.rinp.2021.104694	Tsega	=>	241	Excluded	} | RAYYAN-EXCLUSION-REASONS: Lacks Behavioral Interventions
242	rayyan-100957056	COVID-19 Modeling for India and a Roadmap for the Future	2022	11		COMMUNICATIONS OF THE ACM	0001-0782 1557-7317	65	11	82-87	Athreya, S. and Menon, G. I. and Sundaresan, R.					A NUMBER OF models have been developed in India to forecast the spread of the coronavirus disease or COVID-19 in the country. While these have largely been variants of the classical susceptible-exposed-infectious-recovered (SEIR) compartmental model, other approaches using time-series analysis, machine-learning, network models, and agent-based simulations have also helped to provide specific insi…	RAYYAN-INCLUSION: {"Tsega"=>"Excluded"} | RAYYAN-EXCLUSION-REASONS: Only compartmental model,Lacks Behavioral Interventions,Overview of the modeling approaches	10.1145/3557798	Tsega	=>	242	Excluded	} | RAYYAN-EXCLUSION-REASONS: Only compartmental model,Lacks Behavioral Interventions,Overview of the modeling approaches
243	rayyan-100957057	Prediction of COVID-19 Pandemic Spread in Kingdom of Saudi Arabia	2021			COMPUTER SYSTEMS SCIENCE AND ENGINEERING	0267-6192	37	3	313-329	Attaallah, A. and Khatri, S. and Nadeem, M. and Ansar, S. A. and Pandey, A. K. and Agrawal, A.					A significant increase in the number of coronavirus cases can easily be noticed in most of the countries around the world. Inspite of the consistent preventive initiatives being taken to contain the spread of this virus, the unabated increase in the cases is both alarming and intriguing. The role of mathematical models in predicting and estimating the spread of the virus, and identifying various …	RAYYAN-INCLUSION: {"Tsega"=>"Excluded"} | RAYYAN-LABELS: SIR | RAYYAN-EXCLUSION-REASONS: Lacks Behavioral Interventions	10.32604/csse.2021.014933	Tsega	=>	243	Excluded	} | RAYYAN-LABELS: SIR | RAYYAN-EXCLUSION-REASONS: Lacks Behavioral Interventions
244	rayyan-100957058	Modeling the coupling between a COVID-19-like epidemic and the economy	2021	11		INTERNATIONAL JOURNAL OF MODERN PHYSICS C	0129-1831 1793-6586	32	11		Aucouturier, M. and Herrmann, H. J.					We consider a compartmental model adapted to the case of COVID-19 that takes into account the detection of ill individuals and the cost of medical treatment and investigate the effect of a budget constraint. Our analysis shows how the collapse of the budget can drastically change the outcome of an epidemics. We see how with a good testing policy the epidemic might be controllable. By introducing …	RAYYAN-INCLUSION: {"Tsega"=>"Excluded"} | RAYYAN-EXCLUSION-REASONS: Lockdown,Testing Policy,Only compartmental model,Can not read the full article	10.1142/S0129183121501503	Tsega	=>	244	Excluded	} | RAYYAN-EXCLUSION-REASONS: Lockdown,Testing Policy,Only compartmental model,Can not read the full article
245	rayyan-100957059	Rapid Antibody-Based COVID-19 Mass Surveillance: Relevance, Challenges, and Prospects in a Pandemic and Post-Pandemic World	2020	10		JOURNAL OF CLINICAL MEDICINE	2077-0383	9	10		Augustine, R. and Das, S. and Hasan, A. and Abhilash, S. and Salam, S. A. and Augustine, P. and Dalvi, Y. B. and Varghese, R. and Primavera, R. and Yassine, H. M. and Thakor, A. S. and Kevadiya, B. D.					The aggressive outbreak of the severe acute respiratory syndrome coronavirus-2 (SARS-CoV-2) as COVID-19 (coronavirus disease-2019) pandemic demands rapid and simplified testing tools for its effective management. Increased mass testing and surveillance are crucial for controlling the disease spread, obtaining better pandemic statistics, and developing realistic epidemiological models. Despite the…	RAYYAN-INCLUSION: {"Tsega"=>"Excluded"} | RAYYAN-EXCLUSION-REASONS: Review,Antibody-based testing	10.3390/jcm9103372	Tsega	=>	245	Excluded	} | RAYYAN-EXCLUSION-REASONS: Review,Antibody-based testing
246	rayyan-100957060	<SUP>68</SUP>Ga-DOTA chelate, a novel imaging agent for assessment of myocardial perfusion and infarction detection in a rodent model	2020	6		JOURNAL OF NUCLEAR CARDIOLOGY	1071-3581 1532-6551	27	3	891-898	Autio, A. and Uotila, S. and Kiugel, M. and Kyto, V. and Liljenback, H. and Kudomi, N. and Oikonen, V. and Metsala, O. and Helin, S. and Knuuti, J. and Saraste, A. and Roivainen, A.					Background Magnetic resonance imaging (MRI) with Gadolinium 1,4,7,10-tetraazacyclododecane-N ',N '',N ''',N ''''-tetraacetic acid (Gd-DOTA) enables assessment of myocardial perfusion during first-pass of the contrast agent, while increased retention can signify areas of myocardial infarction (MI). We studied whether Gallium-68-labeled analog,Ga-68-DOTA, can be used to assess myocardial perfusion …	RAYYAN-INCLUSION: {"Tsega"=>"Excluded"} | RAYYAN-EXCLUSION-REASONS: wrong population	10.1007/s12350-019-01752-6	Tsega	=>	246	Excluded	} | RAYYAN-EXCLUSION-REASONS: wrong population
247	rayyan-100957061	A Review of Matrix SIR Arino Epidemic Models	2021	7		MATHEMATICS	2227-7390	9	13		Avram, F. and Adenane, R. and Ketcheson, D. I.					Many of the models used nowadays in mathematical epidemiology, in particular in COVID-19 research, belong to a certain subclass of compartmental models whose classes may be divided into three "(x,y,z)" groups, which we will call respectively "susceptible/entrance, diseased, and output" (in the classic SIR case, there is only one class of each type). Roughly, the ODE dynamics of these models conta…	RAYYAN-INCLUSION: {"Tsega"=>"Excluded"} | RAYYAN-EXCLUSION-REASONS: Review	10.3390/math9131513	Tsega	=>	247	Excluded	} | RAYYAN-EXCLUSION-REASONS: Review
248	rayyan-100957062	Implementation of a Vaccination Program Based on Epidemic Geospatial Attributes: COVID-19 Pandemic in Ohio as a Case Study and Proof of Concept	2021	11		VACCINES	2076-393X	9	11		Awad, S. F. and Musuka, G. and Mukandavire, Z. and Froass, D. and MacKinnon, N. J. and Cuadros, D. F.					Geospatial vaccine uptake is a critical factor in designing strategies that maximize the population-level impact of a vaccination program. This study uses an innovative spatiotemporal model to assess the impact of vaccination distribution strategies based on disease geospatial attributes and population-level risk assessment. For proof of concept, we adapted a spatially explicit COVID-19 model to …	RAYYAN-INCLUSION: {"Tsega"=>"Excluded"} | RAYYAN-EXCLUSION-REASONS: Forced vaccination,Vaccination strategies	10.3390/vaccines9111242	Tsega	=>	248	Excluded	} | RAYYAN-EXCLUSION-REASONS: Forced vaccination,Vaccination strategies
249	rayyan-100957063	Lipid nanoparticle-encapsulated mRNA antibody provides long-term protection against SARS-CoV-2 in mice and hamsters	2022			Cell research	1748-7838	32	4	375-382	Deng, Yong-Qiang and Zhang, Na-Na and Zhang, Yi-Fei and Zhong, Xia and Xu, Sue and Qiu, Hong-Ying and Wang, Tie-Cheng and Zhao, Hui and Zhou, Chao and Zu, Shu-Long and Chen, Qi and Cao, Tian-Shu and Ye, Qing and Chi, Hang and Duan, Xiang-Hui and Lin, Dan-Dan and Zhang, Xiao-Jing and Xie, Liang-Zhi and Gao, Yu-Wei and Ying, Bo and Qin, Cheng-Feng	http://search.ebscohost.com.proxy-ub.rug.nl/login.aspx?direct=true&db=cmedm&AN=35210606&site=ehost-live&scope=site			State Key Laboratory of Pathogen and Biosecurity, Beijing Institute of Microbiology and Epidemiology, AMMS, Beijing, China. State Key Laboratory of Pathogen and Biosecurity, Beijing Institute of Microbiology and Epidemiology, AMMS, Beijing, China.; School of Medicine, Tsinghua University, Beijing, China. State Key Laboratory of Pathogen and Biosecurity, Beijing Institute of Microbiology and Epide…	Monoclonal antibodies represent important weapons in our arsenal to against the COVID-19 pandemic. However, this potential is severely limited by the time-consuming process of developing effective antibodies and the relative high cost of manufacturing. Herein, we present a rapid and cost-effective lipid nanoparticle (LNP) encapsulated-mRNA platform for in vivo delivery of SARS-CoV-2 neutralizatio…	Dai, L. & Gao, G. F. Viral targets for vaccines against COVID-19. Nat. Rev. Immunol. 21, 73â€“82 (2021). (PMID: 10.1038/s41577-020-00480-0); Kumari, P., Rawat, K. & Saha, L. Pipeline pharmacological therapies in clinical trial for COVID-19 pandemic: a recent update. Curr. Pharmacol. Rep. 6, 228â€“240 (2020).; Oâ€™Brien, M. P. et al. Subcutaneous REGEN-COV antibody combination to prevent Covid-19.…	10.1038/s41422-022-00630-0	Tsega	=>	249	Excluded	} | RAYYAN-EXCLUSION-REASONS: wrong population
250	rayyan-100957064	A Family Medicine Residency Program's Response to an Impending COVID-19 Surge	2021			Journal of the American Board of Family Medicine : JABFM	1558-7118	34		S217-S221	Devitt, Jessica and Malam, Naomi and Montgomery, Linda	http://search.ebscohost.com.proxy-ub.rug.nl/login.aspx?direct=true&db=cmedm&AN=33622841&site=ehost-live&scope=site			From the Department of Family Medicine, University of Colorado School of Medicine, Aurora, CO (JD, LM); Family Medicine Residency Program, University of Colorado School of Medicine, Aurora, CO (NM). jessica.devitt@cuanschutz.edu. From the Department of Family Medicine, University of Colorado School of Medicine, Aurora, CO (JD, LM); Family Medicine Residency Program, University of Colorado School …	The University of Colorado family medicine residency watched along with the rest of the nation as the first cases of COVID-19 were being reported in the United States in March 2020. Concern grew as epidemiological models began to predict alarming hospital bed shortages for the state. Massive scheduling adjustments were needed as faculty and residents found themselves in groups at high risk for se…	Date of Electronic Publication: 20210201. ; Original Imprints: Publication: Lexington, KY : American Board of Family Medicine, c2006- | RAYYAN-INCLUSION: {"Tsega"=>"Excluded"} | RAYYAN-EXCLUSION-REASONS: Lacks modelling	10.3122/jabfm.2021.S1.200193	Tsega	=>	250	Excluded	} | RAYYAN-EXCLUSION-REASONS: Lacks modelling
251	rayyan-100957065	Solution of a dynamical memory effect COVID-19 infection system with leaky vaccination efficacy by non-singular kernel fractional derivatives	2022			Mathematical biosciences and engineering : MBE	1551-0018	19	5	4341-4367	Dhar, Biplab and Gupta, Praveen Kumar and Sajid, Mohammad	http://search.ebscohost.com.proxy-ub.rug.nl/login.aspx?direct=true&db=cmedm&AN=35430818&site=ehost-live&scope=site			Department of Mathematics-SoPS, DIT University, Uttarakhand 248009, India. Department of Mathematics, NIT Silchar, Assam 788010, India. Department of Mechanical Engineering, College of Engineering, Qassim University, Buraydah 51452, Saudi Arabia.	In this paper, the recent trends of COVID-19 infection spread have been studied to explore the advantages of leaky vaccination dynamics in SEVR (Susceptible Effected Vaccinated Recovered) compartmental model with the help of Caputo-Fabrizio (CF) and Atangana-Baleanu derivative in the Caputo sense (ABC) non-singular kernel fractional derivative operators with memory effect within the model to show…	Date of Electronic Publication: 20220228. ; Original Imprints: Publication: Springfield, MO, USA : [S.l.] : American Institute of Mathematical Sciences; Beihang University | RAYYAN-INCLUSION: {"Tsega"=>"Excluded"} | RAYYAN-EXCLUSION-REASONS: Vaccination strategies,Only compartmental model	10.3934/mbe.2022201	Tsega	=>	251	Excluded	} | RAYYAN-EXCLUSION-REASONS: Vaccination strategies,Only compartmental model
252	rayyan-100957066	Estimation of the basic reproduction number (R0) for the novel coronavirus disease in Sri Lanka	2020			Virology journal	1743-422X	17	1	144	Dharmaratne, Samath and Sudaraka, Supun and Abeyagunawardena, Ishanya and Manchanayake, Kasun and Kothalawala, Mahen and Gunathunga, Wasantha	http://search.ebscohost.com.proxy-ub.rug.nl/login.aspx?direct=true&db=cmedm&AN=33028382&site=ehost-live&scope=site			Faculty of Medicine, University of Peradeniya, Kandy, Sri Lanka.; Department of Health Metrics Sciences, School of Medicine, Institute for Health Metrics and Evaluation, University of Washington, WA, Seattle, USA. Faculty of Medicine, University of Peradeniya, Kandy, Sri Lanka. Faculty of Medicine, University of Peradeniya, Kandy, Sri Lanka. ishanya1993@gmail.com. Faculty of Engineering, Universi…	Background: The basic reproduction number (R0) is the number of cases directly caused by an infected individual throughout his infectious period. R0 is used to determine the ability of a disease to spread within a given population. The reproduction number (R) represents the transmissibility of a disease.; Objectives: We aimed to calculate the R0 of Coronavirus disease-2019 (COVID-19) in Sri Lanka…	Emerg Infect Dis. 2020 Jun;26(6):1341-1343. (PMID: 32191173); Biosaf Health. 2020 Jun;2(2):57-59. (PMID: 32835209); BMC Med Inform Decis Mak. 2012 Dec 18;12:147. (PMID: 23249562); Am J Epidemiol. 2013 Nov 1;178(9):1505-12. (PMID: 24043437); N Engl J Med. 2020 Mar 26;382(13):1199-1207. (PMID: 31995857); Emerg Infect Dis. 2019 Jan;25(1):1-4. (PMID: 30560777). Linking ISSN: 1743422X. Subset: MEDLINE…	10.1186/s12985-020-01411-0	Tsega	=>	252	Excluded	} | RAYYAN-EXCLUSION-REASONS: Basic reproduction number (R0),Not relevant to research question
253	rayyan-100957067	Modelling safe protocols for reopening schools during the COVID-19 pandemic in France	2021			Nature communications	2041-1723	12	1	1073	Di Domenico, Laura and Pullano, Giulia and Sabbatini, Chiara E. and BoÃ«lle, Pierre-Yves and Colizza, Vittoria	http://search.ebscohost.com.proxy-ub.rug.nl/login.aspx?direct=true&db=cmedm&AN=33594076&site=ehost-live&scope=site			INSERM, Sorbonne UniversitÃ©, Pierre Louis Institute of Epidemiology and Public Health, Paris, France. INSERM, Sorbonne UniversitÃ©, Pierre Louis Institute of Epidemiology and Public Health, Paris, France.; Orange Labs, Sociology and Economics of Network and Services (SENSE), Chatillon, France. INSERM, Sorbonne UniversitÃ©, Pierre Louis Institute of Epidemiology and Public Health, Paris, France. …	As countries in Europe implement strategies to controlÂ the COVID-19 pandemic, different options are chosen regarding schools. Through a stochastic age-structured transmission model calibrated to the observed epidemic in ÃŽle-de-France in the first wave, we explored scenarios of partial, progressive, or full school reopening. Given the uncertainty on children's role, we found that reopening schoo…	BMC Med. 2020 Jul 30;18(1):240. (PMID: 32727547); Clin Infect Dis. 2020 Sep 12;71(6):1547-1551. (PMID: 32112072); Lancet Infect Dis. 2020 Aug;20(8):911-919. (PMID: 32353347); Proc Natl Acad Sci U S A. 2019 Jul 2;116(27):13174-13181. (PMID: 31209042); PLoS One. 2015 Jul 15;10(7):e0133203. (PMID: 26176549); Nature. 2020 Aug;584(7821):425-429. (PMID: 32604404); N Engl J Med. 2020 Nov 26;383(22):2184…	10.1038/s41467-021-21249-6	Tsega	=>	253	Excluded	} | RAYYAN-EXCLUSION-REASONS: Lacks Behavioral Interventions
254	rayyan-100957068	A Mathematical Model of COVID-19 with Vaccination and Treatment	2021			Computational and mathematical methods in medicine	1748-6718	2021		1250129	Diagne, M. L. and Rwezaura, H. and Tchoumi, S. Y. and Tchuenche, J. M.	http://search.ebscohost.com.proxy-ub.rug.nl/login.aspx?direct=true&db=cmedm&AN=34497662&site=ehost-live&scope=site			Departement de Mathematiques, UFR des Sciences et Technologies, Universite de Thies, Thies, Senegal. Mathematics Department, University of Dar es Salaam, P.O. Box 35062, Dar es Salaam, Tanzania. Department of Mathematics and Computer Sciences ENSAI, University of Ngaoundere, P. O. Box 455 Ngaoundere, Cameroon. School of Computational and Communication Sciences and Engineering, Nelson Mandela Afri…	We formulate and theoretically analyze a mathematical model of COVID-19 transmission mechanism incorporating vital dynamics of the disease and two key therapeutic measures-vaccination of susceptible individuals and recovery/treatment of infected individuals. Both the disease-free and endemic equilibrium are globally asymptotically stable when the effective reproduction number R 0 ( v ) is, respec…	eCollection. Cited Medium: Internet. NLM ISO Abbr: Comput Math Methods Med. PubMed Central ID: PMC8421179. Linked References: Results Phys. 2020 Dec;19:103642. (PMID: 33520619); Vaccines (Basel). 2020 Nov 09;8(4):. (PMID: 33182403); Math Biosci Eng. 2004 Sep;1(2):361-404. (PMID: 20369977); Chaos Solitons Fractals. 2021 Apr;145:110788. (PMID: 33642704); PLoS One. 2017 Feb 6;12(2):e0171102. (PMID: …	10.1155/2021/1250129	Tsega	=>	254	Excluded	} | RAYYAN-EXCLUSION-REASONS: Vaccination strategies
255	rayyan-100957069	Is large-scale rapid CoV-2 testing a substitute for lockdowns?	2022			PloS one	1932-6203	17	3	e0265207	Diederichs, Marc and Glawion, RenÃ© and Kremsner, Peter G. and Mitze, Timo and MÃ¼ller, Gernot J. and Papies, Dominik and Schulz, Felix and WÃ¤lde, Klaus	http://search.ebscohost.com.proxy-ub.rug.nl/login.aspx?direct=true&db=cmedm&AN=35302989&site=ehost-live&scope=site			Johannes Gutenberg University Mainz, Mainz, Germany. University of Hamburg, Hamburg, Germany. University of TÃ¼bingen, TÃ¼bingen, Germany.; Centre de Recherches MÃ©dicales de LambarÃ©nÃ©, LambarÃ©nÃ©, Gabon. University of Southern Denmark, Odense, Denmark. University of TÃ¼bingen, TÃ¼bingen, Germany.; CESifo, Munich, Germany.; CEPR, London, United Kingdom. University of TÃ¼bingen, TÃ¼bingen, Germ…	Background: Various forms of contact restrictions have been adopted in response to the Covid-19 pandemic. Around February 2021, rapid testing appeared as a new policy instrument. Some claim it may serve as a substitute for contact restrictions. We study the strength of this argument by evaluating the effects of a unique policy experiment: In March and April 2021, the city of TÃ¼bingen set up a te…	eCollection. Cited Medium: Internet. NLM ISO Abbr: PLoS One. PubMed Central ID: PMC8932588. Linked References: Wirtschaftsdienst. 2020;100(4):272-276. (PMID: 32336803); Inj Prev. 2000 Jun;6(2):82-90. (PMID: 10875661); Science. 2020 Jul 10;369(6500):. (PMID: 32414780); PLoS One. 2020 Sep 11;15(9):e0239025. (PMID: 32915884); Science. 2021 Jul 9;373(6551):. (PMID: 34035154); Ann Intern Med. 2021 Jun…	10.1371/journal.pone.0265207	Tsega	=>	255	Excluded	} | RAYYAN-EXCLUSION-REASONS: Lacks Behavioral Interventions
256	rayyan-100957070	The discrete-time Kermack-McKendrick model: A versatile and computationally attractive framework for modeling epidemics	2021			Proceedings of the National Academy of Sciences of the United States of America	1091-6490	118	39		Diekmann, Odo and Othmer, Hans G. and PlanquÃ©, Robert and Bootsma, Martin C. J.	http://search.ebscohost.com.proxy-ub.rug.nl/login.aspx?direct=true&db=cmedm&AN=34561307&site=ehost-live&scope=site			Mathematical Institute, Utrecht University, 3584 CD Utrecht, Netherlands. School of Mathematics, University of Minnesota, Minneapolis, MN 55455. Department of Mathematics, Vrije Universiteit Amsterdam, 1081 HV Amsterdam, Netherlands; r.planque@vu.nl. Mathematical Institute, Utrecht University, 3584 CD Utrecht, Netherlands.; Julius Center for Health Sciences and Primary Care, University Medical Ce…	The COVID-19 pandemic has led to numerous mathematical models for the spread of infection, the majority of which are large compartmental models that implicitly constrain the generation-time distribution. On the other hand, the continuous-time Kermack-McKendrick epidemic model of 1927 (KM27) allows an arbitrary generation-time distribution, but it suffers from the drawback that its numerical imple…	Proc Natl Acad Sci U S A. 2021 Jan 12;118(2):. (PMID: 33361331); J Biol Dyn. 2012;6 Suppl 2:103-17. (PMID: 22897721); Science. 2020 May 8;368(6491):. (PMID: 32234805); Acta Biotheor. 2002;50(3):189-204. (PMID: 12211331); Math Biosci Eng. 2010 Jan;7(1):1-15. (PMID: 20104945); J Math Biol. 2021 Mar 15;82(5):37. (PMID: 33721104); Epidemics. 2019 Jun;27:12-18. (PMID: 30799184). Linking ISSN: 00278424…	10.1073/pnas.2106332118	Tsega	=>	256	Excluded	} | RAYYAN-EXCLUSION-REASONS: Lacks Behavioral Interventions
257	rayyan-100957071	Point-of-Care COVID-19 Antigen Testing in Exposed German Healthcare Workers-A Cost Model	2021			International journal of environmental research and public health	1660-4601	18	20		Diel, Roland and Hittel, Norbert and Nienhaus, Albert	http://search.ebscohost.com.proxy-ub.rug.nl/login.aspx?direct=true&db=cmedm&AN=34682514&site=ehost-live&scope=site			Institute for Epidemiology, University Medical Hospital Schleswig-Holstein, 24015 Kiel, Germany.; Lung Clinic Grosshansdorf, Airway Disease Center North (ARCN), German Center for Lung Research (DZL), 22927 GroÃŸhansdorf, Germany.; Institution for Statutory Accident Insurance and Prevention in the Health and Welfare Services (BGW), 22089 Hamburg, Germany. Otsuka Novel Products GmbH, 80636 MÃ¼nchen…	Background: Hospital staffing shortages are again (mid-year 2021) becoming a significant problem as the number of positive COVID-19 cases continues to increase worldwide.; Objective: To assess the costs of sending HCW into quarantine (Scenario 1) from the hospital's and the taxpayer's perspective versus the costs arising from implementing point-of-care COVID-19 antigen testing (POCT) for those st…	Elife. 2020 May 11;9:. (PMID: 32392129); Int J Infect Dis. 2021 Jan;102:532-537. (PMID: 33157297); Lancet. 2020 Jun 27;395(10242):1973-1987. (PMID: 32497510); Sci Adv. 2021 Jan 1;7(1):. (PMID: 33219112); Nature. 2020 Mar;579(7798):270-273. (PMID: 32015507); BMJ Open. 2020 Aug 16;10(8):e039652. (PMID: 32801208); Pulmonology. 2021 Jul 6;:. (PMID: 34315687); PLoS Med. 2020 Sep 22;17(9):e1003346. (PM…	10.3390/ijerph182010767	Tsega	=>	257	Excluded	} | RAYYAN-EXCLUSION-REASONS: Lacks Behavioral Interventions
258	rayyan-100957072	The real seroprevalence of SARS-CoV-2 in France and its consequences for virus dynamics	2021			Scientific reports	2045-2322	11	1	12597	Dimeglio, ChloÃ© and Loubes, Jean-Michel and MiedougÃ©, Marcel and Herin, Fabrice and Soulat, Jean-Marc and Izopet, Jacques	http://search.ebscohost.com.proxy-ub.rug.nl/login.aspx?direct=true&db=cmedm&AN=34131234&site=ehost-live&scope=site			2 INSERM UMR1291 - CNRS UMR5051, Toulouse Institute for Infectious and Inflammatory Diseases (INFINITy), 31300, Toulouse, France. dimeglio.c@chu-toulouse.fr.; Virology Laboratory, CHU Toulouse, HÃ´pital Purpan, 31300, Toulouse, France. dimeglio.c@chu-toulouse.fr. Institut de MathÃ©matiques de Toulouse, UniversitÃ© de Toulouse, 31400, Toulouse, France. Virology Laboratory, CHU Toulouse, HÃ´pital P…	The SARS-CoV-2 virus has spread world-wide since December 2019, killing more than 2.9 million of people. We have adapted a statistical model from the SIR epidemiological models to predict the spread of SARS-CoV-2 in France. Our model is based on several parameters and assumed a 4.2% seroprevalence in Occitania after the first lockdown. The recent use of serological tests to measure the effective …	J Infect. 2020 Aug;81(2):318-356. (PMID: 32360497); N Engl J Med. 2020 Feb 20;382(8):760-762. (PMID: 31978944); Rev Med Virol. 2021 Mar 13;:e2224. (PMID: 33713504); Lancet. 2020 Feb 29;395(10225):689-697. (PMID: 32014114); Respir Med. 2020 Aug;169:106026. (PMID: 32513410); J Infect. 2020 Sep;81(3):357-371. (PMID: 32615199); J Clin Virol. 2020 Jul;128:104451. (PMID: 32454427); PLoS Comput Biol. 20…	10.1038/s41598-021-92131-0	Tsega	=>	258	Excluded	} | RAYYAN-LABELS: statistical model/s | RAYYAN-EXCLUSION-REASONS: Lacks Behavioral Interventions
259	rayyan-100957073	Estimating the impact of public health strategies on the spread of SARS-CoV-2: Epidemiological modelling for Toulouse, France	2021			Reviews in medical virology	1099-1654	31	5	2024-01-08	Dimeglio, ChloÃ© and MiedougÃ©, Marcel and Loubes, Jean-Michel and Mansuy, Jean-Michel and Izopet, Jacques	http://search.ebscohost.com.proxy-ub.rug.nl/login.aspx?direct=true&db=cmedm&AN=33713504&site=ehost-live&scope=site			UMR Inserm, U1043, UMR CNRS, U5282, Centre de Physiopathologie de Toulouse Purpan (CPTP), Toulouse, France.; Virology Laboratory, Centre Hospitalier Universitaire (CHU) de Toulouse, HÃ´pital Purpan, Toulouse, France. Virology Laboratory, Centre Hospitalier Universitaire (CHU) de Toulouse, HÃ´pital Purpan, Toulouse, France. Toulouse Mathematics Institute, UniversitÃ© de Toulouse, Toulouse, France.	The spread of severe acute respiratory syndrome coronavirus 2 (SARS-CoV-2) and the resulting disease COVID-19 has killed over 2 million people as of 22 January 2021. We have used a modified susceptible, infected, recovered epidemiological model to predict how the spread of the virus in France will vary depending on the public health strategies adopted, including anti-COVID-19 vaccination. Our pre…	J Infect. 2020 Aug;81(2):318-356. (PMID: 32360497); Emerg Microbes Infect. 2017 Jun 21;6(6):e56. (PMID: 28634355); N Engl J Med. 2020 Feb 20;382(8):760-762. (PMID: 31978944); N Engl J Med. 2021 Feb 11;384(6):533-540. (PMID: 33369366); Front Immunol. 2020 Apr 23;11:717. (PMID: 32391017); Science. 2020 Jul 10;369(6500):208-211. (PMID: 32404476); JAMA Pediatr. 2021 Feb 1;175(2):143-156. (PMID: 32975…	10.1002/rmv.2224	Tsega	=>	259	Excluded	} | RAYYAN-EXCLUSION-REASONS: Lacks Behavioral Interventions
260	rayyan-100957074	The value of infectious disease modeling and trend assessment: a public health perspective	2021			Expert review of anti-infective therapy	1744-8336	19	9	1135-1145	Ding, Cheng and Liu, Xiaoxiao and Yang, Shigui	http://search.ebscohost.com.proxy-ub.rug.nl/login.aspx?direct=true&db=cmedm&AN=33522327&site=ehost-live&scope=site			State Key Laboratory for Diagnosis and Treatment of Infectious Diseases,National Clinical Research Center for Infectious Diseases, Collaborative Innovation Center for Diagnosis and Treatment of Infectious Diseases, The First Affiliated Hospital, Zhejiang University School of Medicine, Hangzhou, China. State Key Laboratory for Diagnosis and Treatment of Infectious Diseases,National Clinical Resear…	Introduction: Disease outbreaks of acquired immunodeficiency syndrome, severe acute respiratory syndrome, pandemic H1N1, H7N9, H5N1, Ebola, Zika, Middle East respiratory syndrome, and recently COVID-19 have raised the attention of the public over the past half-century. Revealing the characteristics and epidemic trends are important parts of disease control. The biological scenarios including tran…	Date of Electronic Publication: 2021 Feb 10. Current Imprints: Publication: 2015- : Abingdon, Oxford : Taylor & Francis; Original Imprints: Publication: London : Future Drugs Ltd. | RAYYAN-INCLUSION: {"Tsega"=>"Excluded"} | RAYYAN-EXCLUSION-REASONS: Systematic review	10.1080/14787210.2021.1882850	Tsega	=>	260	Excluded	} | RAYYAN-EXCLUSION-REASONS: Systematic review
261	rayyan-100957075	Optimal control of the SIR model with constrained policy, with an application to COVID-19	2022			Mathematical biosciences	1879-3134	344		108758	Ding, Yujia and Schellhorn, Henry	http://search.ebscohost.com.proxy-ub.rug.nl/login.aspx?direct=true&db=cmedm&AN=34922976&site=ehost-live&scope=site			Institute of Mathematical Sciences, Claremont Graduate University, Claremont, CA 91711, United States of America. Electronic address: yujia.ding@cgu.edu. Institute of Mathematical Sciences, Claremont Graduate University, Claremont, CA 91711, United States of America. Electronic address: Henry.Schellhorn@cgu.edu.	This article considers the optimal control of the SIRÂ model with both transmission and treatment uncertainty. It follows the model presented in Gatto and Schellhorn (2021). We make four significant improvements on the latter paper. First, we prove the existence of a solution to the model. Second, our interpretation of the control is more realistic: while in Gatto and Schellhorn (2021) the contro…	Math Biosci. 2008 Oct;215(2):144-51. (PMID: 18700149); Proc Natl Acad Sci U S A. 2020 Jul 21;117(29):16732-16738. (PMID: 32616574); Math Biosci. 2017 Oct;292:86-96. (PMID: 28801246); Acta Biotheor. 2015 Jun;63(2):87-97. (PMID: 25578405); Bioinformatics. 2008 Aug 1;24(15):1740-2. (PMID: 18535084); Acta Biotheor. 2011 Mar;59(1):1-28. (PMID: 20140696); J Theor Biol. 2005 May 21;234(2):201-12. (PMID:…	10.1016/j.mbs.2021.108758	Tsega	=>	261	Excluded	} | RAYYAN-LABELS: SIR | RAYYAN-EXCLUSION-REASONS: Lacks Behavioral Interventions
262	rayyan-100957076	Model-Based Analysis of SARS-CoV-2 Infections, Hospitalization and Outcome in Germany, the Federal States and Districts	2022			Viruses	1999-4915	14	10		Dings, Christiane and GÃ¶tz, Katharina Martha and Och, Katharina and Sihinevich, Iryna and Werthner, Quirin and Smola, Sigrun and Bliem, Marc and Mahfoud, Felix and Volk, Thomas and Kreuer, Sascha and Rissland, JÃ¼rgen and Selzer, Dominik and Lehr, Thorsten	http://search.ebscohost.com.proxy-ub.rug.nl/login.aspx?direct=true&db=cmedm&AN=36298669&site=ehost-live&scope=site			Department of Clinical Pharmacy, Saarland University, 66123 SaarbrÃ¼cken, Germany. Institute of Virology, Saarland University Medical Center, 66421 Homburg, Germany.; Helmholtz Institute for Pharmaceutical Research Saarland (HIPS), Helmholtz Centre for Infection Research (HZI), 66123 SaarbrÃ¼cken, Germany. CompuGroup Medical (CGM), 56070 Koblenz, Germany. Department of Internal Medicine III (Card…	The coronavirus disease 2019 (COVID-19) pandemic challenged many national health care systems, with hospitals reaching capacity limits of intensive care units (ICU). Thus, the estimation of acute local burden of ICUs is critical for appropriate management of health care resources. In this work, we applied non-linear mixed effects modeling to develop an epidemiological SARS-CoV-2 infection model f…	Sci Rep. 2020 Jul 24;10(1):12567. (PMID: 32709854); BMJ Open. 2021 Aug 17;11(8):e053371. (PMID: 34404718); MMWR Morb Mortal Wkly Rep. 2020 Jun 26;69(25):790-794. (PMID: 32584797); Nat Commun. 2021 May 12;12(1):2729. (PMID: 33980836); BMJ. 2021 Mar 9;372:n579. (PMID: 33687922); Ann Intern Med. 2022 Apr;175(4):547-555. (PMID: 35073157); Womens Health (Lond). 2021 Jan-Dec;17:17455065211022262. (PMID…	10.3390/v14102114	Tsega	=>	262	Excluded	} | RAYYAN-EXCLUSION-REASONS: Lacks Behavioral Interventions
263	rayyan-100957077	Tropicalisation of epidemiological models in Africa: A mixed and hybrid approach to better predict COVID-19 indicators	2022			The International journal of health planning and management	1099-1751	37	4	2468-2473	Diouf, Massamba and Fournier-Tombs, ElÃ©onore and Maiga, Abdine and Lb Faye, Sylvain	http://search.ebscohost.com.proxy-ub.rug.nl/login.aspx?direct=true&db=cmedm&AN=35306681&site=ehost-live&scope=site			IRL3189 Environment Health and Society, Public Health Department, Faculty of Medicine, Pharmacy and Dentistry of Cheikh Anta Diop University, Dakar, Senegal. University of Ottawa, Faculty of Law, Civil Law Section Coordinator of the Research Chair on Accountable AI in a Global Context, Ottawa, Ontario, Canada. CERCAD, Bamako, Malia. Laboratory of Sociology, Anthropology and Psychology of Cheikh A…	Context: Since the outbreak of the SARS-COV2 epidemic turned into a COVID-19 pandemic, international bodies such as the WHO as well as governments have announced projections for morbidity and mortality indicators related to COVID-19. Most of them indicated that the health situation would be worrying. Although using artificial intelligence with mathematical algorithms and/or neural networks, the r…	February 2020. https://news.un.org/fr/story/2020/02/1062401.; Lo M, Amaye SY, Yade S. La COVID-19 en Afrique, bilan d'Ã©tape et perspectives; October 2020:34. https://media.africaportal.org/documents/RP&#95;20-13&#95;Moubarack&#95;Lo.pdf.; Ibn Brahim M. Mathematical Epidemiology. vol 1313; July 2019:15. https://cpge-paradise.com/TIPE/MarouaneIbnBrahim/RapportIbnBrahim.pdf.; OCHA-Bucky: A COVID-19…	10.1002/hpm.3459	Tsega	=>	263	Excluded	} | RAYYAN-LABELS: vulnerable | RAYYAN-EXCLUSION-REASONS: Lacks Behavioral Interventions
264	rayyan-100957078	Modeling the role of asymptomatics in infection spread with application to SARS-CoV-2	2020			PloS one	1932-6203	15	8	e0236976	Dobrovolny, Hana M.	http://search.ebscohost.com.proxy-ub.rug.nl/login.aspx?direct=true&db=cmedm&AN=32776963&site=ehost-live&scope=site			Department of Physics & Astronomy, Texas Christian University, Fort Worth, TX, United States of America.	SARS-CoV-2 started causing infections in humans in late 2019 and has spread rapidly around the world. While the number of symptomatically infected and severely ill people is high and has overwhelmed the medical systems of many countries, there is mounting evidence that some of the rapid spread of this virus has been driven by asymptomatic infections. In this study, we use a compartmental mathemat…	eCollection. Cited Medium: Internet. NLM ISO Abbr: PLoS One. PubMed Central ID: PMC7416915. Linked References: Lancet. 2020 Feb 15;395(10223):514-523. (PMID: 31986261); Rev Med Virol. 2020 Jul;30(4):e2111. (PMID: 32431085); Lancet Glob Health. 2020 Apr;8(4):e488-e496. (PMID: 32119825); PLoS Comput Biol. 2016 Apr 05;12(4):e1004836. (PMID: 27046030); Proc Natl Acad Sci U S A. 2004 Apr 20;101(16):61…	10.1371/journal.pone.0236976	Tsega	=>	264	Excluded	} | RAYYAN-EXCLUSION-REASONS: Lacks Behavioral Interventions
265	rayyan-100957079	The pitfalls of inferring virus-virus interactions from co-detection prevalence data: application to influenza and SARS-CoV-2	2022			Proceedings. Biological sciences	1471-2954	289	1966	20212358	Domenech de CellÃ¨s, Matthieu and Goult, Elizabeth and Casalegno, Jean-Sebastien and Kramer, Sarah C.	http://search.ebscohost.com.proxy-ub.rug.nl/login.aspx?direct=true&db=cmedm&AN=35016540&site=ehost-live&scope=site			Max Planck Institute for Infection Biology, Infectious Disease Epidemiology group, CharitÃ©platz 1, Campus CharitÃ© Mitte, 10117 Berlin, Germany. Laboratoire de Virologie des HCL, IAI, CNR des virus Ã transmission respiratoire (dont la grippe) HÃ´pital de la Croix-Rousse F-69317, Lyon cedex 04, France.; Virpath, Centre International de Recherche en Infectiologie (CIRI), UniversitÃ© de Lyon Inserm…	There is growing experimental evidence that many respiratory viruses-including influenza and SARS-CoV-2-can interact, such that their epidemiological dynamics may not be independent. To assess these interactions, standard statistical tests of independence suggest that the prevalence ratio-defined as the ratio of co-infection prevalence to the product of single-infection prevalences-should equal u…	Cell Res. 2021 Apr;31(4):395-403. (PMID: 33603116); Euro Surveill. 2020 Nov;25(46):. (PMID: 33213683); Science. 2020 May 1;368(6490):489-493. (PMID: 32179701); PLoS Pathog. 2018 Feb 15;14(2):e1006770. (PMID: 29447284); J R Soc Interface. 2013 Jul 17;10(86):20121018. (PMID: 23864497); JAMA. 2020 May 26;323(20):2085-2086. (PMID: 32293646); J Infect Dis. 2015 Dec 1;212(11):1701-10. (PMID: 25943206);…	10.1098/rspb.2021.2358	Tsega	=>	265	Excluded	} | RAYYAN-EXCLUSION-REASONS: Lacks Behavioral Interventions
266	rayyan-100957080	Immunological heterogeneity informs estimation of the durability of vaccine protection	2022			Journal of the Royal Society, Interface	1742-5662	19	190	20220070	Domenech de CellÃ¨s, Matthieu and Wong, Anabelle and Andrea Barrero Guevara, Laura and Rohani, Pejman	http://search.ebscohost.com.proxy-ub.rug.nl/login.aspx?direct=true&db=cmedm&AN=35611620&site=ehost-live&scope=site			Infectious Disease Epidemiology group, Max Planck Institute for Infection Biology, 10117 Berlin, Germany. Infectious Disease Epidemiology group, Max Planck Institute for Infection Biology, 10117 Berlin, Germany.; Institute of Public Health, CharitÃ©-UniversitÃ¤tsmedizin Berlin, 10117 Berlin, Germany. Odum School of Ecology, University of Georgia, Athens, GA 30602, USA.; Department of Infectious D…	Deciphering the properties of vaccines against an emerging pathogen is essential for optimizing immunization strategies. Early after vaccine roll-out, however, uncertainties about vaccine immunity raise the question of how much time is needed to estimate these properties, particularly the durability of vaccine protection. Here we designed a simulation study, based on a generic transmission model …	Lancet. 2021 Jan 9;397(10269):99-111. (PMID: 33306989); Lancet. 2020 Aug 15;396(10249):467-478. (PMID: 32702298); N Engl J Med. 2021 Apr 15;384(15):1412-1423. (PMID: 33626250); SIAM J Appl Math. 2014;74(6):1810-1830. (PMID: 25878365); Lancet Infect Dis. 2021 Apr;21(4):e75-e76. (PMID: 32763195); Sci Transl Med. 2018 Mar 21;10(433):. (PMID: 29563321); BMC Med. 2016 Jun 30;14:98. (PMID: 27363534); B…	10.1098/rsif.2022.0070	Tsega	=>	266	Excluded	} | RAYYAN-EXCLUSION-REASONS: Vaccination strategies
267	rayyan-100957081	Analysis of SARS-CoV-2 known and novel subgenomic mRNAs in cell culture, animal model, and clinical samples using LeTRS, a bioinformatic tool to identify unique sequence identifiers	2022			GigaScience	2047-217X	11			Dong, Xiaofeng and Penrice-Randal, Rebekah and Goldswain, Hannah and Prince, Tessa and Randle, Nadine and Donovan-Banfield, I'ah and Salguero, Francisco J. and Tree, Julia and Vamos, Ecaterina and Nelson, Charlotte and Clark, Jordan and Ryan, Yan and Stewart, James P. and Semple, Malcolm G. and Baillie, J. Kenneth and Openshaw, Peter J. M. and Turtle, Lance and Matthews, David A. and Carroll, Mil…	http://search.ebscohost.com.proxy-ub.rug.nl/login.aspx?direct=true&db=cmedm&AN=35639883&site=ehost-live&scope=site			Institute of Infection, Veterinary and Ecological Sciences, University of Liverpool, Liverpool, L3 5RF, UK. Institute of Infection, Veterinary and Ecological Sciences, University of Liverpool, Liverpool, L3 5RF, UK.; NIHR Health Protection Research Unit in Emerging and Zoonotic Infections, Liverpool, Liverpool, L69 7BE, UK. UK-Health Security Agency, Salisbury, SP4 0JG, UK. The Roslin Institute, …	Severe acute respiratory syndrome coronavirus 2 (SARS-CoV-2) has a complex strategy for the transcription of viral subgenomic mRNAs (sgmRNAs), which are targets for nucleic acid diagnostics. Each of these sgmRNAs has a unique 5' sequence, the leader-transcriptional regulatory sequence gene junction (leader-TRS junction), that can be identified using sequencing. High-resolution sequencing has been…	N Engl J Med. 2020 Oct 15;383(16):1544-1555. (PMID: 32722908); Genome Med. 2020 Jul 28;12(1):68. (PMID: 32723359); J Virol. 1995 Dec;69(12):7851-6. (PMID: 7494297); Nat Protoc. 2013 Sep;8(9):1765-86. (PMID: 23975260); Virol J. 2004 Nov 17;1:7. (PMID: 15548333); Bioinformatics. 2012 Feb 15;28(4):593-4. (PMID: 22199392); Nat Commun. 2020 Nov 27;11(1):6059. (PMID: 33247099); Gigascience. 2017 Apr 1;…	10.1093/gigascience/giac045	Tsega	=>	267	Excluded	} | RAYYAN-EXCLUSION-REASONS: Cells
268	rayyan-100957082	Measuring progress towards reaching zero new HIV acquisitions among key populations in QuÃ©bec (Canada) using routine surveillance data: a mathematical modelling study	2022			Journal of the International AIDS Society	1758-2652	25	9	e25994	Doyle, Carla M. and Cox, Joseph and Milwid, Rachael M. and Bitera, RaphaÃ«l and Delaunay, Charlotte LaniÃ¨ce and Alary, Michel and Lambert, Gilles and Tremblay, CÃ©cile and Mishra, Sharmistha and Maheu-Giroux, Mathieu	http://search.ebscohost.com.proxy-ub.rug.nl/login.aspx?direct=true&db=cmedm&AN=36050916&site=ehost-live&scope=site			Department of Epidemiology and Biostatistics, School of Population and Global Health, McGill University, MontrÃ©al, QuÃ©bec, Canada. Department of Epidemiology and Biostatistics, School of Population and Global Health, McGill University, MontrÃ©al, QuÃ©bec, Canada.; Direction RÃ©gionale de SantÃ© Publique de MontrÃ©al, MontrÃ©al, QuÃ©bec, Canada.; Clinical Outcomes Research and Evaluation, Resear…	Introduction: Men who have sex with men (MSM) and people who inject drugs (PWID) are disproportionately impacted by the HIV epidemic in Canada. Having the second-highest provincial diagnosis rate, an improved understanding of the epidemic among these populations in QuÃ©bec could aid ongoing elimination efforts. We estimated HIV incidence and other epidemic indicators among MSM and PWID in MontrÃ©…	Epidemiology. 2015 Sep;26(5):653-60. (PMID: 26214334); Lancet HIV. 2021 May;8(5):e284-e293. (PMID: 33667411); Am J Public Health. 2020 Jan;110(1):45-50. (PMID: 31725310); Clin Infect Dis. 2022 Aug 24;75(1):163-169. (PMID: 34849635); Curr Opin HIV AIDS. 2013 Nov;8(6):528-34. (PMID: 24100873); Can Commun Dis Rep. 2021 Jun 09;47(56):251-258. (PMID: 34220349); Epidemics. 2019 Jun;27:77-85. (PMID: 307…	10.1002/jia2.25994	Tsega	=>	268	Excluded	} | RAYYAN-EXCLUSION-REASONS: wrong population
269	rayyan-100957083	Model-based ensembles: Lessons learned from retrospective analysis of COVID-19 infection forecasts across 10 countries	2022			The Science of the total environment	1879-1026	806		150639	Drews, Martin and Kumar, Pavan and Singh, Ram Kumar and De La Sen, Manuel and Singh, Sati Shankar and Pandey, Ajai Kumar and Kumar, Manoj and Rani, Meenu and Srivastava, Prashant Kumar	http://search.ebscohost.com.proxy-ub.rug.nl/login.aspx?direct=true&db=cmedm&AN=34592277&site=ehost-live&scope=site			Department of Technology, Management and Economics, Technical University of Denmark, Kgs. Lyngby 2800, Denmark. Electronic address: mard@dtu.dk. Rani Lakshmi Bai Central Agricultural University, Jhansi 284003, India. Electronic address: pawan2607@gmail.com. Department of Natural Resources, TERI School of Advanced Studies, New Delhi 110070, India. Electronic address: singhramkumar@gmail.com. Insti…	Mathematical models of different types and data intensities are highly used by researchers, epidemiologists, and national authorities to explore the inherently unpredictable progression of COVID-19, including the effects of different non-pharmaceutical interventions. Regardless of model complexity, forecasts of future COVID-19 infections, deaths and hospitalization are associated with large uncer…	Proc Natl Acad Sci U S A. 2020 Oct 20;117(42):26190-26196. (PMID: 33004629); JAMA. 2020 May 19;323(19):1893-1894. (PMID: 32297897); Lancet Infect Dis. 2020 Aug;20(8):911-919. (PMID: 32353347); Rev Saude Publica. 2020 Apr 09;54:43. (PMID: 32294667); Lancet. 2020 Feb 29;395(10225):689-697. (PMID: 32014114); Sci Total Environ. 2020 Aug 1;728:138762. (PMID: 32334157); Sci Total Environ. 2021 Jun 15;7…	10.1016/j.scitotenv.2021.150639	Tsega	=>	269	Excluded	} | RAYYAN-LABELS: SIR | RAYYAN-EXCLUSION-REASONS: Lacks Behavioral Interventions
270	rayyan-100957084	Mathematical modeling of interaction between innate and adaptive immune responses in COVID-19 and implications for viral pathogenesis	2020			Journal of medical virology	1096-9071	92	9	1615-1628	Du, Sean Quan and Yuan, Weiming	http://search.ebscohost.com.proxy-ub.rug.nl/login.aspx?direct=true&db=cmedm&AN=32356908&site=ehost-live&scope=site			Department of Molecular Microbiology and Immunology, Keck School of Medicine, University of Southern California, Los Angeles, California.	We have applied mathematical modeling to investigate the infections of the ongoing coronavirus disease-2019 (COVID-19) pandemic caused by SARS-CoV-2 virus. We first validated our model using the well-studied influenza viruses and then compared the pathogenesis processes between the two viruses. The interaction between host innate and adaptive immune responses was found to be a potential cause for…	N Engl J Med. 2020 Mar 26;382(13):1199-1207. (PMID: 31995857); Emerg Infect Dis. 2006 Jan;12(1):48-54. (PMID: 16494717); Curr Drug Deliv. 2012 Nov;9(6):566-82. (PMID: 22788696); JAMA. 2020 Mar 17;323(11):1061-1069. (PMID: 32031570); Front Microbiol. 2018 Jul 11;9:1546. (PMID: 30050523); J Med Microbiol. 2003 Aug;52(Pt 8):715-720. (PMID: 12867568); Nat Immunol. 2006 May;7(5):449-55. (PMID: 1662243…	10.1002/jmv.25866	Tsega	=>	270	Excluded	} | RAYYAN-LABELS: vulnerable | RAYYAN-EXCLUSION-REASONS: Lacks Behavioral Interventions
271	rayyan-100957085	Jointly Modelling Economics and Epidemiology to Support Public Policy Decisions for the COVID-19 Response: A Review of UK Studies	2021			PharmacoEconomics	1179-2027	39	8	879-887	Duarte, Ana and Walker, Simon and Metry, Andrew and Wong, Ruth and Panovska-Griffiths, Jasmina and Sculpher, Mark	http://search.ebscohost.com.proxy-ub.rug.nl/login.aspx?direct=true&db=cmedm&AN=34145525&site=ehost-live&scope=site			Centre for Health Economics, University of York, York, UK. ana.duarte@york.ac.co.uk. Centre for Health Economics, University of York, York, UK. School of Health and Related Research, University of Sheffield, Sheffield, UK. Department of Applied Health Research and Institute for Global Health, University College London, London, UK.; Wolfson Centre for Mathematical Biology and The Queen's College, …	COVID-19 in the UK has had a profound impact on population health and other socially important outcomes, including on education and the economy. Although a range of evidence has guided policy, epidemiological models have been central. It is less clear whether models to support decision making have sought to integrate COVID-19 epidemiology with a consideration of broader health, wellbeing and econ…	Harari D, Keep M. House of common library briefing paper 8866: coronavirus: economic impact. UK Parliament; 2021.; Kousoulis A, Van Bortel T, Hernadez P, John A. The long term mental health impact of COVID-19 must not be ignored. BMJ Opin. 2020. Avalabel at: https://blogs.bmj.com/bmj/2020/05/05/the-long-term-mental-health-impact-of-covid-19-must-not-be-ignored/ . Accessed 21 Feb 2021.; Mansfield …	10.1007/s40273-021-01045-2	Tsega	=>	271	Excluded	} | RAYYAN-EXCLUSION-REASONS: Lacks Behavioral Interventions
272	rayyan-100957086	An epidemiological model to aid decision-making for COVID-19 control in Sri Lanka	2020			PloS one	1932-6203	15	8	e0238340	Ediriweera, Dileepa Senajith and de Silva, Nilanthi Renuka and Malavige, Gathsaurie Neelika and de Silva, Hithanadura Janaka	http://search.ebscohost.com.proxy-ub.rug.nl/login.aspx?direct=true&db=cmedm&AN=32853295&site=ehost-live&scope=site			Centre for Health Informatics, Biostatistics and Epidemiology, Faculty of Medicine, University of Kelaniya, Ragama, Sri Lanka. Department of Parasitology, Faculty of Medicine, University of Kelaniya, Ragama, Sri Lanka. Centre for Dengue Research, Faculty of Medical Sciences, University of Sri Jayewardenepura, Nugegoda, Sri Lanka. Department of Medicine, Faculty of Medicine, University of Kelaniya…	Background: Sri Lanka diagnosed its first local case of COVID-19 on 11 March 2020. The government acted swiftly to contain transmission, with extensive public health measures. At the end of 30 days, Sri Lanka had 197 cases, 54 recovered and 7 deaths; a staged relaxing of the lockdown is now underway. This paper proposes a theoretical basis for estimating the limits within which transmission shoul…	eCollection. Cited Medium: Internet. NLM ISO Abbr: PLoS One. PubMed Central ID: PMC7451571. Linked References: Clin Med (Lond). 2020 Mar;20(2):124-127. (PMID: 32139372); JAMA. 2020 Feb 24;:. (PMID: 32091533); BMJ. 2020 Mar 23;368:m1165. (PMID: 32205334); J Travel Med. 2020 Mar 13;27(2):. (PMID: 32052846); BMC Med Inform Decis Mak. 2012 Dec 18;12:147. (PMID: 23249562); N Engl J Med. 2020 Apr 16;38…	10.1371/journal.pone.0238340	Tsega	=>	272	Excluded	} | RAYYAN-EXCLUSION-REASONS: Lacks Behavioral Interventions
273	rayyan-100957087	EXPLORING THE EFFECT OF COVID-19 ON MUNICIPAL WASTE GENERATION WITH SYSTEM DYNAMICS MODELLING	2022	8		ENVIRONMENTAL ENGINEERING AND MANAGEMENT JOURNAL	1582-9596 1843-3707	21	8	1415-1425	Aydin, N. and Ã‡ifÃ§i, D. I.					This study examines the dynamic change in population and municipal waste generation during the COVID-19 pandemic. A stockflow infection modelling was used to link population dynamics with disease transmission parameters (such as probability to catch COVID-19 and population interactions) to estimate municipal waste generation in the province of Tekirdag, Turkey. Three different scenarios (Scenario…	RAYYAN-INCLUSION: {"Tsega"=>"Excluded"} | RAYYAN-EXCLUSION-REASONS: Lacks Behavioral Interventions		Tsega	=>	273	Excluded	} | RAYYAN-EXCLUSION-REASONS: Lacks Behavioral Interventions
274	rayyan-100957088	The dynamics of COVID-19 outbreak in Nigeria: A sub-national analysis	2021	9		SCIENTIFIC AFRICAN	2468-2276	13			Ayodele, K. P. and Jimoh, H. and Fagbamigbe, A. F. and Onakpoya, O. H.					The African health crisis feared at the beginning of the COVID-19 pandemic has not materialized, and there is interest globally in understanding possible peculiarities in COVID-19 outbreak dynamics in the tropics and sub-tropics that have led to a much milder African outbreak than initial projections. Towards this, Susceptible-Infected-Recovered-Dead compartmental models were fitted to COVID-19 d…	RAYYAN-INCLUSION: {"Tsega"=>"Excluded"} | RAYYAN-EXCLUSION-REASONS: Lacks Behavioral Interventions	10.1016/j.sciaf.2021.e00914	Tsega	=>	274	Excluded	} | RAYYAN-EXCLUSION-REASONS: Lacks Behavioral Interventions
275	rayyan-100957089	Fractional order epidemic model for the dynamics of novel COVID-19	2021	2		ALEXANDRIA ENGINEERING JOURNAL	1110-0168 2090-2670	60	1	537-548	Baba, I. A. and Nasidi, B. A.					To curtail and control the pandemic coronavirus (Covid-19) epidemic, there is an urgent need to understand the transmissibility of the infection. Mathematical model is an important tool to describe the transmission dynamics of any disease. In this research paper, we present a mathematical model consisting of a system of nonlinear fractional order differential equations, in which bats were conside…	RAYYAN-INCLUSION: {"Tsega"=>"Excluded"} | RAYYAN-EXCLUSION-REASONS: Lacks Behavioral Interventions	10.1016/j.aej.2020.09.029	Tsega	=>	275	Excluded	} | RAYYAN-EXCLUSION-REASONS: Lacks Behavioral Interventions
276	rayyan-100957090	Fractional Order Model for the Role of Mild Cases in the Transmission of COVID-19	2021	1		CHAOS SOLITONS & FRACTALS	0960-0779 1873-2887	142			Baba, I. A. and Nasidi, B. A.					Most of the nations with deplorable health conditions lack rapid COVID-19 diagnostic test due to limited testing kits and laboratories. The un-diagnosticmild cases (who show no critical sign and symptoms) play the role as a route that spread the infection unknowingly to healthy individuals. In this paper, we present a fractional order SIR model incorporating individual with mild cases as a compar…	RAYYAN-INCLUSION: {"Tsega"=>"Excluded"} | RAYYAN-LABELS: SIR | RAYYAN-EXCLUSION-REASONS: Lacks Behavioral Interventions	10.1016/j.chaos.2020.110374	Tsega	=>	276	Excluded	} | RAYYAN-LABELS: SIR | RAYYAN-EXCLUSION-REASONS: Lacks Behavioral Interventions
277	rayyan-100957091	A mathematical model for the spread of COVID-19 and control mechanisms in Saudi Arabia	2021	5		ADVANCES IN DIFFERENCE EQUATIONS	1687-1847	2021	1		Bachar, M. and Khamsi, M. A. and Bounkhel, M.					In this work, we develop and analyze a nonautonomous mathematical model for the spread of the new corona-virus disease (COVID-19) in Saudi Arabia. The model includes eight time-dependent compartments: the dynamics of low-risk S-L and high-risk S-M susceptible individuals; the compartment of exposed individuals E; the compartment of infected individuals (divided into two compartments, namely those…	RAYYAN-INCLUSION: {"Tsega"=>"Excluded"} | RAYYAN-EXCLUSION-REASONS: Lacks Behavioral Interventions	10.1186/s13662-021-03410-z	Tsega	=>	277	Excluded	} | RAYYAN-EXCLUSION-REASONS: Lacks Behavioral Interventions
278	rayyan-100957092	Assessment of a Comparative Bayesian-Enhanced Population-Based Decision Model for COVID-19 Critical Care Prediction in the Dominican Republic Social Security Affiliates	2022	7		CUREUS JOURNAL OF MEDICAL SCIENCE	2168-8184	14	7		Baez, A. A. and Lopez, O. J. and Martinez, M. and White, C. and Ramirez-Slaibe, P. and Martinez, L. and Castellanos, P. L.					Introduction: The novel coronavirus disease 2019 (COVID-19) has been a major health concern worldwide. This study aims to develop a Bayesian model to predict critical outcomes in patients with COVID-19.Methods: Sensitivity and specificity were obtained from previous meta-analysis studies. The complex vulnerability index (IVC-COV2 index for its abbreviation in Spanish) was used to set the pretest …	RAYYAN-INCLUSION: {"Tsega"=>"Excluded"} | RAYYAN-EXCLUSION-REASONS: Lacks Behavioral Interventions	10.7759/cureus.26781	Tsega	=>	278	Excluded	} | RAYYAN-EXCLUSION-REASONS: Lacks Behavioral Interventions
279	rayyan-100957093	Epidemiological Forecasting with Model Reduction of Compartmental Models. Application to the COVID-19 Pandemic	2021	1		BIOLOGY-BASEL	2079-7737	10	1		Bakhta, A. and Boiveau, T. and Maday, Y. and Mula, O.					Simple Summary Using tools from the reduced order modeling of parametric ODEs and PDEs, including a new positivity-preserving greedy reduced basis method, we present a novel forecasting method for predicting the propagation of an epidemic. The method takes a collection of highly detailed compartmental models (with different initial conditions, initial times, epidemiological parameters and numerou…	RAYYAN-INCLUSION: {"Tsega"=>"Excluded"} | RAYYAN-EXCLUSION-REASONS: Lacks Behavioral Interventions	10.3390/biology10010022	Tsega	=>	279	Excluded	} | RAYYAN-EXCLUSION-REASONS: Lacks Behavioral Interventions
280	rayyan-100957094	Thermal Damage Estimate Artifact Following Antecedent Biopsy: A Case Report	2022	11		CUREUS JOURNAL OF MEDICAL SCIENCE	2168-8184	14	11		Bakr, S. M. and Kantak, P. A. and Jimenez, M. J. D. and Budnick, H. C. and Raskin, J.					MR-guided laser interstitial therapy (MRgLITT) is becoming more commonly used for minimal access approaches to intracranial lesions of all etiologies. The short-term safety profile of MRgLITT is favorable compared with sweeping incisions and open craniotomies, especially for lesions located in deep, periventricular, and highly eloquent areas. The Visualase software (Medtronic Inc., Minneapolis, M…	RAYYAN-INCLUSION: {"Tsega"=>"Excluded"} | RAYYAN-EXCLUSION-REASONS: wrong population	10.7759/cureus.31913	Tsega	=>	280	Excluded	} | RAYYAN-EXCLUSION-REASONS: wrong population
281	rayyan-100957095	A simple mathematical tool to forecast COVID-19 cumulative case numbers	2021	10		CLINICAL EPIDEMIOLOGY AND GLOBAL HEALTH	2452-0918 2213-3984	12			Balak, N. and Inan, D. and Ganau, M. and Zoia, C. and SÃ¶nmez, S. and Kurt, B. and AkgÃ¼l, A. and Tez, M.					Objective: Mathematical models are known to help determine potential intervention strategies by providing an approximate idea of the transmission dynamics of infectious diseases. To develop proper responses, not only are more accurate disease spread models needed, but also those that are easy to use. Materials and methods: As of July 1, 2020, we selected the 20 countries with the highest numbers …	RAYYAN-INCLUSION: {"Tsega"=>"Excluded"} | RAYYAN-EXCLUSION-REASONS: Lacks Behavioral Interventions	10.1016/j.cegh.2021.100853	Tsega	=>	281	Excluded	} | RAYYAN-EXCLUSION-REASONS: Lacks Behavioral Interventions
282	rayyan-100957096	A survey on DoS/DDoS attacks mathematical modelling for traditional, SDN and virtual networks	2022	7		ENGINEERING SCIENCE AND TECHNOLOGY-AN INTERNATIONAL JOURNAL-JESTECH	2215-0986	31			Balarezo, J. F. and Wang, S. and Chavez, K. G. and Al-Hourani, A. and Kandeepan, S.					Denial of Service and Distributed Denial of Service (DoS/DDoS) attacks have been one of the biggest threats against communication networks and applications throughout the years. Modelling DoS/DDoS attacks is necessary to get a better understanding of their behaviour at each step of the attack process, from the Botnet recruitment up to the dynamics of the attack. A deeper understanding of DoS/DDoS…	RAYYAN-INCLUSION: {"Tsega"=>"Excluded"} | RAYYAN-EXCLUSION-REASONS: Survey	10.1016/j.jestch.2021.09.011	Tsega	=>	282	Excluded	} | RAYYAN-EXCLUSION-REASONS: Survey
283	rayyan-100957097	Explainability of the COVID-19 epidemiological model with nonnegative tensor factorization	2023	4		INTERNATIONAL JOURNAL OF DATA SCIENCE AND ANALYTICS	2364-415X 2364-4168	15	3	267-280	Balasubramaniam, T. and Warne, D. J. and Nayak, R. and Mengersen, K.					The world is witnessing the devastating effects of the COVID-19 pandemic. Each country responded to contain the spread of the virus in the early stages through diverse response measures. Interpreting these responses and their patterns globally is essential to inform future responses to COVID-19 variants and future pandemics. A stochastic epidemiological model (SEM) is a well-established mathemati…	RAYYAN-INCLUSION: {"Tsega"=>"Excluded"} | RAYYAN-EXCLUSION-REASONS: Lacks Behavioral Interventions	10.1007/s41060-022-00324-1	Tsega	=>	283	Excluded	} | RAYYAN-EXCLUSION-REASONS: Lacks Behavioral Interventions
284	rayyan-100957098	Hamiltonian structure of compartmental epidemiological models	2020	12		PHYSICA D-NONLINEAR PHENOMENA	0167-2789 1872-8022	413			Ballesteros, A. and Blasco, A. and Gutierrez-Sagredo, I.					Any epidemiological compartmental model with constant population is shown to be a Hamiltonian dynamical system in which the total population plays the role of the Hamiltonian function. Moreover, some particular cases within this large class of models are shown to be bi-Hamiltonian. New interacting compartmental models among different populations, which are endowed with a Hamiltonian structure, ar…	RAYYAN-INCLUSION: {"Tsega"=>"Excluded"} | RAYYAN-EXCLUSION-REASONS: Only compartmental model,Lacks Behavioral Interventions	10.1016/j.physd.2020.132656	Tsega	=>	284	Excluded	} | RAYYAN-EXCLUSION-REASONS: Only compartmental model,Lacks Behavioral Interventions
285	rayyan-100957099	Cross-Country Comparisons of Covid-19: Policy, Politics and the Price of Life	2020	8		ENVIRONMENTAL & RESOURCE ECONOMICS	0924-6460 1573-1502	76	4	525-551	Balmford, B. and Annan, J. D. and Hargreaves, J. C. and AltoÃ¨, M. and Bateman, I. J.					Coronavirus has claimed the lives of over half a million people world-wide and this death toll continues to rise rapidly each day. In the absence of a vaccine, non-clinical preventative measures have been implemented as the principal means of limiting deaths. However, these measures have caused unprecedented disruption to daily lives and economic activity. Given this developing crisis, the potent…	RAYYAN-INCLUSION: {"Tsega"=>"Excluded"} | RAYYAN-EXCLUSION-REASONS: wrong study design	10.1007/s10640-020-00466-5	Tsega	=>	285	Excluded	} | RAYYAN-EXCLUSION-REASONS: wrong study design
286	rayyan-100957100	Modeling and analysis of COVID-19 in India with treatment function through different phases of lockdown and unlock	2022	9		STOCHASTIC ANALYSIS AND APPLICATIONS	0736-2994 1532-9356	40	5	812-829	Bandekar, S. R. and Ghosh, M.					India, unlike several other countries, has witnessed a greater challenge in overcoming the pandemic during the second wave crisis. The strategies on lockdown imposition during the first wave of the pandemic were well implemented due to which the year-long wave did not witness uncontrollable surges in the infections. In this study, we present a detailed study on the disease spread during the first…	RAYYAN-INCLUSION: {"Tsega"=>"Excluded"} | RAYYAN-EXCLUSION-REASONS: Lacks Behavioral Interventions	10.1080/07362994.2021.1962343	Tsega	=>	286	Excluded	} | RAYYAN-EXCLUSION-REASONS: Lacks Behavioral Interventions
287	rayyan-100957101	Preferences for using the London Underground during the COVID-19 pandemic	2022	6		TRANSPORTATION RESEARCH PART A-POLICY AND PRACTICE	0965-8564 1879-2375	160		45-60	Bansal, P. and Kessels, R. and Krueger, R. and Graham, D. J.					The COVID-19 pandemic has drastically impacted people's travel behaviour and introduced uncertainty in the demand for public transport. To investigate user preferences for travel by London Underground during the pandemic, we conducted a stated choice experiment among its pre-pandemic users (N = 961). We analysed the collected data using multinomial and latent class logit models. Our discrete choi…	RAYYAN-INCLUSION: {"Tsega"=>"Excluded"} | RAYYAN-EXCLUSION-REASONS: wrong study design	10.1016/j.tra.2022.03.033	Tsega	=>	287	Excluded	} | RAYYAN-EXCLUSION-REASONS: wrong study design
288	rayyan-100957102	Remanufacturing lead time planning of the medical device with multi-refurbishing steps	2022	12		JOURNAL OF CLEANER PRODUCTION	0959-6526 1879-1786	379			Bao, X. and Wei, W. and Liu, Y.					This research is motivated by the challenges a ventilator remanufacturer encountered during the COVID-19 pandemic: (i) three refurbishing steps, namely, disassembling, sterilising, and reconditioning, which reduce the yield rates of reused components and thus complicating the remanufacturing process, are required to satisfy the compulsory hygienic regulations; and (ii) the lead time to procuring …	RAYYAN-INCLUSION: {"Tsega"=>"Excluded"} | RAYYAN-EXCLUSION-REASONS: Lacks Behavioral Interventions	10.1016/j.jclepro.2022.134697	Tsega	=>	288	Excluded	} | RAYYAN-EXCLUSION-REASONS: Lacks Behavioral Interventions
289	rayyan-100957103	Inference on COVID-19 Epidemiological Parameters Using Bayesian Survival Analysis	2021	10		ENTROPY	1099-4300	23	10		Bardelli, C.					The need to provide accurate predictions in the evolution of the COVID-19 epidemic has motivated the development of different epidemiological models. These models require a careful calibration of their parameters to capture the dynamics of the phenomena and the uncertainty in the data. This work analyzes different parameters related to the personal evolution of COVID-19 (i.e., time of recovery, l…	RAYYAN-INCLUSION: {"Tsega"=>"Excluded"} | RAYYAN-LABELS: SIR | RAYYAN-EXCLUSION-REASONS: Lacks Behavioral Interventions	10.3390/e23101262	Tsega	=>	289	Excluded	} | RAYYAN-LABELS: SIR | RAYYAN-EXCLUSION-REASONS: Lacks Behavioral Interventions
290	rayyan-100957104	Impacts of green and preservation technology investments on a sustainable EPQ model during COVID-19 pandemic	2022	7		RAIRO-OPERATIONS RESEARCH	0399-0559 2804-7303	56	4	2245-2275	Barman, H. and Pervin, M. and Roy, S. K.					Carbon and Sulfur dioxides emissions are the key issues of global warming that affects on human health. Emissions cap- and -trade policy is a key mechanism implemented in several countries to reduce the emissions. Nowadays, public gathering is restricted due to the pandemic situation caused by COVID-19. As a result, people are facing huge problems in their regular activities and lifestyle. During…	RAYYAN-INCLUSION: {"Tsega"=>"Excluded"} | RAYYAN-EXCLUSION-REASONS: Lacks Behavioral Interventions	10.1051/ro/2022102	Tsega	=>	290	Excluded	} | RAYYAN-EXCLUSION-REASONS: Lacks Behavioral Interventions
[truncated: 7,326 more rows]
[truncated: 5 more columns]
