# Supplementary material for: Modelling the impact of behavioural interventions during pandemics: A systematic review
Source: PLoS One. 2025 Feb 10;20(2):e0310611. doi: 10.1371/journal.pone.0310611 (PMC11809814; doi:10.1371/journal.pone.0310611)
Supplement: S3 Dataset — This dataset includes key information extracted from the studies and is available under the name “TKG-CJA-ExtractedData_406_270”. (XLSX) [file pone.0310611.s018.xlsx]

## Sheet: COVID-19_Extracted_data406
No	1_Authors	ID	2_Study ID(doi)	3_Title	4_Pub. year	5_Study location (Country)	6_Continent	7_Model Name	8_Study design	9_Sample size	10_Type of data(Primary data, secondary data, experimental data, or other)	11_Target population	12_Setting	13_Intervention type	14_Outcome measure	15_R0_Basic Reproduction Number(R0)	16_Rc_Effective Reproduction Number(Reff or Rc)	17_Outcome measure results	18_Key Findings	19_Additional Comments	20_Population consideration(0= n as a small setting, 1=N as the whole population)	21_Compartmental(Yes=1, No=0)	22_Open Access(Yes=1, No=0)	Research Question, Goals, and Scope	Model Structure and Assumptions	Definition and Justification of Model Components and Relationships	Data Informed Model	Reflection of Uncertainty	Sensitivity and Stability Analyses	Model Assessment	Transparency	Selection Bias	Performance Bias	Detection Bias	Attrition Bias	Reporting Bias	Confounding	External Validity	Overall
1	Ajbar, Abdelhamid Mohamed; Ali, Emad; Ajbar, Aymane;	E_1	https://doi.org/10.3855/jidc.13568	Modelling the evolution of the coronavirus disease (COVID-19) in Saudi Arabia	2021	Saudi Arabia	Asia	SEaImIR-H	Modeling and simulation study	34813871	Secondary data	Individuals of Saudi Arabia	Saudi Arabia population	self-protection measures such as social distancing and wearing masks	Number of COVID-19 cases	4.75	1.159e-08	The total number of infected individuals would have reached a peak of 66,750 by 4 May 2020 and the pandemic would have decreased in intensity by 99% by the end of June 2020; R0 = 4.75 >1, which indicates that the disease would have spread more quickly if insufficient control measures had been implemented	The pandemic would have decreased in intensity by 99% by the end of June 2020 if strong control measures had continued. The Basic Reproduction Number (Rc) for Scenario 1 is approximately 0.00000001159. This suggests that with strong government actions and mild self-protection measures, the spread of the virus is effectively controlled, resulting in a very low transmission rate.	NA	1	1	1	1	1	1	1	1	1	1	1	2	1	1	1	1	2	1	1
2	Robert A. Brown	E_2	https://doi.org/10.1073/pnas.2105292118	A simple model for control of COVID-19 infections on an urban campus.	2021	US	North America	Modified SEIR Model	Modeling and simulation study	10000	Primary data	Undergraduate students at Boston University	Urban university campus (Boston University)	Public health protocols, including surveillance testing, contact tracing, isolation, and quarantine	Predicted number of infections and detected cases within a university community.	2.5	0.48	*Surveillance testing twice per week can significantly offset transmission rates higher than reported for COVID-19. *The model predicts approximately 20.7 cases within the university community at any time. *Approximately 6.2 cases per day are detected. *The model predicts a total of 769 infections within the university community over a semester lasting 100 days, with 620 cases predicted to be det…	The model's predictions aligned well with actual data from Boston University's undergraduate population for fall 2020. Reff=0.48 for fT=27 tests per day.For a university community with n = 10,000 and a daily exogeneous rate of NEo = 4 cases per day, the model predicts A(t) = 20.7 cases within the university community at any time and 6.2 cases per day detected. In a semester lasting 100 d, the mod…	NA	0	1	1	1	1	1	1	1	1	1	1	1	1	1	0	1	3	1	3
3	Feiko Ritsema, Jizzo R Bosdriesz, Tjalling Leenstra, Mariska W F Petrignani, Liza Coyer, Anja J M Schreijer, Yvonne T H P van Duijnhoven, Janneke H H M van de Wijgert, Maarten F Schim van der Loeff, Amy Matser	E_3	https://doi.org/10.2196/31099	Factors Associated With Using the COVID-19 Mobile Contact-Tracing App Among Individuals Diagnosed With SARS-CoV-2 in Amsterdam, the Netherlands:Observational Study	2022	The Netherlands	Europe	Logistic Regression	Observational study	29766	Secondary data	Individuals diagnosed with SARS-CoV-2 in Amsterdam, the Netherlands	Region of Amsterdam, the Netherlands	Contact-tracing app usage	App usage among individuals diagnosed with SARS-CoV-2	NA	NA	16.2% of SARS-CoV-2 positive cases reported app use; Characteristics associated with app usage were identified through logistic regression analysis.	Low uptake of the contact-tracing app among SARS-CoV-2 positive cases in Amsterdam, especially among older individuals, those born outside the Netherlands, and those with many contacts. Usage was lower compared to some other European countries.	NA	1	0	1	1	1	1	0	1	0	1	1	1	1	1	0	1	0	1	2
4	Sara K. Al-Harbi, Salma M. Al-Tuwairqi	E_4	https://doi-org.proxy-ub.rug.nl/10.1371/journal.pone.0265779	Modeling the effect of lockdown and social distancing on the spread of COVID-19 in Saudi Arabia	2022	Saudi Arabia	Asia	SEIR with lockdown and social distancing	Modeling and simulation study	34218169	Secondary data	Individuals of Saudi Arabia	Saudi Arabia population	Lockdown and social distancing	Impact of lockdown and social distancing on COVID-19 spread	1.8872	0.5242	Experiment 1: Rc = 0.5242 (indicating disease eradication) Experiment 2: Rc = 1.8872 (indicating persistent disease presence)	*Lockdown and social distancing measures are significant and complement each other. *Phase 1 and Phase 2 are more affected by lockdown measures, while Phases 3 through 6 are more affected by changes in social distancing measures. *In Experiment 1, where lockdown and social distancing measures were moderately applied (ρ = 0.5, SD = 0.75), the Basic Reproduction Number (R₀) was calculated to be 0.5…	NA	1	1	1	1	1	1	1	1	1	1	1	1	1	1	1	1	1	1	1
5	Alleman, Tijs W.; Vergeynst, Jenna; De Visscher, Lander; Rollier, Michiel; Torfs, Elena; Nopens, Ingmar; Baetens, Jan M.	E_5	https://doi.org/10.1016/j.epidem.2021.100505	Assessing the effects of non-pharmaceutical interventions on SARS-CoV-2 transmission in Belgium by means of an extended SEIQRD model and public mobility data	2021	Belgium	Europe	Compartmental extended SEIQRD metapopulation model	Modeling and simulation study	22136	Secondary data	Patients in Belgian hospitals	Hospital	Non-pharmaceutical interventions such as quarantine, Lockdown measures, school closures, and reduction in mobility	Hospitalization rates, mortality rates in hospitals or in ICUs, average time from symptom onset to hospitalization, Effective reproduction number (R_e)	4.16	0.62	Average time from symptom onset to hospitalization: 6.4 days; Mortality in hospital: 21.4%, Mortality in ICU: 46.3%; increase in Re from 0.66±0.04 to 1.09±0.05 after school reopening under lockdown measures	Average length of stay in cohort ward: 11.0 days and Average length of stay in ICU: 13.6 days, increase in Re from 0.66±0.04 to 1.09±0.05 after school reopening under lockdown measures	NA	0	1	1	1	1	1	1	1	1	1	1	1	1	1	1	1	2	1	1
6	Ngonghala, Calistus N.; Iboi, Enahoro; Eikenberry, Steffen; Scotch, Matthew; MacIntyre, Chandini Raina; Bonds, Matthew H.; Gumel, Abba B.	E_6	https://doi.org/10.1016/j.mbs.2020.108364	Mathematical assessment of the impact of non-pharmaceutical interventions on curtailing the 2019 novel Coronavirus	2020	US	North America	𝑆𝑢𝑆q𝐸𝑢𝐸𝑞𝐼𝑢𝐼ℎ𝐼𝑎𝐼𝑖𝑐𝑢𝑅	Modeling and simulation study	20201249	Secondary data	New York population	New York	Social-distancing, use of face-masks	Number of deaths	1.95	0.35	The use of productive face masks (such as surgical masks, with estimated efficacy ≥ 70%) in public could eliminate the pandemic if at least 70% of New York state residents use such masks in public consistently. While low-efficacy masks, with an estimated efficacy of less than 30%, may not be sufficient to completely eliminate the COVID-19 pandemic, they can still contribute to a significant reduc…	The worst-case scenario projections for cumulative mortality decrease dramatically by 80% and 64%, respectively, if the strict social-distancing measures implemented are maintained until the end of May or June 2020. The use of productive face masks (such as surgical masks, with estimated efficacy ≥ 70%) in public could eliminate the pandemic if at least 70% of New York state residents use such ma…	NA	1	1	0	1	1	1	1	1	1	1	1	1	1	1	1	1	1	1	1
7	Ngonghala, Calistus N.; Iboi, Enahoro; Eikenberry, Steffen; Scotch, Matthew; MacIntyre, Chandini Raina; Bonds, Matthew H.; Gumel, Abba B.	E_6	https://doi.org/10.1016/j.mbs.2020.108364	Mathematical assessment of the impact of non-pharmaceutical interventions on curtailing the 2019 novel Coronavirus	2020	US	North America	𝑆𝑢𝑆q𝐸𝑢𝐸𝑞𝐼𝑢𝐼ℎ𝐼𝑎𝐼𝑖𝑐𝑢𝑅	Modeling and simulation study	331449281	Secondary data	US individuals	US	Social-distancing, use of face-masks	Number of deaths	2.07	0.4	Nationwide (US), the use of face masks with compliance of at least 80% will be required to eliminate the pandemic.	The mask coverage needed to eliminate COVID-19 decreases if the masks-based intervention is combined with the strict social-distancing strategy. The timely implementation of social-distancing measures in numerous states of the US may have prevented a catastrophic outcome concerning the burden of COVID-19.	NA	1	1	0	1	1	1	1	1	1	1	1	1	1	1	1	1	1	1	1
8	Barbarossa, Maria Vittoria; Fuhrmann, Jan; Meinke, Jan H.; Krieg, Stefan; Varma, Hridya Vinod; Castelletti, Noemi; Lippert, Thomas;	E_7	https://doi.org/10.1371/journal.pone.0238559	Modeling the spread of COVID-19 in Germany: Early assessment and possible scenarios	2020	Germany	Europe	S-E-I-R	Modeling and simulation study	83000000	Secondary data	Individuals in Germany	Germany Population	(i) general increased awareness in the population due to the effect of media (M), as well as (ii) active control due to main intervention measures adopted throughout Germany since March 2020. These control measures include: (CS) Closure of all schools, universities, sports clubs and canceling public events; (HO) reduced contacts in workplaces and outside the household (restaurants, bars, public t…	Number of COVID-19 cases	6.95	0.97	*The number of active cases peaked with about 33,000 infected individuals at the beginning of April 2020;	The current measures lead to a significant reduction in the reproduction number, R, which is approximately 1 in the second week of April	NA	1	1	1	1	1	1	1	1	1	1	1	1	1	1	1	1	1	1	1
9	Ertem, Zeynep; Araz, Ozgur M.; Cruz-Aponte, Mayteé;	E_8	https://doi.org/10.1016/j.dss.2021.113630	A decision analytic approach for social distancing policies during early stages of COVID-19 pandemic	2022	US	North America	Age-structured compartmental simulation model	Modeling and simulation study	20202320	Secondary data	New York population	New York	Social distancing measures	Death toll, observed outbreak variation	3.15	1	Early trigger social distancing strategies result in smaller death tolls but higher second waves; late trigger social distancing strategies result in higher initial death tolls but relatively smaller second waves.	Expect multiple waves of cases due to social distancing policies in the absence of vaccines and appropriate antiviral treatments.	NA	1	1	0	1	1	1	1	1	1	1	1	1	1	1	1	1	1	1	1
10	Ertem, Zeynep; Araz, Ozgur M.; Cruz-Aponte, Mayteé;	E_8	https://doi.org/10.1016/j.dss.2021.113630	A decision analytic approach for social distancing policies during early stages of COVID-19 pandemic	2022	US	North America	Age-structured compartmental simulation model	Modeling and simulation study	1961965	Secondary data	Nebraska Population	Nebraska	Social distancing measures	Death toll, observed outbreak variation	1.57	1	Early trigger social distancing strategies result in smaller death tolls but higher second waves; late trigger social distancing strategies result in higher initial death tolls but relatively smaller second waves.	Expect multiple waves of cases due to social distancing policies in the absence of vaccines and appropriate antiviral treatments.	NA	1	1	0	1	1	1	1	1	1	1	1	1	1	1	1	1	1	1	1
11	Doornik, Jurgen A.; Castle, Jennifer L.; Hendry, David F.;	E_9	https://doi.org/10.1111/ssqu.13008	Modeling and forecasting the COVID‐19 pandemic time‐series data	2021	EU	Europe	Trend indicator saturation (TIS) with an econometric machine learning algorithm	Predictive modeling study	445000000	Secondary data	Individuals in EU exluding UK	27 countries of the EU excluding UK	Intermittent lockdowns, quarantine, contact tracing, mask wearing, and social distancing	Mortality ratio and reproduction number for any country of EU; Forecasted daily cases and deaths from COVID-19	>2	<1	The European Union had a summer outcome in 2020. That means EU did not have the second wave because of the lockdown effect.	The European Union had a summer outcome in 2020, which resulted in not having the second wave because of the lockdown effect. The ratio of deaths to confirmed cases in the EU appears to be relatively stable over the time period shown in the figure, with a slight increase at the end.	NA	1	0	1	1	1	1	1	1	1	1	1	1	1	1	1	1	1	1	1
12	Doornik, Jurgen A.; Castle, Jennifer L.; Hendry, David F.;	E_9	https://doi.org/10.1111/ssqu.13008	Modeling and forecasting the COVID‐19 pandemic time‐series data	2021	US	North America	Trend indicator saturation (TIS) with an econometric machine learning algorithm	Predictive modeling study	330000000	Secondary data	Individuals in the US 50 states, District of Columbia, and 5 territories	US 50 states, District of Columbia, and 5 territories	Intermittent lockdowns, quarantine, contact tracing, mask wearing, and social distancing	Mortality ratio and reproduction number for US countries; Forecasted daily cases and deaths from COVID-19	>2	<1	If the United States had avoided the second wave in the summer of 2020, as the European Union did, considering lockdown and other non-pharmaceutical interventions, it would have avoided about 80,000 deaths. Reducing the adjustment factor of 1.5 would increase this number.	If the United States had avoided the second wave in the summer of 2020, as the European Union did, considering lockdown and other non-pharmaceutical interventions, it would have avoided about 80,000 deaths. Reducing the adjustment factor of 1.5 would increase this number. The ratio of deaths to confirmed cases in the US appears to be trending downwards up to early July, after which the ratio stab…	NA	1	0	1	1	1	1	1	1	1	1	1	1	1	1	1	1	1	1	1
13	Doornik, Jurgen A.; Castle, Jennifer L.; Hendry, David F.;	E_9	https://doi.org/10.1111/ssqu.13008	Modeling and forecasting the COVID‐19 pandemic time‐series data	2021	LAC	South America	Trend indicator saturation (TIS) with an econometric machine learning algorithm	Predictive modeling study	620000000	Secondary data	individuals in the 25 borrowing countries of LAC	LAC consists of the 25 borrowing countries of the Inter-American Development Bank, excluding Ecuador	Intermittent lockdowns, quarantine, contact tracing, mask wearing, and social distancing	Mortality ratio and reproduction number for LAC countries; Forecasted daily cases and deaths from COVID-19	>2	<1	The ratio of deaths to confirmed cases in LAC fluctuates but is higher from July onward.	The ratio of deaths to confirmed cases in LAC fluctuates but is higher from July onward.	NA	1	0	1	1	1	1	1	1	1	1	1	1	1	1	1	1	1	1	1
14	Zebrowski, Alexis; Rundle, Andrew; Pei, Sen; Yaman, Tonguc; Wan, Yang; Carr, Brendan G.; Sims, Sarah; Doorley, Ronan; Schluger, Neil; Quinn, James W.; Shaman, Jeffrey; Branas, Charles C.;	E_10	https://doi.org/10.2105/AJPH.2021.306220	A Spatiotemporal Tool to Project Hospital Critical Care Capacity and Mortality From COVID-19 in US Counties	2021	US	North America	Adaptive metapopulation SEIR model	Modeling and simulation study	331449281	Secondary data	Individuals of US Counties	US Counties	Contact reduction strategies	Number of deaths	NA	NA	The percentages of lives saved from high levels of contact reduction were 1.9 to 4.2 times greater than high levels of hospital surge response	Nonpharmaceutical public health interventions had greater impact in minimizing preventable deaths during the pandemic than did hospital critical care surge response; The number of deaths in urban counties remained high compared with nonurban counties throughout the 6-week period in which the tool was applied. Although greater numbers of hospital beds were typically found in urban locations, these…	NA	1	1	0	1	1	1	1	1	1	1	1	1	1	1	2	1	1	1	1
15	Iboi, E. A.; Ngonghala, C. N.; Gumel, A. B.;	E_11	https://doi-org.proxy-ub.rug.nl/10.1016/j.idm.2020.07.006	Will an imperfect vaccine curtail the COVID-19 pandemic in the U.S.?	2020	US	North America	SuSvE1E2IsIaIhR model	Modeling and simulation study	331449281	Secondary data	Individuals in US	US	Social distancing, isolation of a portion of the population, quarantine for confirmed cases and testing	Number of deaths; Impact of wearing facemask on achieving herd immunity threshold	3	0.4	The cumulative mortality dramatically decreases to about 5000 (representing about 90% reduction in cumulative mortality) if strict social distancing measures were implemented. The herd immunity threshold decreases to 72% if half of the US population regularly wears face masks in public, and to 46% if everyone wears a face mask. For the worst-case scenario without vaccination and face masks usage …	The daily mortality dramatically decreases from 810 daily mortality to about 70 (representing about 91% reduction in daily mortality) if strict social distancing measures were implemented. For the worst-case scenario without vaccination and face masks usage in public, the US could record up to 110,000 cumulative deaths at the pandemic peak. Combining vaccination with other interventions such as f…	NA	1	1	1	1	1	1	1	1	1	1	1	1	1	1	1	1	2	1	1
16	Aronna, M. S.; Guglielmi, R.; Moschen, L. M.;	E_12	https://doi.org/10.1016/j.epidem.2021.100437	A model for COVID-19 with isolation, quarantine and testing as control measures	2021	Worldwide	Worldwide	A compartmental model	Modeling and simulation study	1	Experimental data	Key-workers and Stay at home people	Key-workers and Stay at home people	Social distancing, isolation, quarantine, and testing.	The timing of the intervention	2.51	0.75	The “20%-isolation of 80% of the population from day 50, efficient testing before day 50, reduced testing after” strategy attains a considerably better outcome.	The timing of the intervention plays a crucial role on the forcefulness of the public safety policy.	The sample size is normalized to 1	0	1	1	1	1	1	3	1	1	1	0	3	1	1	3	1	2	1	3
17	Harjule, P.; Poonia, R. C.; Agrawal, B.; Saudagar, A. K. J.; Altameem, A.; Alkhathami, M.; Khan, M. B.; Abul Hasanat, M. H.; Malik, K. M.;	E_13	https://doi.org/10.3390/healthcare10050759	An Effective Strategy and Mathematical Model to Predict the Sustainable Evolution of the Impact of the Pandemic Lockdown	2022	India	Asia	SEIHRD model	Modeling and simulation study	1385829000000	Secondary data	All individuals in India	India	Lockdowns, social distancing and hygiene measures	Number of COVID-19 cases	>2	0.02	The two strict consecutive lockdowns (21 days and 19 days, respectively) successfully helped delay the spread of the disease; These interventions effectively reduced transmission and flattened the curve.	India’s two strict consecutive lockdowns (21 days and 19 days, respectively) successfully helped delay the spread of the disease, buying time to pump up healthcare capacities and management skills during the first wave. Lockdowns have certainly delayed the peak, or eliminated the peak combined, in cases of stringent public health measures such as social distancing, washing hands frequently, and t…	NA	1	1	1	1	1	1	1	1	1	1	1	1	1	1	1	1	1	1	1
18	Crokidakis, Nuno;	E_14	https://doi.org/10.1142/S0129183120501351	Modeling the early evolution of the COVID-19 in Brazil: results from a susceptible-infectious-quarantined-recovered (SIQR) model	2020	Brazil	South America	SIQR model	Modeling and simulation study	217000000	Secondary data	Brazilian population	Brazil	Quarantine	The basic reproduction number; the infection rate, the epidemic doubling time	6.5	5.25	The epidemic doubling time is estimated to be 2.72 days	15% of infectious individuals are tested after an average of five days. The model predicts that the maximum number of isolated individuals will occur about May 25, 2020.	NA	1	1	0	1	1	1	1	1	1	1	1	1	1	1	1	1	1	1	1
19	MacIntyre, C. Raina; Costantino, Valentina; Bian, Linkan; Bethel, Cindy;	E_15	https://doi.org/10.1080/07448481.2020.1866579	Effectiveness of facemasks for opening a university campus in Mississippi, United States—A modelling study	2022	US	North America	Age-structured SEEtEuI1I2A1I11I22A2RD model; Susceptible (S), Latent, not infectious (E), Pre-symptomatic infectious and diagnosed (Et), Pre-symptomatic infectious and undiagnosed (Eu), Symptomatic, high infectiousness, diagnosed (I1) and undiagnosed (I2), asymptomatic, high infectiousness (A1), Symptomatic, lower infectiousness, diagnosed (I11) and undiagnosed (I22), Asymptomatic low infectiousn…	Modeling and simulation study	25287	Secondary data	Individuals in university campus in Mississippi, United States	Mississippi State University (MSU) campus	Face masks	Number of COVID-19 cases, Number of deaths	3	1.8	There is a dramatic reduction of cases and almost no deaths if at least 40% of people are wearing a mask	At 20% mask use, the cases and deaths are over halved from 9314 cases and 37 deaths (without masks) to 4094 cases and 12 deaths (20% mask use). If at least 80% of people wear a mask, even if only 40% effective, transmission on campus is likely not to result in any deaths. The results are not very sensitive to the R0 changing if 80% of the population wears masks, indeed with R0 = 1.8, 2.5, and 3; …	A high level of face mask use on campus bystudents and staff can enable safer resumption of campusactivities. These must be used along with other hygiene meas-ures such as handwashing and physical distancing.	0	1	1	1	1	1	1	1	1	1	1	1	1	1	1	1	1	1	1
20	Fritz, Cornelius; Kauermann, Göran;	E_16	https://doi.org/10.1111/rssa.12753	On the interplay of regional mobility, social connectedness and the spread of COVID‐19 in Germany	2022	Germany	Europe	State-of-the-art regression models	Observational study	10000000	Primary data	Individuals between 15 and 59 years old	Facebook users in Germany	Social distancing measures	Incidence of infections.	NA	NA	The estimated effects of lockdowns remained low but negative until the German government introduced mandatory masks in public spaces on April 22. Thereupon, there was a noticeable downward trend in the effect of these measures.	The extent of social distancing, quantified by the percentage of people staying put within a federal administrative district, has an overall negative effect on the incidence of infections.	Some peaks were observed in the weeks starting on 7 and 28 April. These could be traced back to the different mobility behaviour during national holidays, namely Good Friday on 10 April and Labour Day on 1 May 2020.	1	0	1	1	1	1	0	1	1	1	1	1	1	1	2	1	1	1	1
21	Guo, Xudong; Tong, Junbo; Chen, Peiyu; Fan, Wenhui;	E_17	https://doi.org/10.1371/journal.pone.0253579	The suppression effect of emotional contagion in the COVID-19 pandemic: A multi-layer hybrid modelling and simulation approach	2021	China	Asia	Innovative multi-layer hybrid modelling and simulation approach(Each layer: Agent-based modelling (ABM) combined with system dynamics modelling (SDM))	Modeling and simulation study	32049532	Experimental data	Individuals in China	China	Emotional contagion suppression	COVID-19 confirmed cases	NA	NA	The weights of panic caused by new confirmed cases news (13.9) and panic messages from other nodes (128.9) in Guangzhou are higher than those in New York (10.0 and 10.7, respectively)	The suppression effect of emotional contagion in China is relatively more visible than that in the US and the UK; Guangzhou’s emotional inhibition is relatively more effective among the three, while New York’s is the least and London’s is between them. People in China are most influenced by the emotion to take self-protection measures, compared with the US and the UK.	The suppression effect of emotional contagion cannot be ignored and it varies from country to country.	1	0	1	1	1	1	1	1	1	1	1	1	2	1	2	1	1	1	1
22	Guo, Xudong; Tong, Junbo; Chen, Peiyu; Fan, Wenhui;	E_17	https://doi.org/10.1371/journal.pone.0253579	The suppression effect of emotional contagion in the COVID-19 pandemic: A multi-layer hybrid modelling and simulation approach	2021	UK	Europe	Innovative multi-layer hybrid modelling and simulation approach(Each layer: Agent-based modelling (ABM) combined with system dynamics modelling (SDM))	Modeling and simulation study	9304000	Experimental data	Individuals in London	London	Emotional contagion suppression	COVID-19 confirmed cases	NA	NA	The weights of panic caused by new confirmed cases of news (19.7) and panic messages from other nodes (29.7) in London are less than those in New York(10.0 and 10.7, respectively) and Guangzhou (13.9 and 128.9, respectively)	London’s emotional inhibition is between Guangzhou’s and New York interms of its effectiveness.	The suppression effect of emotional contagion is notable and should be considered when modelling the epidemic	1	0	1	1	1	1	1	1	1	1	1	1	2	1	2	1	1	1	1
23	Guo, Xudong; Tong, Junbo; Chen, Peiyu; Fan, Wenhui;	E_17	https://doi.org/10.1371/journal.pone.0253579	The suppression effect of emotional contagion in the COVID-19 pandemic: A multi-layer hybrid modelling and simulation approach	2021	US	North America	Innovative multi-layer hybrid modelling and simulation approach(Each layer: Agent-based modelling (ABM) combined with system dynamics modelling (SDM))	Modeling and simulation study	8804190	Experimental data	Individuals in New York	New York	Emotional contagion suppression	COVID-19 confirmed cases	NA	NA	The weights of panic caused by new confirmed cases news (10.0) and panic messages from other nodes (10.7) in New York are less than those in London (19.7 and 29.7, respectively) and Guangzhou (13.9 and 128.9, respectively)	New York’s emotional inhibition is the least out of London's and Guangzhou’s.	The suppression effect of emotional contagion is notable and should be considered when modelling the epidemic	1	0	1	1	1	1	1	1	1	1	1	1	2	1	2	1	1	1	1
24	Abbas, Wasim; M A, Masud; Park, Anna; Parveen, Sajida; Kim, Sangil;	E_18	https://doi.org/10.1371/journal.pone.0273964	Evolution and consequences of individual responses during the COVID-19 outbreak	2022	South Korea	Asia	Compartmental model with heterogeneous transmission rate (based on awareness)	Modeling and simulation study	52000000	Secondary data	Individuals in South Korea	South Korea	Awareness, quarantine, social distancing, mask-wearing, and avoiding social gatherings	The basic reproduction number;	1.4474	0.1424	The third peak is the greatest in Korea and Japan because of poor awareness and strong transmissibility.	The third peak is the greatest in Korea and Japan because of poor awareness and strong transmissibility.	Individual responses to following public health guidelines were maintained between the second and third waves, resulting in the third peak being lower than the first, rather than being associated with the highest transmission rate. Thus, maintaining a high level of awareness is critical for containing the spread.	1	1	1	1	1	1	1	1	1	1	1	1	1	1	1	1	1	1	1
25	Abbas, Wasim; M A, Masud; Park, Anna; Parveen, Sajida; Kim, Sangil;	E_18	https://doi.org/10.1371/journal.pone.0273964	Evolution and consequences of individual responses during the COVID-19 outbreak	2022	Pakistan	Asia	Compartmental model with heterogeneous transmission rate (based on awareness)	Modeling and simulation study	221000000	Secondary data	Individuals in Pakistan	Pakistan	Awareness, quarantine, social distancing, mask-wearing, and avoiding social gatherings	The basic reproduction number;	1.5861	0.0371	Although the third peak in Pakistan is larger than the second in the country because of the increased transmissibility, constant awareness maintained it below the first peak. Pakistan’s third peak is higher than its second.		NA	1	1	1	1	1	1	1	1	1	1	1	1	1	1	1	1	1	1	1
26	Abbas, Wasim; M A, Masud; Park, Anna; Parveen, Sajida; Kim, Sangil;	E_18	https://doi.org/10.1371/journal.pone.0273964	Evolution and consequences of individual responses during the COVID-19 outbreak	2022	Japan	Asia	Compartmental model with heterogeneous transmission rate (based on awareness)	Modeling and simulation study	125800000	Secondary data	Individuals in Japan	Japan	Awareness, quarantine, social distancing, mask-wearing, and avoiding social gatherings	The basic reproduction number;	2.1237	0.1944	Individuals declining to follow the public health guidelines in Japan between the second and third waves contributed to making the third peak the highest of the three peaks.	The third peak is the greatest in Japan and Korea because of poor awareness and strong transmissibility.	NA	1	1	1	1	1	1	1	1	1	1	1	1	1	1	1	1	1	1	1
27	Arsène, Simon; Couty, Claire; Faddeenkov, Igor; Go, Natacha; Granjeon-Noriot, Solène; Šmít, Daniel; Kahoul, Riad; Illigens, Ben; Boissel, Jean-Pierre; Chevalier, Aude; Lehr, Lorenz; Pasquali, Christian; Kulesza, Alexander;	E_19	https://doi.org/10.1038/s41467-022-29534-8	Modeling the disruption of respiratory disease clinical trials by non-pharmaceutical COVID-19 interventions	2022	UK	Europe	SIRS model (Epidemiological model coupled with a mechanistic description of viral respiratory tract infection episodes)	Modeling and simulation study	67059474	Secondary data	Individuals in UK	UK population	Non-pharmaceutical interventions (NPIs) such as Social distancing and lockdown	The incidence of respiratory tract infections (RTIs) per 100,000 individuals of all ages	2.58	NA	There has been a substantial decline in disease incidence following the implementation of lockdown measures in the UK in March 2020. A slight reduction of the transmission rate—as small as 5%—increases the time to recruit by about 50% from 0.28 years to 0.55 years. The medium and strongest NPI scenarios (15% and 25% transmission rate reduction, respectively) lead to infeasible recruitment times (…	There was a significant decrease in the incidence of respiratory tract infections (RTIs) following the implementation of the lockdown in the UK in March 2020. The agreement between the model simulations and observed data supported the application of the epidemiological model to assess the efficacy of various NPI scenarios in modulating the risk of RTI-causing viruses.	NA	1	1	1	1	1	1	1	1	1	1	1	1	1	1	1	1	1	1	1
28	Abrams, Steven; Wambua, James; Santermans, Eva; Willem, Lander; Kuylen, Elise; Coletti, Pietro; Libin, Pieter; Faes, Christel; Petrof, Oana; Herzog, Sereina A.; Beutels, Philippe; Hens, Niel;	E_20	https://doi.org/10.1016/j.epidem.2021.100449	Modelling the early phase of the Belgian COVID-19 epidemic using a stochastic compartmental model and studying its implied future trajectories	2021	Belgium	Europe	Stochastic age-structured compartmental model	Modeling and simulation study	11561717	Secondary data	Individuals in Belgium	A nursing home and non-nursing home population	lockdown	Number of new hospitalizations; The daily number of COVID-19 deaths	2.9	0.738	The intervention measures taken clearly flattened the epidemic curve followed by a progressive reduction of the number of (confirmed) cases over time and the number of new hospitalizations. The decrease in average number of contacts implied a substantial reduction in reproduction number 𝑅𝑡 = 0.738 (95% CI: 0.732, 0.744) on May 4, 2020.	The intervention measures taken clearly flattened the epidemic curve followed by a progressive reduction of the number of (confirmed) cases over time and the number of new hospitalizations. The decrease in average number of contacts implied a substantial reduction in reproduction number 𝑅𝑡 = 0.738 (95% CI: 0.732, 0.744) on May 4, 2020.	A high number of new hospitalizations will be reported with a peak size which is inversely related to the level of sustained transmission in the period preceding the wave of new COVID-19 infections.	1	1	1	1	1	1	1	1	1	1	1	1	1	1	1	1	1	1	1
29	Bosman, M.; Esteve, A.; Gabbanelli, L.; Jordan, X.; López-Gay, A.; Manera, M.; Martínez, M.; Masjuan, P.; Mir, Ll M.; Paradells, J.; Pignatelli, A.; Riu, I.; Vitagliano, V.;	E_21	https://doi.org/10.1016/j.idm.2022.12.005	Stochastic simulation of successive waves of COVID-19 in the province of Barcelona	2022	Spain	Europe	Network model with socio-demographic datasets and compartments	Modeling and simulation study	5500000	Secondary data	Individuals in Barcelona	Barcelona	Lockdown or use of protective masks	Viral load transmission rate; The number of people being diagnosed	NA	NA	Changing the nominal reduction of viral load transmission of 0.35 by ± 0.05 changes the number of diagnosed people by ± 50%. With a much stronger reduction, no second wave would develop. The size of contact groups at work follows a Poisson distribution with a mean of 10, and altering this mean to 5 decreases diagnosed cases by 15%, while increasing it to 20 leads to a 15% rise. The impact is smal…	Since the contribution coming from the viral load components linked to work- and community activities are drastically reduced as soon as lockdown measures prevail, co-residence contagion becomes the dominant factor. The initial location of infected individuals significantly influenced disease evolution. Randomly distributing the same total number of initially infected people resulted in a ±2.5 da…	The model reproduces the dynamical features of the disease across two waves and demonstrates its capability to become a powerful tool for simulating epidemic events	1	1	1	1	1	1	1	1	1	1	1	1	1	1	2	1	2	1	1
30	Buchwald, Andrea G.; Bayham, Jude; Adams, Jimi; Bortz, David; Colborn, Kathryn; Zarella, Olivia; Buran, Meghan; Samet, Jonathan; Ghosh, Debashis; Herlihy, Rachel; Carlton, Elizabeth J.;	E_22	https://doi.org/10.3201%2Feid2709.204167	Estimating the Impact of Statewide Policies to Reduce Spread of Severe Acute Respiratory Syndrome Coronavirus 2 in Real Time, Colorado, USA	2021	US	North America	Age-structured SEIR model	Modeling and simulation study	5773714	Secondary data	Individuals in Colorado	Colorado	social distancing, mask-wearing, and self-isolation; A stay-at-home order(shelter-in-place); school closures; reduction in workforce percentages.	Reported COVID-19 cases; The daily number of hospitalized COVID-19 patients; The number of COVID-19 hospitalizations	5.3	0.6	COVID-19 policies introduced during March and April were followed by substantial decreases in contact rates and suppression of the Re well below 1. On April 3, we generated a preliminary estimate of social distancing during phase 1, which equated to a ≈45% decrease in the contact rate, and Re decreased from 5.3 to 2.4. Because of the ≈12-day lag between the infection and the case report, this pre…	A greater decrease in transmission was estimated for phase 3 (social distancing = 85%), and the estimated decrease in contact rates during safer-at-home (phase 4) was 90%.	NA	1	1	1	1	1	1	1	1	1	1	1	1	1	1	1	1	1	1	1
31	Colosi, E.; Bassignana, G.; Contreras, D. A.; Poirier, C.; Boëlle, P. Y.; Cauchemez, S.; Yazdanpanah, Y.; Lina, B.; Fontanet, A.; Barrat, A.; Colizza, V.;	E_23	https://doi.org/10.1016/S1473-3099(22)00138-4	Screening and vaccination against COVID-19 to minimise school closure: a modelling study	2022	France	Europe	Agent-based model	Modeling and simulation study	227583	Primary data	Students and staff members	Primary and secondary schools	Regular screening of the school population	Number of COVID cases	1.43	0.6	Weekly testing of 75% of unvaccinated students (PCR tests on saliva samples in primary schools and lateral flow tests in secondary schools), in addition to symptom-based testing, would reduce cases by 34% (95% CI 32–36) in primary schools and 36% (35–39) in secondary schools compared with symptom-based testing alone.	In the absence of vaccination, secondary school students are predicted to infect on average a larger number of individuals than primary school students. Regular testing would reduce student days lost by up to 80% compared with reactive class closures.	NA	1	0	0	1	1	1	1	1	1	1	1	1	1	1	1	1	3	1	2
32	Belval, Erin J.; Bayham, Jude; Thompson, Matthew P.; Dilliott, Jacob; Buchwald, Andrea G.;	E_24	https://doi.org/10.1038/s41598-022-12253-x	Modeling the systemic risks of COVID-19 on the wildland firefighting workforce	2022	US	North America	Agent-based model	Modeling and simulation study	121252	Primary data	Wildland firefighting workforce	Wildland firefighting workforce	Social distancing	SARS-CoV-2 transmission, infection rates, number of outbreaks, worker days missed	1.34	0.8	social distancing effectively reduce transmission and worker days missed; Median reproductive number for SARS-CoV-2: 1.8 (Low Compliance), 1.34 (Baseline), 0.8 (High Compliance)	compliance influenced workforce capacity; social distancing effectively reduce transmission and worker days missed	The model accounts for spatial and temporal variation in fire occurrence.	1	0	1	1	1	1	1	1	1	1	1	1	1	1	1	1	1	1	1
33	Ajbar, A.; Alqahtani, R. T.; Boumaza, M.;	E_25	https://doi.org/10.3390/sym13060947	Dynamics of a COVID-19 model with nonlinear incidence rate, quarantine, media effects and number of hospital beds	2021	Saudi Arabia	Asia	SEIR model with a quarantine segment	Modeling and simulation study	34800000	Secondary data	Individuals in Saudi Arabia	Saudi Arabia	Quarantine; Media effects	COVID-19 transmission dynamics;	1.31	0.6165	Increasing the quarantine rate from the current fitted value of 0.0143 to 0.25 would increase the Hopf point from 0.6165 to 0.922, this would substantially decrease the range of the backward bifurcation, which reduce the transmission.	Public awareness due to media was found to play a smaller role compared to other parameters. Increasing the per capita minimum recovery rate (γ10) and the quarantine rate significantly reduced the backward bifurcation range. R0 was used as the main bifurcation parameter for bifurcation studies, with β1. Using fitted values, the condition for backward bifurcation was b < 1.308 × 10−6. For b = 6.32…	Qarantine is important as a key strategy for the control of the disease.	1	1	1	1	1	1	1	1	1	1	1	1	1	1	1	1	1	1	1
34	Deng, J.; Tang, S.; Shu, H.;	E_26	https://doi.org/10.1016/j.jtbi.2021.110698	Joint impacts of media, vaccination and treatment on an epidemic Filippov model with application to COVID-19	2021	Spain, Italy, France, Germany, US, UK, Brazil, Peru, Russia, Saudi Arabia, India, Iran	Worldwide	A Filippov SIR model	Modeling and simulation study	354635	Secondary data	Individuals in the 12 countries	Global	Media coverage	Variation of infected population over time.	4.5	0.2	Increasing the impact of media coverage from 0.15 to 0.3 reduces the peak value of infected cases, indicating the weakening of the spreading outbreak.	Enlarging media coverage can accelerate the reduction of infected numbers to zero. Strengthening media coverage reduces both the maximum and final infected size.	The study examines the effectiveness of control strategies across different countries	1	1	0	1	1	1	1	1	1	1	1	1	1	1	1	1	3	1	2
35	Moss, Robert; Wood, James; Brown, Damien; Shearer, Freya M.; Black, Andrew J.; Glass, Kathryn; Cheng, Allen C.; McCaw, James M.; McVernon, Jodie;	E_27	https://doi.org/10.3201%2Feid2612.202530	Coronavirus Disease Model to Inform Transmission-Reducing Measures and Health System Preparedness, Australia	2020	Australia	Australia (Oceania)	Age-and risk-stratified SEIR model	Modeling and simulation study	24000000	Secondary data	Individuals in Australia	Australia	Social Distancing Interventions; Isolation; Quarantine	Reduction in transmission	2.53	1.69	Reductions in transmission equated to input reproduction numbers of 1.90 at 25% and 1.69 at 33%; the effective reproduction number in each scenario further was reduced by quarantine and isolation measures, which limit spread of established infection. Case isolation and contact quarantine applied at the same level of effective coverage throughout the epidemic have the potential to substantially re…	Overlaid social restrictions are necessary to prevent overwhelming the health system. * Attention to the full pathway of clinical care is essential. * Case isolation and contact quarantine alone are insufficient to meet the healthcare needs. Broader-based social and physical distancing measures reduce the number of potential contacts made by each case, minimizing public health workload and suppor…	NA	1	1	1	1	1	1	1	1	1	1	1	1	1	1	1	1	1	1	1
36	Al-Tuwairqi, Salma M.; Al-Harbi, Sara K.;	E_28	http://dx.doi.org/10.3934/mbe.2022456	Modeling the effect of random diagnoses on the spread of COVID-19 in Saudi Arabia	2022	Saudi Arabia	Asia	SEIaIsR model	Modeling and simulation study	34218169	Secondary data	Population of Saudi Arabia	Saudi Arabia	lockdown, social distancing, and the detection of asymptomatic individuals through random diagnostic testing.	Infected cases in Saudi Arabia	4.4267	0.6985	The increase in imposing social distancing and lockdown measures and detecting asymptomatic individuals through random diagnostic testing reduces the spread of the disease.	It is possible to reach a lower number of infected cases than in the actual data if S D = 0.70, where ε = 0.40 for the case where ρ = 0.85. Control parameters such as lockdown (ρ), social distancing (S D), and the effectiveness of random diagnostic testing for asymptomatic individuals (ε) played a significant role in decreasing Rc. In Scenario 1, where random diagnostic testing (ε) is combined wi…	Applying random diagnostic testing alone is inadequate without imposing social distancing and lockdown. The findings underscore the critical role of comprehensive strategies integrating lockdowns, social distancing measures, and effective random testing in controlling COVID-19 transmission dynamics in Saudi Arabia.	1	1	1	1	1	1	1	1	1	1	1	1	1	1	1	1	1	1	1
37	Gumel, A. B.; Iboi, E. A.; Ngonghala, C. N.; Elbasha, E. H.;	E_29	https://doi.org/10.1016/j.idm.2020.11.005	A primer on using mathematics to understand COVID-19 dynamics: Modeling, analysis and simulations	2021	US	North America	Compartmental, Kermack-McKendrick-type epidemic models	Modeling and simulation study	331449281	Secondary data	Individuals in US	US	lockdowns; stay-at-home, shelter-in-place, closures of school and non-essential businesses, canceling large public gatherings, and maintaining social-distancing	The cumulative deaths	2.6544	0.5	A 20% increase in the effectiveness of lockdown measures combined with a 20% increase in face mask compliance will result in a 92% reduction in the cumulative number of deaths recorded in the US by May 31, 2020. A 10% increase in the effectiveness of lockdown measures (i.e., a 10% reduction in the baseline values of the community contact parameters, ba and bs) will result in an 11% reduction in t…	More deaths will be averted if the lockdown measures were complemented with the use of face masks in public. Implementing effective lockdown measures early and for a sustained period of time (such as implementing the lockdown measures nationwide from the January 22, 2020 date of the index case, and sustained until the end of May 2020) would have significantly reduced the burden of COVID-19 mortal…	NA	1	1	1	1	1	1	1	1	1	1	1	1	1	1	1	1	2	1	1
38	Aronna, M. S.; Guglielmi, R.; Moschen, L. M.;	E_30	https://doi.org/10.1016/j.idm.2022.06.001	Estimate of the rate of unreported COVID-19 cases during the first outbreak in Rio de Janeiro	2022	Brazil	South America	SEIAQR	Modeling and simulation study	6700000	Secondary data	Individuals in Rio de Janeiro	Rio de Janeiro	Quarantine	Daily COVID-19 new cases and new deaths	2.4	0.8	A fast decay of the transmission rate b over the month following the imposition of restrictions.	There is a weekly seasonality in the number of confirmed cases and deaths during the outbreak, with a negative deviation on weekends.	The study uses the Bootstrap method, which involves a constructive approach based on the data.	1	1	1	1	1	1	1	1	1	1	1	1	1	1	1	1	1	1	1
39	Evgeniou, T.; Fekom, M.; Ovchinnikov, A.; Porcher, R.; Pouchol, C.; Vayatis, N.;	E_31	https://doi.org/10.1111/poms.13726	Pandemic lockdown, isolation, and exit policies based on machine learning predictions	2022	France	Europe	Extended SEAIR	Modeling and simulation study	67000000	Secondary data	France population	France	Lockdown, isolation, and exit policies	Number of COVID-19 cases; Number of ICU beds occupied by people with COVID-19	2.9	<1	There were about 2750 ICU beds occupied by people with COVID-19, down from a peak of 7148 against the French health system's 6000-bed capacity on May 11. Considering differential relaxation of isolation restrictions depending on predicted severity risk can decrease the immediate percentage of the population in France under stricter isolation by ∼5% − 20% relative to not using such risk prediction…	It is not optimal to release the entire population. Initially, under partial policies with a single release, the models illustrate that utilizing risk prediction models significantly optimizes ICU bed utilization compared to random release scenarios. For instance, on March 17, 2020, a high-AUC model allowed for releasing up to 62% of the population while maintaining ICU capacity below 7250 beds. …	Predictive modeling based on machine learning and artificial intelligence could bring significant value to managing pandemics. The findings underscore the critical role of targeted interventions based on risk assessment in pandemic management strategies. Combining prediction models using data science and machine learning principles with epidemiological models may improve outbreak management polic…	1	1	1	1	1	1	1	1	1	1	1	1	1	1	1	1	1	1	1
40	Faucher, B.; Assab, R.; Roux, J.; Levy-Bruhl, D.; Kiem, C. T.; Cauchemez, S.; Zanetti, L.; Colizza, V.; Boëlle, P. Y.; Poletto, C.;	E_32	https://doi.org/10.1038/s41467-022-29015-y	Agent-based modelling of reactive vaccination of workplaces and schools against COVID-19	2022	France	Europe	Agent-based model as extended SEIR model	Modeling and simulation study	117492	Secondary data	Individuals in the municipality of Metz, France	Municipality of Metz, Grand Est region, France	Contact tracing, Social distancing, teleworking, social restrictions, and mass vaccination	Impact on COVID-19 transmission dynamics	1.6	1.2	Enhanced TTI and 100% uptake are associated with smaller attack rates.	There is reduction in contacts due to social distancing. Relative reduction (RR) in the attack rate (AR) over the first 2 months for the combined strategy (mass and reactive) was achived. It mentions a baseline level of social distancing that reduces contacts by 5%. It discusses a scenario with enhanced TTI achieving 70% of clinical cases found, 30% of subclinical cases found, and finding three t…	The study presents findings on attack rate reduction. For example, it mentions a reduction of 13% to 15% with reactive vaccination compared to 2.7% to 3% with non-reactive strategies (for a specific scenario). The document reports on the number of vaccine doses used under different strategies (e.g., 417 doses per 100,000 inhabitants for a specific reactive vaccination scenario)	1	1	1	1	1	1	1	1	1	1	1	1	1	1	1	1	3	1	3
41	Giardina, J.; Bilinski, A.; Fitzpatrick, M. C.; Kendall, E. A.; Linas, B. P.; Salomon, J.; Ciaranello, A. L.;	E_33	https://jama.jamanetwork.com/article.aspx?doi=10.1001/jamanetworkopen.2021.47827&utm_campaign=articlePDF%26utm_medium=articlePDFlink%26utm_source=articlePDF%26utm_content=jamanetworkopen.2021.47827	Model-Estimated Association Between Simulated US Elementary School–Related SARS-CoV-2 Transmission, Mitigation Interventions, and Vaccine Coverage Across Local Incidence Levels	2022	US	North America	Agent-based dynamic transmission model	Modeling and simulation study	698	Secondary data	638 students and 60 educators and staff members in 6 grades with 5 classes per grade	US elementary school	School mitigation measures such as masking	(1) probability of at least 1 in-school transmission per month; (2) mean increase in total infections per month among the immediate school community associated with a reduction in mitigation;	NA	NA	If removing masks (or other mitigation measures) was associated with a decrease in mitigation effectiveness to 30%, decision-makers who seek to keep the monthly probability of in-school transmission less than 50% could remove masks at or below an observed local incidence of approximately 2 cases per 100,000 residents per day. With student vaccination rates of 25%, 50%, or 70%, this threshold chan…	School community incidence decreased with mitigation and vaccination and increased with local incidence. Appropriate increases and decreases for in-school mitigation depend on policymakers’ goals; responsive plans, in which mitigation is deployed based on local COVID-19 incidence and vaccine uptake, may be appropriate. Mitigation could only be reduced when local case incidence was 14 or fewer cas…	NA	0	1	1	1	1	1	1	1	1	1	1	0	1	1	2	1	3	0	3
42	Gupta, E.; Kanu, N. J.; Munot, A.; Sutar, V.; Vates, U. K.; Singh, G. K.;	E_34	https://doi.org/10.3844/ajidsp.2020.135.170	Stochastic and deterministic mathematical modeling and simulation to evaluate the novel COVID-19 pandemic control measures	2020	India	Asia	SININR model	Modeling and simulation study	73912455	Secondary data	Population of Delhi, Pune, Mumbai, Chennai, and Ahmedabad	Delhi, Pune, Mumbai, Chennai, Ahmedabad	Social distancing, partial city lockdown, increased testing, education, and vaccination programs	Prediction of peak infected cases and end of pandemic	7.8	1.025	The pandemic is approximately expected to end after 300 days from present day, i.e., 28th July, 2020. Education and vaccination model yields R0 = 1.025 Assuming 61% of the population is vaccinated.	Strict lockdowns and partial lockdowns across the nation are responsible for restricting the spread of the pandemic. For R0 = 1.25, it was concluded that the peak of the novel COVID-19 pandemic will be attended by the end of December 2020, with around 6% of the total population being infected then.	NA	0	1	1	1	1	1	1	1	1	1	1	1	1	1	1	1	2	1	1
43	Han, A. X.; Girdwood, S.; Khan, S.; Sacks, J. A.; Toporowski, A.; Huq, N.; Hannay, E.; Russell, C. A.; Nichols, B. E.;	E_35	https://doi.org/10.1093/cid/ciac814	Strategies for using antigen rapid diagnostic tests to reduce transmission of SARS-CoV-2 in low- and middle-income countries: a mathematical modelling study applied to Zambia	2022	Zambia	Africa	PATAT(Propelling Action for Testing and Treating), an LMIC-focused agent-based model with SEIRD epidemic model	Modeling and simulation study	1000000	Secondary data	Population of Zambia	Zambia	Test-and-isolate of individuals, quarantine	The impact of testing on reducing infections	3	0.9	The greatest impact of test-and-isolate is also achieved when Re=1.1–1.2 with approximately 40% of total infections averted when operating at test availability that meets all symptomatic testing demands. Assuming only symptomatic cases that test positive isolate, the largest marginal benefit of increasing Ag-RDT availability for symptomatic testing before demand saturation is achieved when Re= 1.…	A far greater number of tests is needed under the community testing scenarios relative to the only-symptomatic one to result in an equal or larger proportion of infections averted; In the symptomatic-testing-first approach, household community testing can achieve greater reduction in transmissions before saturating symptomatic testing demand but only at high levels of test availability (>1000 tes…	NA	0	1	1	1	1	1	1	1	1	1	1	1	1	1	1	1	1	1	1
44	Ko, Y.; Mendoza, V. M.; Mendoza, R.; Seo, Y.; Lee, J.; Lee, J.; Kwon, D.; Jung, E.;	E_36	https://doi.org/10.3346/jkms.2022.37.e209	Multi-faceted analysis of COVID-19 epidemic in the Republic of Korea considering Omicron variant: Mathematical modeling-based study	2022	Republic of Korea	Asia	Age-structured mathematical model	Modeling and simulation study	51692272	Secondary data	Population of Korea	Korea	Social distancing level, μ; screening measure	The number of severe cases	6.22	0.6	If the screening measure was intensified as early as November 24, 2021, and the number of overseas entrant cases was contained to 1 case per 10 days, the daily incidence by February 3, 2022, could have been reduced by 87%.	Intensive and early screening measures during the emergence of a new variant is key in controlling the epidemic size. If the basic reproductive number is 2 and the reduction rate is 0.7, then the effective reproductive number becomes 0.6. During social distancing level 4 (August to October 2021), the range of estimated µ was from 0.61 to 0.73, except near the national holiday season (Chuseok, Sep…	Screening measures are the primary NPIs in blocking the arrival of a new strain in the local community. However, we found that the impact of screening measures is reduced as the incoming strain becomes more dominant in the local community. Since strict screening policies incur serious socio-economic costs, strengthening screening measures might have less effect on the current situation (March 202…	1	1	1	1	1	1	1	1	1	1	1	1	1	1	1	1	2	1	1
45	Layan, M.; Gilboa, M.; Gonen, T.; Goldenfeld, M.; Meltzer, L.; Andronico, A.; Hozé, N.; Cauchemez, S.; Regev-Yochay, G.;	E_37	https://doi.org/10.1093/aje/kwac042	Impact of BNT162b2 Vaccination and Isolation on SARS-CoV-2 Transmission in Israeli Households: An Observational Study	2022	Israel	Asia	A statistical model	Observational study	12518	Primary data	Israeli households	HCW’s household members	Isolation precautions; Wearing masks	(1) the secondary attack rate (SAR), and (2) the person-to-person probability of transmission.	NA	NA	Isolation reduces the risk of infection among unvaccinated adult/teenager (RR = 0.12, 95% CrI: 0.06, 0.21) and child contacts (RR = 0.17, 95% CrI: 0.08, 0.32); In a household of size 4, the person-to-person transmission probability from an unvaccinated case to a child who is not isolated is 37% (95% CrI: 27, 48). This probability drops to 14% (95% CrI: 7, 25) if the child contact is isolated.	Isolation leads to important reductions in the risk of transmission when contacts are unvaccinated. Isolation might reduce the risk of infection among vaccinated contacts (96% posterior probability, Bayes factor = 23) with a relative risk of 0.34 (95% CrI: 0.11, 1.14). Relative to adult/teenager contacts who were unisolated and unvaccinated, the relative risk of infection was 0.50 (95% CrI: 0.32,…	NA	0	0	1	1	1	1	1	1	1	1	1	1	1	1	2	3	1	1	2
46	Lopes, H.; Wellacott, L.; de Almeida, L.; Mendoza Villavicencio, L. M.; de Lucena Moreira, A. L.; de Sousa, R. K. R.; de Souza Silva, P.; Lima, L.; Lones, M.; do Nascimento, J. D.; Vargas, P. A.; Moioli, R. C.; Figuerola, W. B.; Rennó-Costa, C.;	E_38	https://doi.org/10.1371/journal.pgph.0000540	Measuring the impact of nonpharmaceutical interventions on the SARS-CoV-2 pandemic at a city level: An agent-based computational modeling study of the City of Natal	2022	Brazil	South America	Agent-based model that extends the classic SIR model	Modeling and simulation study	873383	Secondary data	Population of the City of Natal	The City of Natal in the state of Rio Grande do Norte (RN)	locked down; interventions focused on (1) school layers, (2) workplace layers and (3) religious layers.	The expected number of deaths	1.7	1.5	(1) closure of all educational institutions results in a considerable decrease in cumulative deaths, indicating that even a late government intervention would still save lives.(2) A delay of up to 3 months in the closure of work-related layers would still positively impact the number of lives saved.	All interventions seem to have had a positive impact although the outcome was not optimal—as more rigid interventions could have saved more lives. When there is no interaction between agents in the workspace and school layers, the number of deaths decreases. Although all government decrees have their epidemiologic importance, we implemented only the most impactful model adjustments. For example, …	NA	1	1	1	1	1	1	1	1	1	1	1	1	1	1	1	1	1	1	1
47	Matrajt, Laura; Leung, Tiffany;	E_39	https://doi.org/10.3201%2Feid2608.201093	Evaluating the Effectiveness of Social Distancing Interventions to Delay or Flatten the Epidemic Curve of Coronavirus Disease	2020	US	North America	Age-structured SEIR model	Modeling and simulation study	3500000	Secondary data	Population of the Seattle metropolitan area	Seattle in the state of Washington with 10 discrete age groups: 0–5, 6–9, 10–19, 20–29, 30–39, 40–49, 50–59, 60–69, 70–79, and >80 years old	Social Distancing	Previously reported case-fatality and hospitalization rates by age group; deaths averted	3	2	When only 25% of adults <60 years of age changed their contact habits, all interventions rebounded once the intervention was lifted. Surprisingly, cases, hospitalizations, and deaths can be reduced by 90% during the first 100 days if all groups reduce their contact with others, even when adults do so by only 25%. When adults <60 years of age reduced contacts by >75%, the strategies that reduced t…	When adults <60 years of age reduced contacts by >75%, the strategies that reduced the contacts of adults only and that reduced the contacts of everyone averted >98% of cases, hospitalizations, and deaths during the first 100 days. Even when all age groups reduce their contact rates by >85%, the epidemic is set to rebound once the social distancing interventions are lifted. Implementing intervent…	All interventions led to a rebound in cases post-intervention, except for the strategy targeting only adults over 60 due to their smaller population size and fewer contacts. The study highlighted significant uncertainty in the effectiveness of milder interventions (e.g., 25% contact reduction).	1	1	1	1	1	1	1	1	1	1	1	1	1	1	1	1	1	1	1
48	Nuraini, N.; Sukandar, K. K.; Aini, W.;	E_40	https://doi.org/10.3389/fams.2022.912150	The Impact of Mass Exodus on the Resurgence of COVID19 Cases: Study Case of Regions in Indonesia	2022	Indonesia	Asia	Multi-regional SIQRD model	Modeling and simulation study	62000	Secondary data	Population of Java, including Jabodetabek and Jabaraya; and other provinces in Indonesia.	Java, including Jabodetabek and Jabaraya; and other provinces in Indonesia.	quarantine; mobility restriction	The rate of transmission, recovery, and deaths due to COVID-19	>1	<1	Regulating community mobility, especially in the Java Island area and around the capital city, has contributed to preventing the spread of COVID-19.	Regions with higher spikes tended to be the rural areas, which provide recreation, e.g., Bandung District and Cimahi City, meaning that people not only visited families and relatives during the holiday but also some recreational places. This is a reasonable reason for the government to bring a travel ban targeted at stemming the Mudik. Despite relatively low COVID-19 cases in Indonesia at the tim…	NA	1	1	1	1	1	1	1	1	1	1	1	1	1	1	1	1	1	1	1
49	Sasaki, K.; Ikeda, Y.; Nakano, T.;	E_41	https://doi.org/10.3390/reports5040037	Effects of behavioral restrictions on COVID-19 spread	2022	China	Asia	Broken-link model	Modeling and simulation study	NA	Secondary data	Population of Shanghai	Shanghai	Lockdown; isolation	Daily confirmed cases	8.64	6.89	The half-lockdown was a comparatively stronger measure than the full-lockdown.	The magnitude of the first wave was much smaller than that of the second wave.	NA	1	0	1	1	3	2	1	0	3	0	3	1	1	1	0	1	1	0	0
50	Sasaki, K.; Ikeda, Y.; Nakano, T.;	E_41	https://doi.org/10.3390/reports5040037	Effects of behavioral restrictions on COVID-19 spread	2022	Republic of China (ROC)	Asia	Broken-link model	Modeling and simulation study	NA	Secondary data	Population of Taiwan	Taiwan	School closures; "Zero COVID" Policy	Daily confirmed cases	10.63	4.92	A “zero COVID” policy without a lockdown sufficiently reduced the value of the probability of the cumulative number of infected people (k).	The size of the first wave was quite small compared with the size of the second wave.	The number of cumulative cases and the link-connection probability in Taiwan was 6 times and 5% larger than that in Shanghai, respectively.	1	0	1	1	3	2	1	0	3	0	3	1	1	1	0	1	1	0	0
51	Sivadas, N. A.; Panda, P.; Mahajan, A.;	E_42	https://doi.org/10.1109/TCSS.2022.3210404	Control Strategies for the Third wave of COVID-19 infection in India: A Mathematical Model Incorporating Vaccine Effectiveness	2022	India	Asia	SIPHERD-V model	Modeling and simulation study	1380000000	Secondary data	Population of India	India	Social distancing	The transmission rate, The number of daily new cases, total cases, active cases, and extinct cases for 600 days till May 23, 2023.	1.6632	0.4	When social distancing norms are not strictly followed, the disease evolution is projected with a 10% reduction in transmission rate. If social distancing conditions are relaxed more than 10% of the current trend, the cases can rise significantly in the future. If the current social distancing is relaxed by 5%, the daily new cases can be up to 165k per day around January 31, 2023, and if we relax…	The number of daily new cases shows a slowly rising trend in India from March 2022. We bring out that if a new variant spreads significantly after 45 days, then social distancing has more impact than the increase in vaccination rate.	NA	1	1	0	1	1	1	1	0	1	1	2	1	1	1	2	1	3	1	3
52	Mondal, J.; Khajanchi, S.;	E_43	https://doi.org/10.1007/s11071-022-07235-7	Mathematical modeling and optimal intervention strategies of the COVID-19 outbreak	2022	India	Asia	SAIQJR model	Modeling and simulation study	1380000000	Secondary data	Population of India	India	Social distancing, quarantine, isolation, contact tracing	The disease transmission rate; the disease fatality; and the infected individuals;	1.8469	0.5	Quarantine cases (when η1(t) and η3(t)) and isolated or hospitalized cases (when η1(t) and η3(t)) show a significant reduction in the individuals when compared with the combination of three controls.	The combination of three controls are more influential when compared with the combination of two controls as well as single control. The intervention strategy has an impact on controlling the transmission dynamics of the novel coronavirus epidemic.	NA	1	1	0	1	1	1	1	1	1	1	1	1	1	1	1	1	1	1	1
53	Sonnenberg, P.; Menezes, D.; Freeman, L.; Clifton, S.; Dema, E.; Mercer, C. H.; Copas, A. J.; Gibbs, J.; Riddell, J.; Maxwell, K.; Pérez, R. B.; Johnson, A.; Mitchell, K.; Field, N.;	E_44	https://doi.org/10.1136/bmjopen-2021-055284	Intimate physical contact between people from different households during the COVID-19 pandemic: a mixed-methods study from a large, quasi-representative survey (Natsal-COVID)	2022	UK	Europe	Logistic regression	Predictive modeling study	6654	Primary data	Population of Natsal	Natsal residents aged 18–59 years	Physical distancing	SARS- CoV- 2 transmission	NA	NA	Of the individuals reporting IPCOH, most (86%) reported sex/genital contact, while a further 10% reported only kissing, which also carries a high SARS-CoV-2 transmission risk.	Nearly one in ten participants aged 18–59 reported IPCOH with a romantic/sexual partner in the 4 weeks before the interview, (one in five in those aged 18–24), while the UK was still under some restrictions.	Given that 90% of people did not report Intimate physical contact outside the household (IPCOH), this contact may not be a large additional contributor to SARS-CoV-2 transmission, although heterogeneity exists within the population. Public health messages need to recognize how single people and partners living apart balance sexual intimacy and relationship needs with adherence to control measures…	1	0	1	3	3	3	3	3	3	3	3	1	0	1	2	1	1	3	3
54	Mukandavire, Zindoga; Nyabadza, Farai; Malunguza, Noble J.; Cuadros, Diego F.; Shiri, Tinevimbo; Musuka, Godfrey;	E_45	https://doi.org/10.1371/journal.pone.0236003	Quantifying early COVID-19 outbreak transmission in South Africa and exploring vaccine efficacy scenarios	2020	South Africa	Africa	SEIR model	Modeling and simulation study	36196938	Secondary data	Population of Gauteng, Western Cape, KwaZulu-Natal and Free State provinces	Gauteng, Western Cape, KwaZulu-Natal and Free State provinces	Social distancing measures	The number of COVID-19 cases reported; Reduction in effective contacts;	2.95	<1	The lockdown resulted in an 80.31% (95% Crl 79.76–80.85%) reduction in effective contacts and consequently reduction in the number of COVID-19 cases reported in the first two weeks of implementation.	Social distancing measures have significantly reduced social contacts.	NA	1	1	1	1	1	1	1	1	1	1	1	1	1	1	1	1	3	1	1
55	Utamura, M.; Koizumi, M.; Kirikami, S.;	E_46	https://doi.org/10.1093/biomethods/bpac023	Novel deterministic epidemic model considering mass vaccination and lockdown against coronavirus disease 2019 spread in Israel: A numerical study	2022	Israel	Asia	Extended ATLM (Apparent Time Lag Model)	Modeling and simulation study	9800000	Secondary data	Population of Israel	Israel	Lockdown	Daily new cases, cumulative infections, currently isolated, currently infected, and reproductive number	1.64	0.5	The lockdown has decreased the transmission rate.	Without vaccination, the pandemic would slow down in a later stage C/D (Without vaccination, without lockdown/With vaccination, without lockdown) and even worse on the earlier release of the lockdown.	NA	1	0	1	1	1	1	1	1	1	2	1	2	1	1	2	1	3	1	2
56	Zhao, S.; Stone, L.; Gao, D.; Musa, S. S.; Chong, M. K. C.; He, D.; Wang, M. H.;	E_47	https://doi.org/10.21037%2Fatm.2020.03.168	Imitation dynamics in the mitigation of the novel coronavirus disease (COVID-19) outbreak in Wuhan, China from 2019 to 2020	2020	China	Asia	SEIR model	Modeling and simulation study	11000000	Secondary data	Population of Wuhan	Wuhan, China	public awareness (κ);	Basic Reproduction Number (R0), Peak size of outbreak, Final size of outbreak, Timing of peak, Daily incidences	2.5	0.5	R0: 2.5 (95% CI: 2.4-2.7), Peak size: 0.28 (95% CI: 0.24-0.32) infections per 1,000 population, Final size: 1.35% (95% CI: 1.00-2.12%) of population, Peak timing: first half of February, Daily incidences dropping to lower than 10 in June 2020. Both increasing public awareness (κ) and decreasing the transmission reduction scale (α) are likely to mitigate the COVID-19 outbreak scale in Wuhan. Willi…	The final size of the outbreak is likely to infect 1.35% (95% CI: 1.00−2.12%) of the whole population in Wuhan. The outbreak is likely to be under control in terms of the Reff <1 on February 9 (95% CI: January 31−March 27), 2020	Behavioral change in infection prevention actions can reduce outbreak size and timing at city level.	1	1	1	1	1	1	1	1	1	1	1	1	1	1	1	1	1	1	1
57	Sahoo, Bijay Kumar; Sapra, Balvinder Kaur;	E_48	https://doi.org/10.1016/j.chaos.2020.110034	A data driven epidemic model to analyse the lockdown effect and predict the course of COVID-19 progress in India	2020	India	Asia	A data-driven model	Modeling and simulation study	1350000000	Secondary data	Population of India	India	lockdown and quarantines	Trend of COVID-19 progress, Peak and end of epidemic, Active infected cases, Total infected cases	NA	NA	Infection rate decreased to 3 times lower than initial rate after 6 weeks of lockdown. Peak and end of epidemic estimated in July 2020 and March 2021 respectively. Active infected cases at peak time may touch 2 lakhs or slightly above, with total infected cases potentially reaching over 19 lakhs.	Lockdown effectively decreased the infection rate. Predicts the peak and end of the epidemic in July 2020 and March 2021 respectively.	NA	1	0	0	1	1	1	1	1	3	1	1	1	1	1	1	1	1	1	2
58	Aleta, Alberto; Hu, Qitong; Ye, Jiachen; Ji, Peng; Moreno, Yamir;	E_49	https://doi.org/10.1016/j.chaos.2020.110068	A data-driven assessment of early travel restrictions related to the spreading of the novel COVID-19 within mainland China	2020	China	Asia	A stochastic SEIR-metapopulation model	Modeling and simulation study	NA	Secondary data	Population of Mainland China	Mainland China	Travel restrictions	Predicted cumulative number of cases	3.8	2.1	Travel restrictions may be effective in the short term but are unable to completely eliminate the disease due to the risk of seeding to other regions.	The large majority of cases, in all situations considered, are contained within Hubei province. Travel restrictions have a small impact on the temporal evolution of the disease in the rest of the country.	Emphasizes the importance of developing more realistic models of behavioral changes during disease outbreaks. Understanding how to deal with behavioral changes due to travel restrictions is key for developing more realistic descriptions of the large-scale spreading of diseases.	1	1	0	1	1	2	1	1	1	1	2	1	1	1	2	1	1	2	2
59	Al-Tameemi, Afrah K. S.; Naji, Raid K.;	E_50	https://doi.org/10.1155/2021/1892827	The impact of media coverage and curfew on the outbreak of coronavirus disease 2019 model: stability and bifurcation	2021	Iraq	Asia	An epidemic (SEIIhR) model	Modeling and simulation study	5000	Secondary data	A sample of the Iraqi population of size 5000	Iraq general and sampled 5000	curfew, media alert coverage, and social distance	COVID-19 disease spread; Basic reproduction number (R0)	2.4771	0.6193	The curfew and social distance make the basic reproduction number less than one and hence prevent the outbreak of disease. Increasing the media alert coverage does not prevent the outbreak of disease completely, instead it reduces the spread.	The disease is under control, by reducing the basic reproduction number. Decreasing the social distance between the individuals leads to an increase in the outbreak of the disease. Increasing the probability of an individual’s response to the curfew leads to reducing the basic reproduction number below one and then controlling the spread of COVID-19.	NA	0	1	1	1	1	1	1	1	1	1	1	0	1	1	2	1	1	1	1
60	Aldila, Dipo;	E_51	https://doi.org/10.1016/j.chaos.2020.110364	Analyzing the impact of the media campaign and rapid testing for COVID-19 as an optimal control problem in East Java, Indonesia	2020	Indonesia	Asia	SuSaEAIR deterministic model	Modeling and simulation study	49316712	Secondary data	Population of East Java, Indonesia	East Java, Indonesia	Media campaign, rapid testing	Infection rate, Basic reproduction number (R0),	3.7219	1.4698	Increasing the media campaign by 10% will reduce R0 by 3.843%; Best fit parameter values: β1 = 1.2644 × 10^(-8), β2 = 2.253 × 10^(-9), u1 = 0.398, and u2 = 0.306. With these parameter values, the basic reproduction number in East Java is 1.66, indicating the existence of the endemic equilibrium of COVID-19.	Combination of media campaign and rapid testing reduces number of infected individuals significantly and minimizes economic burden. Increasing media campaigns and/or rapid testing will increase the chance to eradicate COVID-19 from the community.	NA	1	1	0	1	1	1	1	1	1	1	1	3	3	1	3	1	1	1	3
61	Aldila, Dipo; Ndii, Meksianis Z.; Samiadji, Brenda M.;	E_52	https://doi.org/10.3934/mbe.2020335	Optimal control on COVID-19 eradication program in Indonesia under the effect of community awareness	2020	Indonesia	Asia	S(t)E(t)A(t)I(t)Q(t)H(t)R(t) model	Modeling and simulation study	10374235	Secondary data	The population of DKI Jakarta	DKI Jakarta	community awareness; use of a medical mask	COVID-19 disease outbreak; Number of new infections, Basic reproduction number (R0)	4.18	<1	High levels of community awareness (Smaller values of m) could reduce and delay the outbreak occurrence. Use of medical masks has the greatest effect on determining the number of new infections. Community awareness plays a crucial role in determining the success of COVID-19 eradication programs.	The lowest infection rate in Jakarta was 1.075×10−7, which is 47% less than the initial infection rate of β0. Jakarta has the lowest effect, with a reduction in infection rate of only 47%, compared with East Java, which has a 60% infection reduction rate.	Increasing community awareness not only succeeded in suppressing the level of the COVID-19 outbreak but also delayed the occurrence time of the outbreak.	1	1	1	1	1	1	1	1	1	1	1	1	1	1	1	1	1	1	1
62	Aldila, Dipo; Ndii, Meksianis Z.; Samiadji, Brenda M.;	E_52	https://doi.org/10.3934/mbe.2020335	Optimal control on COVID-19 eradication program in Indonesia under the effect of community awareness	2020	Indonesia	Asia	S(t)E(t)A(t)I(t)Q(t)H(t)R(t) model	Modeling and simulation study	39501000	Secondary data	The population of East Java	East Java	community awareness; use of a medical mask	COVID-19 disease outbreak; Number of new infections, Basic reproduction number (R0)	3.67	<1	The maximum reduction in infection rate due to community awareness in East Java was 60%. Use of medical masks has the greatest effect on determining the number of new infections. Community awareness plays a crucial role in determining the success of COVID-19 eradication programs.	The transmission rates for East Java are β0 = 4.64×10−8 and β1 = 1.856×10−8.	Increasing community awareness not only succeeded in suppressing the level of the COVID-19 outbreak but also delayed the occurrence time of the outbreak.	1	1	1	1	1	1	1	1	1	1	1	1	1	1	1	1	1	1	1
63	Aldila, Dipo; Ndii, Meksianis Z.; Samiadji, Brenda M.;	E_52	https://doi.org/10.3934/mbe.2020335	Optimal control on COVID-19 eradication program in Indonesia under the effect of community awareness	2020	Indonesia	Asia	S(t)E(t)A(t)I(t)Q(t)H(t)R(t) model	Modeling and simulation study	49316712	Secondary data	The population of West Java	West Java	community awareness; use of a medical mask	COVID-19 disease outbreak; Number of new infections, Basic reproduction number (R0)	4.84	<1	The maximum reduction in the transmission rate was 90% in West Java. Use of medical masks has the greatest effect on determining the number of new infections. Community awareness plays a crucial role in determining the success of COVID-19 eradication programs.	The transmission rates for West Java are β0 = 4.9 ×10−8 and β1 = 4.41135 × 10−8. West Java has the largest basic reproduction number, followed by Jakarta and East Java.	Increasing community awareness not only succeeded in suppressing the level of the COVID-19 outbreak but also delayed the occurrence time of the outbreak.	1	1	1	1	1	1	1	1	1	1	1	1	1	1	1	1	1	1	1
64	Aldila, Dipo; Samiadji, Brenda M.; Simorangkir, Gracia M.; Khosnaw, Sarbaz H. A.; Shahzad, Muhammad;	E_53	https://doi.org/10.1186/s13104-021-05540-9	Impact of early detection and vaccination strategy in COVID-19 eradication program in Jakarta, Indonesia	2021	Indonesia	Asia	SVEuEdAIQR model	Modeling and simulation study	10467629	Secondary data	Population of Jakarta	Jakarta	Contact tracing and rapid testing to find undetected cases, quarantining;	COVID-19 infections; Basic reproduction number	1.8	0.2	With more intense contact tracing in the field, the outbreak could be reduced significantly, and the time of the occurrence of the disease outbreak could be delayed for a significant period. Increasing the intensity of contact tracing in the community can reduce the value of the Basic reproduction number.	Without vaccination intervention, the transmission rate $\beta$ must be reduced by greater than $39\%$ to maintain $R_0$ less than unity, and thus provide an opportunity to eradicate COVID-19 from the population. Rapid testing is crucial in reducing the basic reproduction number when COVID-19 is endemic in the population rather than contact trace. Early detection, rapid testing, and vaccination h…	NA	1	1	1	1	1	1	1	1	1	1	1	1	1	1	1	1	2	1	1
65	Asamoah, Joshua Kiddy K.; Jin, Zhen; Sun, Gui-Quan; Seidu, Baba; Yankson, Ernest; Abidemi, Afeez; Oduro, F. T.; Moore, Stephen E.; Okyere, Eric;	E_54	https://doi.org/10.1016/j.chaos.2021.110885	Sensitivity assessment and optimal economic evaluation of a new COVID-19 compartmental epidemic model with control interventions.	2021	Egypt	Africa	SEAQIsHRRADSp compartmental model	Modeling and simulation study	102334404	Secondary data	Population of Egypt	Egypt	Quarantine, contact tracing, adhering to physical distancing, adhering to wearing of nose masks, sanitizing-washing hands, and media education.	The number of confirmed cases; The projected peaks	1.23	0.8395	A range of values of (0.1 − 0.2) for both \beta and quarantine rate (η0) will peak the control reproduction number, Rc in the range (0.2 − 0.95) for Egypt. An increase in the effectiveness of protective materials or health protocols will reduce the number of confirmed cases. To effectively reduce the control reproduction number to less than a unity requires effective non-pharmaceutical interventi…	Quarantine through doubling enhanced contact tracing, adhering to physical distancing, adhering to wearing of nose masks, sanitizing-washing hands, and media education remains the most effective measures in reducing the control reproduction number Rc, to less than unity in the absence of vaccines and therapeutic drugs in Egypt.	NA	1	1	0	1	1	1	1	1	1	1	1	1	1	1	1	1	1	1	1
66	Asamoah, Joshua Kiddy K.; Jin, Zhen; Sun, Gui-Quan; Seidu, Baba; Yankson, Ernest; Abidemi, Afeez; Oduro, F. T.; Moore, Stephen E.; Okyere, Eric;	E_54	https://doi.org/10.1016/j.chaos.2021.110885	Sensitivity assessment and optimal economic evaluation of a new COVID-19 compartmental epidemic model with control interventions.	2021	Ghana	Africa	SEAQIsHRRADSp compartmental model	Modeling and simulation study	31072940	Secondary data	Population of Ghana	Ghana	Quarantine, contact tracing, adhering to physical distancing, adhering to wearing of nose masks, sanitizing-washing hands, and media education.	The number of confirmed cases; The projected peaks	1.02	0.8682	A range of values of (0.1 − 0.2) for both \beta and η0 will peak the control reproduction number, Rc in the range (0.1 − 0.88) for Ghana. Ghana has only one peak, thus when the reluctant behaviour on the use of protective equipment is minimized. To effectively reduce the control reproduction number to less than a unity requires effective non-pharmaceutical interventions such as the strict use of …	Quarantine through doubling enhanced contact tracing, adhering to physical distancing, adhering to wearing of nose masks, sanitizing-washing hands, and media education remains the most effective measures in reducing the control reproduction number Rc, to less than unity in the absence of vaccines and therapeutic drugs in Ghana. An increase in reluctant behaviour toward the use of protective equip…	NA	1	1	0	1	1	1	1	1	1	1	1	1	1	1	1	1	1	1	1
67	Batista, Berlinda; Dickenson, Drew; Gurski, Katharine; Kebe, Malick; Rankin, Naomi;	E_55	https://doi.org/10.1016/j.mbs.2020.108442	Minimizing disease spread on a quarantined cruise ship: a model of COVID-19 with asymptomatic infections	2020	Japan	Asia	𝑆 −𝐸−𝐼 −𝑅 model	Modeling and simulation study	3711	Secondary data	3711 passengers and crew	Diamond Princess cruise ship	Quarantine measures; personal protective gear; Isolation	COVID_19 disease spread; Basic reproduction number	>2	<1	Crew contact rates and early awareness of all cases reduce the Basic reproduction number. The shipboard quarantine measures are not sufficient to check the spread of COVID-19.	Testing and contact tracing to identify these individuals followed by isolating these contacts is truly necessary to reduce the spread of COVID-19 on the ship. Once quarantine on the ship has been established, the sensitivity of R𝑒 for COVID-19 to the number of asymptomatic infections, 𝜎, and the reduction of infectiousness of these asymptomatic infections, 𝜉, is decreased. The effective reproduc…	The Interventions focused on stopping the crew from spreading the illness to passengers would be more effective than interventions focused on passenger-to-passenger or passenger-to-crew transmission.	1	1	0	1	1	1	1	1	1	1	1	1	1	1	1	1	1	1	1
68	Bhouri, Mohamed Aziz; Costabal, Francisco Sahli; Wang, Hanwen; Linka, Kevin; Peirlinck, Mathias; Kuhl, Ellen; Perdikaris, Paris;	E_56	https://doi.org/10.1016/j.cma.2021.113891	COVID-19 dynamics across the US: a deep learning study of human mobility and social behavior	2021	US	North America	A mobility and social behavior-based SEIR model	Modeling and simulation study	150000000	Secondary data	Population of 203 US counties (46% of the total US population)	203 US counties	Re-opening strategies; lockdown	The transmission rate β(t); The effective reproduction number R0(t)	5	0.8	Banning ≥ 50 gatherings was sufficiently effective to decrease, R0 in some locations; including most New York counties; Massachusetts counties; and Prince George’s, Maryland. However, for other counties, the drop of R0 was significant only after issuing the stay-at-home order as observed for Suffolk, New York; Middlesex, New Jersey; Cook, Illinois; Jefferson, Louisiana; and Prince William, Virgin…	The increase in the retail and recreation mobility parameter significantly affected the evolution of β(t) and the effective reproduction number R0(t), which increased beyond 1 for the last 20 days of the simulation. - Ban on gatherings ≥ 50 was effective in decreasing R0 in some locations. - Stay-at-home orders were more effective in reducing R0 in certain counties. - Altering retail and recreati…	NA	1	1	0	1	1	1	1	1	1	1	1	1	1	1	1	1	1	1	1
69	Bouchnita, Anass; Jebrane, Aissam;	E_57	https://doi.org/10.1051/mmnp/2020016	A multi-scale model quantifies the impact of limited movement of the population and mandatory wearing of face masks in containing the COVID-19 epidemic in Morocco	2020	Morocco	Africa	Multi-scale model	Modeling and simulation study	NA	Secondary data	Population of Morocco	Morocco	mask-wearing; travel restriction	Spread of the disease; Basic reproduction number	NA	NA	Restricted movement of population and mandatory wearing of face masks reduce the total number of COVID-19 cases by 64%.	when we consider the mandatory wearing of masks in addition to the restricted movement of the population, the maximum percent of quarantined individuals falls to 10.3%.	NA	1	0	1	1	2	2	1	1	1	1	2	2	1	1	2	1	1	1	3
70	Bonnans, J. Frédéric; Gianatti, Justina;	E_58	https://doi.org/10.1051/mmnp/2020035	Optimal control techniques based on infection age for the study of the COVID-19 epidemic	2020	France	Europe	Age structured model	Modeling and simulation study	67063703	Secondary data	Population of France	France: Strong population y1 for the population up to 59 years and the weak population y2 for the population over 60 years	Confinements; social distancing, mask-wearing, and hand hygiene	Death toll,	NA	NA	Changes in population behavior, along with the implementation of confinement policies like social distancing, mask-wearing, and hand hygiene, contribute to reducing the death toll. If the optimal policy is 0 during the first 20 days, the peak value is obtained several weeks before. After several weeks of confinement, hospitalizations per day begin to decrease	If there is no confinement then the health system will collapse and the death toll will be very large. Most deaths occur in the weak population. The strong population has a considerably shorter confinement. Reducing the peak is not enough to reduce the final number of deaths.	Performing differentiated confinement is perhaps the best response when seeking to minimize the economic impact of confinement, while at the same time reducing the number of deaths.	1	1	1	1	1	1	1	1	1	1	1	1	1	1	1	1	1	1	1
71	Burda, Zdzislaw;	E_59	https://doi.org/10.3390/e22111236	Modelling excess mortality in Covid-19-like epidemics	2020	US	North America	Agent-based model	Modeling and simulation study	100000	Secondary data	Population of US per 100,000 inhabitants	US age-stratified and a population of N = 10^5 agents	Social contacts in public places: schools, hospitals, airports, etc. social distancing	The cumulative number of deaths; Mortality Rate; Excess deaths per 100,000 people, calculated from 100 independent simulations for each scenario	2.5	1.5	Implementing social distancing with a reduced transmission rate (R0 = 1.5) resulted in an estimated range of excess deaths per 100,000 people, from approximately 136.0 (5.2). A quasi-lockdown, results in slower epidemic spread and lower daily excess mortality;	Strategies that slow the development of an epidemic too much in the early stages do not significantly reduce the overall number of deaths in the long term, but increase the duration of the epidemic. The effectiveness of pandemic response strategies varies depending on factors such as the duration of the lockdown and the availability of healthcare resources like ventilators. Doubling the healthcar…	A hybrid strategy where lockdown is held for some time and is then completely released, is inefficient.	0	1	1	1	1	1	0	0	1	1	2	2	1	1	2	1	1	1	2
72	Burda, Zdzislaw;	E_59	https://doi.org/10.3390/e22111236	Modelling excess mortality in Covid-19-like epidemics	2020	Poland	Europe	Agent-based model	Modeling and simulation study	100000	Secondary data	Population of Poland per 100,000 inhabitants	Poland age-stratified and a population of N = 10^5 agents	Social contacts in public places: schools, hospitals, airports, etc. social distancing	The cumulative number of deaths; Mortality Rate; Excess deaths per 100,000 people, calculated from 100 independent simulations for each scenario	2.5	1.5	Implementing social distancing with a reduced transmission rate (R0 = 1.5) resulted in an estimated range of excess deaths per 100,000 people, from approximately 225.6 (5.4).	Strategies that slow the development of an epidemic too much in the early stages do not significantly reduce the overall number of deaths in the long term, but increase the duration of the epidemic. The effectiveness of pandemic response strategies varies	A hybrid strategy where lockdown is held for some time and is then completely released, is inefficient.	0	1	1	1	1	1	0	0	1	1	2	2	1	1	2	1	1	1	2
73	Calafiore, Giuseppe C.; Novara, Carlo; Possieri, Corrado;	E_60	https://doi.org/10.1016/j.arcontrol.2020.10.005	A time-varying SIRD model for the COVID-19 contagion in Italy	2020	Italy	Europe	SIRD model	Modeling and simulation study	NA	Secondary data	Population of Italy as a single region	Italy as a single region	Containment measures; lockdown; social distancing	Number of infected individuals; the daily deaths	>0	NA	The control measures imposed by the authorities seem to effectively reduce the key transmission rate parameter β. The decrease of the parameter β mainly occurs in the first 40 days of the epidemic, and the corresponding trend-inversion of the contagion is observed in the data with a delay of about 15 days.	The infection rate β is expected to decrease thanks to the employment of personal protection equipment, social distancing, improved personal hygiene, and to the detection and isolation of positive individuals.	A single time-varying model suffices to fit the COVID-19 contagion data in Italy both in its early and late stages.	1	1	0	1	1	1	0	0	2	1	0	0	1	1	2	1	1	0	0
74	Calafiore, Giuseppe C.; Novara, Carlo; Possieri, Corrado;	E_60	https://doi.org/10.1016/j.arcontrol.2020.10.005	A time-varying SIRD model for the COVID-19 contagion in Italy	2020	Italy	Europe	SIRD model	Modeling and simulation study	NA	Secondary data	Population of each of the four most affected regions in Italy: Lombardia(N=64077), Piemonte(N=26616), Emilia-Romagna(N=37798), and Veneto(N=21699).	Lombardia, Piemonte, Emilia-Romagna, and Veneto.	Containment measures; lockdown; social distancing	Number of infected individuals; the daily deaths	>0	NA	The epidemic decrease is at a more advanced stage in Veneto, Emilia Romagna, and Piemonte, whereas Lombardia is still characterized by a relatively high number of infected.	The instants at which the contagion passes from the expansive phase (ϱ(t) > 0) to the controlled phase (ϱ(t) < 0), which resulted to be May 1st in Lombardia, April 27th in Piemonte, April 16th in Emilia-Romagna, and April 16th in Veneto.	NA	1	1	0	1	1	1	0	0	2	1	0	0	1	1	2	1	1	0	0
75	Calleri, Fabiana; Nastasi, Giovanni; Romano, Vittorio;	E_61	https://doi.org/10.1007/s00285-021-01657-4	Continuous-time stochastic processes for the spread of COVID-19 disease simulated via a Monte Carlo approach and comparison with deterministic models	2021	Italy	Europe	A SAI(L)RD model	Modeling and simulation study	1000	Secondary data	Population of Italy per 1000	Italy per 1000 inhabitants	Isolation; Lockdowns	Number of COVID-19 cases	NA	NA	The main effect of the lockdown is to alleviate the congestion in the intensive care because the infections are spread over a longer time	By isolating the infected people herd immunity is guaranteed by a peak of infected of about 30% to which about 20% of asymptomatic individuals must be added with a total of about 50% of people with disease. The second wave of the spread of COVID-19 in Italy was during the period July 22, 2020–February 14, 2021.	If the size of the population is greater, a dilation of the time is observed but the main features remain the same as in the case of 1000 people.	0	1	1	1	1	1	0	1	0	1	0	3	2	1	3	1	1	1	0
76	Castilho, César; Gondim, João A. M.; Marchesin, Marcelo; Sabeti, Mehran;	E_62	https://digital.library.txst.edu/server/api/core/bitstreams/38a34fb5-677c-431f-b3ab-fed0f296596c/content	Assessing the efficiency of different control strategies for the COVID-19 epidemic	2020	Brazil	South America	Age-structured SEIR model	Modeling and simulation study	1000	Secondary data	Population of Brazil by 1000 inhabitants	Brazil by 1000 inhabitants	Social distancing; quarantine	The number of deaths ; Basic reproduction number R0;	15.5	9.5	Social distance between adults has the biggest impact on R0. Measures such as keeping social distance, wearing protective masks, washing hands, etc have the effect of reducing the contact rates βij.	Youngsters should be preferentially screened; The highest possible quarantine must be made, that concentrates on putting into quarantine the total of elders and assuring equal proportions of adults and youngsters. The optimal control would occur if we put all the quarantine effort into the isolation of the elderly and no isolation at all for youngsters and adults.	An abrupt decline on the number of cases should be observed if the quarantine is being efficient.	0	1	0	1	1	1	0	0	1	1	2	0	1	1	3	0	1	1	3
77	Caulkins, Jonathan P.; Grass, Dieter; Feichtinger, Gustav; Hartl, Richard F.; Kort, Peter M.; Prskawetz, Alexia; Seidl, Andrea; Wrzaczek, Stefan;	E_63	https://doi.org/10.1016/j.jmateco.2021.102489	The optimal lockdown intensity for COVID-19	2021	US	North America	SIR epidemic model	Modeling and simulation study	330000000	Secondary data	Population of US	US	Lockdowns; wear masks, wash hands, Social distancing	The rate of infection; The reproduction number	3	0.5	Initially Reff falls well below 1.0 primarily because of depletion of the stock of susceptibles. With the particular double lockdown, there is only one (early) spike in infection and health costs; that is, the second lockdown is timed to preempt a resurgence in infections, not as a response to it	With the double lockdown strategy, the infection rate never really stabilizes. Strategies involving two lockdowns can be optimal.	NA	1	1	1	1	1	1	1	1	1	1	1	1	1	1	1	1	1	1	1
78	Charpentier, Arthur; Elie, Romuald; Laurière, Mathieu; Tran, Viet Chi;	E_64	https://doi.org/10.1051/mmnp/2020045	COVID-19 pandemic control: balancing detection policy and lockdown intervention under ICU sustainability	2020	France	Europe	Extended SIR model	Modeling and simulation study	NA	Secondary data	Population of Ile-de-France	Ile-de-France	Lockdowns; social distancing; detection efforts; quarantine policies; Testing, tracing and isolating	second wave of infection; the death toll of the epidemic	3.3	0.3	Structured lockdown policy into 4 phases, avoids second wave of infection	Optimal scenario avoids second wave of infection with slow lockdown release, massive resources for detection can reduce social distancing pressure.	NA	1	1	1	1	1	1	1	1	1	1	2	2	1	1	0	1	2	1	2
79	Di Domenico, Laura; Pullano, Giulia; Sabbatini, Chiara E.; Boëlle, Pierre-Yves; Colizza, Vittoria;	E_65	https://doi.org/10.1186/s12916-020-01698-4	Impact of lockdown on COVID-19 epidemic in Île-de-France and possible exit strategies	2020	France	Europe	Stochastic age-structured transmission model	Modeling and simulation study	NA	Secondary data	Population of Île-de-France	Île-de-France stratified by age 0-10; 11-18; 19-64; and 65+ years old	Social distancing strategies, including School closure, Telework performed by a given % of individuals, Senior isolation, Banning of social events and closure of all non-essential activities, Case isolation.	The reproductive number; second wave potential	3.18	0.68	The reproductive number stood at 3.18 [3.09, 3.24] (95% confidence interval) before the lockdown but reduced to 0.68 [0.66, 0.69] during the lockdown, attributed to an 81% reduction in the average number of contacts. Implementing aggressive case finding and isolation together with social distancing allowed the release of the lockdown in May, engaging the ICU services below their maximum capacity …	The predicted incidence of clinical cases slows down and reduces during lockdown.Combined interventions of different degrees of intensity implemented indefinitely after lifting the lockdown in May substantially delayed and mitigated the epidemic. School closure coupled with senior isolation, and mild interventions reduces the peak incidence by approximately half (40%, and 58% respectively). Inter…	France is experiencing the first wave of COVID-19 pandemic in lockdown, intensive forms of social distancing are required in the upcoming months due to the currently low population immunity. Extensive case finding and isolation would allow the partial release of the socio-economic pressure caused by extreme measures while avoiding healthcare demand exceeding capacity. Response planning needs to u…	1	1	1	1	1	2	1	1	1	1	1	1	1	1	2	1	1	1	1
80	d'Andrea, Valeria; Gallotti, Riccardo; Castaldo, Nicola; De Domenico, Manlio;	E_66	https://doi.org/10.1371/journal.pcbi.1009760	Individual risk perception and empirical social structures shape the dynamics of infectious disease outbreaks	2022	Worldwide	Worldwide	Ad hoc generalization of the compartmental SEIR model; Clustering technique; A stochastic block model (SBM4); Scale-free (Baraba´si-Albert, BA), uniformly random Erdős-Re´nyi(ER), and small world (Watts and Strogatz, WS) model.	Modeling and simulation study	500000	Primary data	Individuals on 187 real-world networks.	MIT survey from 64 countries: 4 distinct types of synthetic network models and 187 real networks belonging to 9 different datasets.	Individual-level disease risk perception; awareness; social distancing, use of facial masks and adoption of any prevention measures.	The spread of a disease; hospitalization burden	5	0.5	A fixed percentage of people with null risk awareness has a lower impact on epidemic size in social structures characterized by communities and heterogeneity in contacts among individuals. The absence of risk awareness is associated with a set of harmful behaviors. The observed level of risk denial leads to an increase in the median of hospitalized patients by about 3.5% and an increase in the th…	Connectivity heterogeneity and group structure significantly affect the peak of the hospitalized population. The use of facial masks is higher than 10% in several countries.	Non-pharmaceutical interventions still provide the most effective mitigation strategies	1	1	1	1	1	1	1	1	1	1	1	1	1	1	1	1	1	1	1
81	Di Domenico, L.; Sabbatini, C. E.; Pullano, G.; Lévy-Bruhl, D.; Colizza, V.;	E_67	https://doi.org/10.2807/1560-7917.ES.2021.26.15.2100272	Impact of January 2021 curfew measures on SARSCoV-2 B.1.1.7 circulation in France	2021	France	Europe	A two-strain mathematical model	Modeling and simulation study	NA	Secondary data	Individuals in France	France	social distancing ; Curfew measures	Future trends in hospitalisations; epidemic dynamics	1.53	0.96	The epidemic plateaued in the second half of January due to increased restrictions. Social distancing measures reduced transmission of historical strains but were not enough to prevent the increasing B.1.1.7 dynamics. School holidays further slowed down historical strains but were insufficient against the variant. Projected increase in B.1.1.7 prevalence over time was confirmed by sequence data. …	Increased social distancing reduced transmission of historical strains but was not enough to prevent the increasing B.1.1.7 dynamics. School holidays further slowed down historical strains but were insufficient against the variant.	Curfew measures allowed hospitalizations to plateau, while B.1.1.7 variant continued to grow. School holidays further slowed down progression.	1	0	1	1	1	1	1	1	1	1	2	2	1	2	1	1	2	1	2
82	Di Domenico, L.; Sabbatini, C. E.; Pullano, G.; Lévy-Bruhl, D.; Colizza, V.;	E_67	https://doi.org/10.2807/1560-7917.ES.2021.26.15.2100272	Impact of January 2021 curfew measures on SARSCoV-2 B.1.1.7 circulation in France	2021	France	Europe	A two-strain mathematical model	Modeling and simulation study	NA	Secondary data	Individuals in Île-de-France (IDF)	Île-de-France (IDF) region	social distancing ; Curfew measures	Future trends in hospitalisations; epidemic dynamics	1.43	0.9	The epidemic plateaued in the second half of January due to increased restrictions. Social distancing measures reduced transmission of historical strains but were not enough to prevent the increasing B.1.1.7 dynamics. School holidays further slowed down historical strains but were insufficient against the variant. Projected increase in B.1.1.7 prevalence over time was confirmed by sequence data. …	Increased social distancing reduced transmission of historical strains but was not enough to prevent the increasing B.1.1.7 dynamics. School holidays further slowed down historical strains but were insufficient against the variant.	Curfew measures allowed hospitalizations to plateau, while B.1.1.7 variant continued to grow. School holidays further slowed down progression.	1	0	1	1	1	1	1	1	1	1	2	2	1	2	1	1	2	1	2
83	Di Domenico, L.; Sabbatini, C. E.; Pullano, G.; Lévy-Bruhl, D.; Colizza, V.;	E_67	https://doi.org/10.2807/1560-7917.ES.2021.26.15.2100272	Impact of January 2021 curfew measures on SARSCoV-2 B.1.1.7 circulation in France	2021	France	Europe	A two-strain mathematical model	Modeling and simulation study	NA	Secondary data	Individuals in Nouvelle Aquitaine (NAQ)	Nouvelle Aquitaine (NAQ)	social distancing ; Curfew measures	Future trends in hospitalisations; epidemic dynamics	1.34	0.84	The epidemic plateaued in the second half of January due to increased restrictions. Social distancing measures reduced transmission of historical strains but were not enough to prevent the increasing B.1.1.7 dynamics. School holidays further slowed down historical strains but were insufficient against the variant. Projected increase in B.1.1.7 prevalence over time was confirmed by sequence data. …	Increased social distancing reduced transmission of historical strains but was not enough to prevent the increasing B.1.1.7 dynamics. School holidays further slowed down historical strains but were insufficient against the variant.	Curfew measures allowed hospitalizations to plateau, while B.1.1.7 variant continued to grow. School holidays further slowed down progression.	1	0	1	1	1	1	1	1	1	1	2	2	1	2	1	1	2	1	2
84	Pinotti, F.; Domenico, L. D.; Ortega, E.; Mancastroppa, M.; Pullano, G.; Valdano, E.; Boëlle, P. Y.; Poletto, C.; Colizza, V.;	E_68	https://doi.org/10.1371/journal.pmed.1003193	Tracing and analysis of 288 early SARS-CoV-2 infections outside China: A modeling study	2020	Worldwide	Worldwide	A statistical model: ANOVA; a piecewise exponential function	Predictive modeling study	288	Secondary data	The first 288 COVID-19 confirmed cases outside China	288 early infections outside China: Hubei province (H), the rest of China (C), other countries (O)	Travel bans and containment strategies	International spread of COVID-19 pandemic	NA	NA	Travel bans and containment strategies adopted in China were effective in reducing the exportation growth rate. However, the risk of importation was estimated to increase again from other sources in South East Asia.	The duration from travel to the first event (whether symptom onset or hospitalization for asymptomatic) was longer, although the difference was not statistically significant (5.0 ± 0.9 days versus 3.7 ± 0.5 days, p = 0.08). After the implementation of travel restrictions, a negative growth rate was estimated, signaling a decline in imported cases. The decline was sharp for Hubei (r^{post}_H = 0.6…	Travel bans adopted in China contributed to reducing the growth rate of exportations; however, they did not prevent international seeding.	1	0	1	1	1	1	1	1	1	1	2	1	2	1	2	1	1	1	2
85	Di Domenico, L.; Sabbatini, C. E.; Boëlle, P. Y.; Poletto, C.; Crépey, P.; Paireau, J.; Cauchemez, S.; Beck, F.; Noel, H.; Lévy-Bruhl, D.; Colizza, V.;	E_69	https://doi.org/10.1038/s43856-021-00057-5	Adherence and sustainability of interventions informing optimal control against the COVID-19 pandemic	2021	France	Europe	A stochastic discrete age-stratified two-strain transmission model, a compartmental scheme	Modeling and simulation study	12278210	Secondary data	Population of Île-de-France stratified by age; [0–11], [11–19], [19–65], and 65+ years	Île-de-France	social distancing interventions and adoption of preventive measures; lockdowns; Curfew	Number of COVID-19 cases; the second wave	1.43	0.73	The strict lockdown was predicted to be the only measure able to achieve a rapid decrease in the epidemic trajectories. During the strict lockdown implemented to curb the first wave (March-May 2020), mobility showed a reduction of 68.9% in the region compared to the pre-pandemic level (65% reduction at the national level1) that remained fairly constant over time.	Adherence loss would lead to higher hospital admission levels. Moderate interventions as the strategy adopted in November–December 2020 to curb the second wave constitute suboptimal options for the management of the epidemic till summer.	NA	1	1	1	1	1	1	1	1	1	1	1	1	1	1	1	1	2	1	1
86	Chen, Xiaowei; Li, Jing; Xiao, Chen; Yang, Peilin;	E_70	https://doi.org/10.1007/s10700-020-09342-9	Numerical solution and parameter estimation for uncertain SIR model with application to COVID-19	2021	China	Asia	Uncertain SIR model	Modeling and simulation study	59270000	Secondary data	Population of Hubei province	Hubei province	Lockdown policy	Trend of COVID-19	NA	NA	Lockdown policy reaches nearly 100% efficiency after replacing the ‘top leader’, considering that Hubei changed the ‘top leader’ on February 13.	Lockdown policy achieves almost 100% efficiency after February 13, 2020. The high-dimensional $\alpha$-path-based approach opens up new possibilities in solving high-dimensional uncertain differential equations and new applications.	NA	1	1	0	1	1	1	1	1	1	1	1	1	1	1	2	1	1	1	1
87	Chen, Yi-Cheng; Lu, Ping-En; Chang, Cheng-Shang; Liu, Tzu-Hsuan;	E_71	https://doi.org/10.1109/TNSE.2020.3024723	A time-dependent SIR model for COVID-19 with undetectable infected persons	2020	China	Asia	Time-dependent SIR model	Modeling and simulation study	NA	Secondary data	Population of China	China	social distancing; city-wide lockdown	The effective reproduction number Re; The transmission and recovering rates.	2	0.5	Re(t) has decreased dramatically since Jan. 28, 2020, and it implies that the control policies work in China where the turning point is on Feb. 17, 2020.	Social distancing approaches can lead to a reduction of the effective reproduction number Re. Although the policies such as city-wide lockdowns can effectively reduce the transmission rates b1 and b2; these relatively extreme policies also affect the normal operation of society, which impacts all sectors of the economy. The disease will end in 6 weeks, and the number of total confirmed cases woul…	NA	1	1	0	1	1	1	0	0	0	0	2	3	2	1	2	0	1	0	0
88	Cheng, Baolian; Wang, Yi-Ming;	E_72	https://doi.org/10.1063/5.0028236	A logistic model and predictions for the spread of the COVID-19 pandemic	2020	South Korea	Asia	A saturated logistic growth model	Predictive modeling study	NA	Secondary data	Population of South Korea	South Korea	social distancing; Isolation	The epidemic spread	NA	NA	social distancing significantly reduces the epidemic spread and flattens the curve	The model does well in predicting the trajectory of spreading, the date of peak daily infections, and the date of the onset of the plateau. The model overpredicts the total infections of the plateau by 12% because we used the value for the degree of social distancing from the beginning of phase- II. The model predictions on the daily and total infections are in very good agreement with data for <…	Maximizing social distancing is key to controlling this epidemic. The methodology presented here has immediate and far-reaching applications for ongoing outbreaks or similar future outbreaks of other emergent infectious diseases.	1	0	0	1	1	1	1	1	2	1	2	1	1	1	3	1	1	1	2
89	Cheng, Baolian; Wang, Yi-Ming;	E_72	https://doi.org/10.1063/5.0028236	A logistic model and predictions for the spread of the COVID-19 pandemic	2020	US	North America	A saturated logistic growth model	Predictive modeling study	NA	Secondary data	US individuals	US	social distancing; Isolation	The epidemic spread	NA	NA	social distancing significantly reduces the epidemic spread and flattens the curve. If a constant social distancing had been maintained in the US since late March 2020, the outbreak in the US would have been down remarkably in early June as observed in some of the East Asian and European countries. Unfortunately, the social distancing in the US has been relaxed significantly since early May, whic…	The daily infections in the first US wave peaked on 10–11 April, about 18.7 days after 23 March. The daily death rate and the maximum need for hospital beds and medical devices may peak 6–10 days after the peak of the daily infections. The model predictions on the daily and total infections are in very good agreement with data for <10–20 days from the date when social distancing is in place.	Maximizing social distancing is key to controlling this epidemic.	1	0	0	1	1	1	1	1	2	1	2	1	1	1	3	1	1	1	2
90	Cheng, Baolian; Wang, Yi-Ming;	E_72	https://doi.org/10.1063/5.0028236	A logistic model and predictions for the spread of the COVID-19 pandemic	2020	Germany	Europe	A saturated logistic growth model	Predictive modeling study	NA	Secondary data	Germany Population	Germany	social distancing; Isolation	The epidemic spread	NA	NA	social distancing significantly reduces the epidemic spread and flattens the curve	The model predicts that the daily infections in Germany peaked near 2 April, and the total infections would reach the plateau at the end of April if the same level of social distancing as time t0 was maintained. The model overpredicts Germany's total number of infections by ∼12% for 50 days ahead of t0. The model predictions on the daily and total infections are in very good agreement with data f…	Maximizing social distancing is key to controlling this epidemic.	1	0	0	1	1	1	1	1	2	1	2	1	1	1	3	1	1	1	2
91	Cheng, Baolian; Wang, Yi-Ming;	E_72	https://doi.org/10.1063/5.0028236	A logistic model and predictions for the spread of the COVID-19 pandemic	2020	France	Europe	A saturated logistic growth model	Predictive modeling study	NA	Secondary data	France population	France	social distancing; Isolation	The epidemic spread	NA	NA	social distancing significantly reduces the epidemic spread and flattens the curve	The daily infections in France peaked near 4 or 5 April and the total infections should have reached 96% of the plateau around the end of April 2020. The model overpredicts France's total number of infections by ∼16% for 80 days ahead of t0. The model predictions on the daily and total infections are in very good agreement with data for <10–20 days from the date when social distancing is in place.	Maximizing social distancing is key to controlling this epidemic.	1	0	0	1	1	1	1	1	2	1	2	1	1	1	3	1	1	1	2
92	Chernozhukov, Victor; Kasahara, Hiroyuki; Schrimpf, Paul;	E_73	https://doi.org/10.1016/j.jeconom.2020.09.003	Causal impact of masks, policies, behavior on early Covid-19 pandemic in the U.S	2021	US	North America	Causal structural model framework	Modeling and simulation study	327167434	Secondary data	Population of the US	US	6 policies: stayat-home, closed nonessential businesses, closed K-12 schools, closed restaurants except takeout, closed movie theaters, and face mask mandates for employees in public facing businesses	The number of cases; number of deaths	2.4	<1	Nationally implementing mandatory face masks for employees in public businesses on March 14th would have reduced the growth rate of cases and deaths by approximately 10 percentage points in late April. The effect of school closures is large. Mandating face masks has reduced the spread of COVID-19 without affecting people’s social distancing behavior, measured by Google Mobility Reports. If all st…	Mandating masks leads to reductions of 21% and 34% in cumulative reported cases and deaths, respectively, by the end of May, with 90% CIs of [9, 32]% and [19, 47]%, which roughly implies that 34 thousand lives could have been saved. Mandating masks on March 14th would have led to about 70 fewer cases and 5 fewer deaths per day throughout April and May. Cumulatively, this implies 19% [9, 29]% fewe…	Model simulations that ignore this voluntary behavioral response to information on transmission risks would over-predict the future number of cases and deaths.	1	0	1	1	1	1	1	1	1	1	1	1	1	1	1	1	1	1	1
93	Colombo, Rinaldo M.; Garavello, Mauro; Marcellini, Francesca; Rossi, Elena;	E_74	https://doi.org/10.1186/s13362-020-00090-4	An age and space structured SIR model describing the Covid-19 pandemic	2020	Italy	Europe	An epidemic model	Modeling and simulation study	60483973	Secondary data	Italian population	Italy	quarantine	Basic reproduction number; the number of deaths	10	0.8	Higher values of κ (quarantine rate) mean that more individuals are quarantined/hospitalized, slowing down the spreading of the virus. As κ increases, S individuals take more time to get infected.	The total number of deaths decreases as κ increases. Higher values of κ reduce the total number of infected people, which, as a consequence, may well lead to a reduction in the number of isolated individuals.	NA	1	1	1	1	1	1	1	1	1	1	1	1	1	1	1	1	1	1	1
94	Chitanvis, Shirish M.;	E_75	https://doi.org/10.1515/cmb-2020-0107	Dynamical model for social distancing in the U.S. during the COVID-19 epidemic.	2020	US	North America	A random walk/generalized diffusion equation with IR (Infections (hospitalizations), Recovered cases) model and Erlang distribution	Predictive modeling study	NA	Secondary data	Population of New York	New York	Social distancing	Number of daily cases; Number of hospitalizations; Flattening of the curve;	2.5	0.75	Social distancing has been able to control the progression of COVID-19. New York(NY) has bent the curve over. The higher Ro in NY implies a higher transmissibility in that state, compared to CA	Social distancing has been able to control the progression of COVID-19.	The main message is that the growth/decay of cases in a pandemic is governed by a log-normal distribution.	1	1	1	1	1	1	1	1	2	1	2	2	2	1	2	1	1	1	2
95	Chitanvis, Shirish M.;	E_75	https://doi.org/10.1515/cmb-2020-0107	Dynamical model for social distancing in the U.S. during the COVID-19 epidemic.	2020	US	North America	A random walk/generalized diffusion equation with IR (Infections (hospitalizations), Recovered cases) model and Erlang distribution	Predictive modeling study	NA	Secondary data	Population of California(CA) state	California(CA) state	Social distancing	Number of daily cases; Number of hospitalizations; Flattening of the curve;	1.8	0.6	Social distancing has been able to control the progression of COVID-19. CA has simply flattened the curve.	Social distancing has been able to control the progression of COVID-19.	The main message is that the growth/decay of cases in a pandemic is governed by a log-normal distribution.	1	1	1	1	1	1	1	1	2	1	2	2	2	1	2	1	1	1	2
96	Chitanvis, Shirish M.;	E_75	https://doi.org/10.1515/cmb-2020-0107	Dynamical model for social distancing in the U.S. during the COVID-19 epidemic.	2020	US	North America	A random walk/generalized diffusion equation with IR (Infections (hospitalizations), Recovered cases) model and Erlang distribution	Predictive modeling study	NA	Secondary data	Population of US	States of US	Social distancing	Number of daily cases; Number of hospitalizations; Flattening of the curve;	2	0.8	Social distancing has been able to control the progression of COVID-19.	Several states show a sustained increasing trend in the number of infections, which should eventually affect hospitalizations.	The main message is that the growth/decay of cases in a pandemic is governed by a log-normal distribution.	1	1	1	1	1	1	1	1	2	1	2	2	2	1	2	1	1	1	2
97	Choque-Rivero, Abdon E.; Khailov, Evgenii N.; Grigorieva, Ellina V.;	E_76	https://doi.org/10.15517/rmta.v28i1.42077	Optimizing the quarantine cost for suppression of the COVID-19 epidemic in Mexico	2021	Mexico	North America	SEIR-type model by applying the Pontryagin maximum principle	Modeling and simulation study	127792286	Secondary data	Mexican human population	Mexico	quarantine measures	Total infection level in the population	5.8	0.9	Optimal control u∗(t) at the basic reproductive ratio R0= 2.65 related to Mexico. Under optimal control policy, the curve of total infections is getting flatten.	It is found that to eradicate the virus, there is no need for the optimal control to take its maximum values (for example,0.95) but its value depends on the current basic reproductive ratio in the region and changes from 0.5−0.83 for R0= 2.0−6.0, respectively.	It is necessary to keep the strongest protective quarantine measures (self-isolations, stay-at-home order) at the beginning of the planned period.	1	1	1	1	1	1	1	1	1	1	1	1	1	1	1	1	1	1	1
98	Choque-Rivero, Abdon E.; Khailov, Evgenii N.; Grigorieva, Ellina V.;	E_76	https://doi.org/10.15517/rmta.v28i1.42077	Optimizing the quarantine cost for suppression of the COVID-19 epidemic in Mexico	2021	Mexico	North America	SEIR-type model by applying the Pontryagin maximum principle	Modeling and simulation study	9018645	Secondary data	Population of Mexico City	Mexico City	quarantine measures	Total infection level in the population	3.55	0.9	Optimal control u∗(t) at the basic reproductive ratio R0= 3.55 related to Mexico City. Under optimal control policy, the curve of total infections is getting flattened.	It is found that to eradicate the virus, there is no need for the optimal control to take its maximum values (for example,0.95) but its value depends on the current basic reproductive ratio in the region and changes from 0.5−0.83 for R0= 2.0−6.0, respectively.	It is necessary to keep the strongest protective quarantine measures (self-isolations, stay-at-home order) at the beginning of the planned period.	1	1	1	1	1	1	1	1	1	1	1	1	1	1	1	1	1	1	1
99	Džiugys, Algis; Bieliūnas, Martynas; Skarbalius, Gediminas; Misiulis, Edagaras; Navakas, Robertas;	E_77	https://doi.org/10.1016/j.chaos.2020.110162	Simplified model of Covid-19 epidemic prognosis under quarantine and estimation of quarantine effectiveness	2020	53 countries	Worldwide	SIR model	Modeling and simulation study	NA	Secondary data	Population of each of the 53 countries	53 countries (Albania, Algeria, Argentina, Australia, Austria, Azerbaijan, Bangladesh, Belarus, Belgium, Bosnia and Herzegovina, Chile, China, Croatia, Denmark, Ecuador, Estonia, Finland, France, Germany, Greece, Hungary, Iceland, Ireland, Italy, Japan, Kazakhstan, Latvia, Lithuania, Luxembourg, Malaysia, Malta, Moldova, Montenegro, Netherlands, New Zealand, Norway, Poland, Portugal, Romania, Rus…	Quarantine	The daily growth rate of new infections; numbers of active infectious; numbers of deaths; numbers of recovered cases; numbers of severe patients	1.8	0.6	The transmission rate decreases for each country.	The average reproduction number, α, linear decreases until some certain value after quarantine for each country.	NA	1	1	0	1	1	1	1	1	2	1	2	1	1	1	2	1	1	1	2
100	Džiugys, Algis; Bieliūnas, Martynas; Skarbalius, Gediminas; Misiulis, Edagaras; Navakas, Robertas;	E_77	https://doi.org/10.1016/j.chaos.2020.110162	Simplified model of Covid-19 epidemic prognosis under quarantine and estimation of quarantine effectiveness	2020	Australia	Australia (Oceania)	SIR model	Modeling and simulation study	NA	Secondary data	Individuals in Australia	Australia	Quarantine	The daily growth rate of new infections; numbers of active infectious; numbers of deaths; numbers of recovered cases; numbers of severe patients	1.058	0.883	The daily growth rate of new cases, α, started to decrease sufficiently after the quarantine had been imposed and had a somewhat linear dependency on time during quarantine.	The estimated quarantine effectiveness is equal to 29 %. After the quarantine had been imposed, the daily growth rate of new cases, α, started to decrease sufficiently and had a somewhat linear dependency on time during quarantine in the period of t = [ 13, 30 ] days, because after t = 30 days only small numbers of daily new infection cases were registered because of casual nature of new infectio…	The approach has a limitation because it cannot be directly applied to a country with a large population size, which might have several epidemic clusters due to the heterogeneous population distribution across the country.	1	1	0	1	1	1	1	1	2	1	2	1	1	1	2	1	1	1	2
101	Džiugys, Algis; Bieliūnas, Martynas; Skarbalius, Gediminas; Misiulis, Edagaras; Navakas, Robertas;	E_77	https://doi.org/10.1016/j.chaos.2020.110162	Simplified model of Covid-19 epidemic prognosis under quarantine and estimation of quarantine effectiveness	2020	Switzerland	Europe	SIR model	Modeling and simulation study	NA	Secondary data	Individuals in Switzerland	Switzerland	Quarantine; Closure of bars, shops, and other gathering places until 19 April 2020.	The daily growth rate of new infections; numbers of active infectious; numbers of deaths; numbers of recovered cases; numbers of severe patients	1.207	0.927	During the three weeks following the restrictions initiation α continued to decrease from 1.207 on 13 March 2020 to 0.927. It is expected for α to remain constant until the end of the epidemic.	The daily growth rate of new cases α began to decrease before the first official restrictions of social contacts while daily numbers of new cases were relatively small.	NA	1	1	0	1	1	1	1	1	2	1	2	1	1	1	2	1	1	1	2
102	Džiugys, Algis; Bieliūnas, Martynas; Skarbalius, Gediminas; Misiulis, Edagaras; Navakas, Robertas;	E_77	https://doi.org/10.1016/j.chaos.2020.110162	Simplified model of Covid-19 epidemic prognosis under quarantine and estimation of quarantine effectiveness	2020	New Zealand	Australia (Oceania)	SIR model	Modeling and simulation study	NA	Secondary data	Individuals in New Zealand	New Zealand	Quarantine; A country-wide alert level 2 system similar to the existing fire warning systems	The daily growth rate of new infections; numbers of active infectious; numbers of deaths; numbers of recovered cases; numbers of severe patients	1.288	0.85	To improve the model of α, the change of alert level from 2 to 4 on the fifth day after the beginning of the quarantine must be considered.	The modeled nId was overestimated because α was approximated by one straight in the time interval from tq (corresponding to 21 March 2020) to tqc = tq + 14 days.	NA	1	1	0	1	1	1	1	1	2	1	2	1	1	1	2	1	1	1	2
103	Džiugys, Algis; Bieliūnas, Martynas; Skarbalius, Gediminas; Misiulis, Edagaras; Navakas, Robertas;	E_77	https://doi.org/10.1016/j.chaos.2020.110162	Simplified model of Covid-19 epidemic prognosis under quarantine and estimation of quarantine effectiveness	2020	Iceland	Europe	SIR model	Modeling and simulation study	NA	Secondary data	Individuals in Iceland	Iceland	Quarantine; Closure of universities and secondary schools on 16 March 2020; Banning of public gatherings of over 100 on 16 March 2020	The daily growth rate of new infections; numbers of active infectious; numbers of deaths; numbers of recovered cases; numbers of severe patients	1.206	0.863	The third and the final stage of decreasing α took place for 12 days, during which α reached value of α_q = 0.863 . Therefore, α model for the whole period of 25 days, which describes the behaviour of α by one decreasing line α_{m1} = α_{q0} + b_q(t −tq) , t_q < t < t_{qc} , overestimates the number of daily new infection cases n_{Id} in the second stage.	The first stage of decreasing α lasted for 6 days since the beginning of the quarantine. Then the next stage followed up for 7 days, in which the α fluctuates around α ≈ 1.	NA	1	1	0	1	1	1	1	1	2	1	2	1	1	1	2	1	1	1	2
104	Džiugys, Algis; Bieliūnas, Martynas; Skarbalius, Gediminas; Misiulis, Edagaras; Navakas, Robertas;	E_77	https://doi.org/10.1016/j.chaos.2020.110162	Simplified model of Covid-19 epidemic prognosis under quarantine and estimation of quarantine effectiveness	2020	Austria	Europe	SIR model	Modeling and simulation study	NA	Secondary data	Individuals in Austria	Austria	Quarantine	The daily growth rate of new infections; numbers of active infectious; numbers of deaths; numbers of recovered cases; numbers of severe patients	1.251	0.903	A slight increase in the daily growth rate α after one month of quarantine may be related to the Easter celebration.	After Easter, the number of daily new cases fluctuates around 65 cases per day.	NA	1	1	0	1	1	1	1	1	2	1	2	1	1	1	2	1	1	1	2
105	Džiugys, Algis; Bieliūnas, Martynas; Skarbalius, Gediminas; Misiulis, Edagaras; Navakas, Robertas;	E_77	https://doi.org/10.1016/j.chaos.2020.110162	Simplified model of Covid-19 epidemic prognosis under quarantine and estimation of quarantine effectiveness	2020	Poland	Europe	SIR model	Modeling and simulation study	NA	Secondary data	Individuals in Poland	Poland	Quarantine	The daily growth rate of new infections; numbers of active infectious; numbers of deaths; numbers of recovered cases; numbers of severe patients	1.256	0.998	During the four weeks after the beginning of the quarantine, α decreased from 1.256 only to 1.0 and then fluctuated around α ≈ 1 till now (20 May 2020), which shows the low effectiveness of the quarantine actions. As in Austria's case, the most reliable reason is the Easter celebration. During the expected next wave of Covid-19, such specificity of the country can be taken into account.	The proposed method to predict epidemic dynamics under quarantine does not work straightforwardly because of country specificity. Strict rules of the country lockdown were implemented on 12 March 2020.	NA	1	1	0	1	1	1	1	1	2	1	2	1	1	1	2	1	1	1	2
106	Džiugys, Algis; Bieliūnas, Martynas; Skarbalius, Gediminas; Misiulis, Edagaras; Navakas, Robertas;	E_77	https://doi.org/10.1016/j.chaos.2020.110162	Simplified model of Covid-19 epidemic prognosis under quarantine and estimation of quarantine effectiveness	2020	Italy	Europe	SIR model	Modeling and simulation study	NA	Secondary data	Individuals in Italy	Italy	Quarantine	The daily growth rate of new infections; numbers of active infectious; numbers of deaths; numbers of recovered cases; numbers of severe patients	1.18	0.96	A high value of the daily growth rate of new infection cases during the imposed quarantine α_q = 0.960 suggests that quarantine actions are not sufficient and that there is little hope of reaching the end of the epidemic as fast as Australia having α_q = 0.883.	Italy has been under quarantine since March 9, 2020. It seems that Italians are too tired of the country's lockdown that they have strong intentions to finish the lockdown as soon as possible. Therefore, Italy celebrated Easter more quietly without visible breaks of the quarantine restrictions.	NA	1	1	0	1	1	1	1	1	2	1	2	1	1	1	2	1	1	1	2
107	Džiugys, Algis; Bieliūnas, Martynas; Skarbalius, Gediminas; Misiulis, Edagaras; Navakas, Robertas;	E_77	https://doi.org/10.1016/j.chaos.2020.110162	Simplified model of Covid-19 epidemic prognosis under quarantine and estimation of quarantine effectiveness	2020	Germany	Europe	SIR model	Modeling and simulation study	NA	Secondary data	Individuals in Germany	Germany	Quarantine	The daily growth rate of new infections; numbers of active infectious; numbers of deaths; numbers of recovered cases; numbers of severe patients	1.061	0.952	The evolution of α shows that the Easter celebration had no substantial influence on quarantine effectiveness in Germany, which has been under strict national quarantine since 23 March 2020.	The evolution of α shows that the Easter celebration had no substantial influence on quarantine effectiveness in Germany, which has been under strict national quarantine since 23 March 2020.	NA	1	1	0	1	1	1	1	1	2	1	2	1	1	1	2	1	1	1	2
108	Džiugys, Algis; Bieliūnas, Martynas; Skarbalius, Gediminas; Misiulis, Edagaras; Navakas, Robertas;	E_77	https://doi.org/10.1016/j.chaos.2020.110162	Simplified model of Covid-19 epidemic prognosis under quarantine and estimation of quarantine effectiveness	2020	UK	Europe	SIR model	Modeling and simulation study	NA	Secondary data	UK individuals	UK	Quarantine	The daily growth rate of new infections; numbers of active infectious; numbers of deaths; numbers of recovered cases; numbers of severe patients	1.17	0.983	A high value of the daily growth rate of new infection cases during the imposed quarantine α_q = 0.983 suggests that quarantine actions are not sufficient to reach the end of the epidemic.	The UK imposed a national quarantine on 24 March 2020 and reached a peak of daily new infection cases later three weeks.	NA	1	1	0	1	1	1	1	1	2	1	2	1	1	1	2	1	1	1	2
109	Džiugys, Algis; Bieliūnas, Martynas; Skarbalius, Gediminas; Misiulis, Edagaras; Navakas, Robertas;	E_77	https://doi.org/10.1016/j.chaos.2020.110162	Simplified model of Covid-19 epidemic prognosis under quarantine and estimation of quarantine effectiveness	2020	Denmark	Europe	SIR model	Modeling and simulation study	NA	Secondary data	Individuals in Denmark	Denmark	Quarantine	The daily growth rate of new infections; numbers of active infectious; numbers of deaths; numbers of recovered cases; numbers of severe patients	2	<1	The last 35 days α is below 1, which demonstrates that social distancing helps to reduce infection rate.	Denmark is an example in which the proposed model cannot be applied to predict the epidemic dynamics, and the reasons for such discrepancy require a more detailed analysis of the epidemic situation in the country.	NA	1	1	0	1	1	1	1	1	2	1	2	1	1	1	2	1	1	1	2
110	Džiugys, Algis; Bieliūnas, Martynas; Skarbalius, Gediminas; Misiulis, Edagaras; Navakas, Robertas;	E_77	https://doi.org/10.1016/j.chaos.2020.110162	Simplified model of Covid-19 epidemic prognosis under quarantine and estimation of quarantine effectiveness	2020	Russia	Europe	SIR model	Modeling and simulation study	NA	Secondary data	Individuals in Russia	Russia	Quarantine	The daily growth rate of new infections; numbers of active infectious; numbers of deaths; numbers of recovered cases; numbers of severe patients	1.146	<1	The daily growth rate of new infection cases α = 1.146 remained above 1 for 18 days with almost zero angle of inclination ϕ = −arctg( b_q ) ≈ 0, demonstrating that the quarantine actions' effectiveness was insufficient during this period. The daily growth rate α crossed the critical value α = 1 only 40 days after the national lockdown started. Still, it gives hope that eventually, the epidemic wi…	There are ineffective quarantine actions for at least the first two weeks of the country lockdown. This can be explained by the huge size of the country and the heterogeneous distribution of the population across the country, which is a reason for the sequence of rising infection clusters in different locations/regions at different times, despite that national quarantine was imposed on 30 March 2…	Because of the heterogeneous distribution of the population, analysis, and forecasting of epidemic situations must be done at a regional level to generate results with practical value.	1	1	0	1	1	1	1	1	2	1	2	1	1	1	2	1	1	1	2
111	Džiugys, Algis; Bieliūnas, Martynas; Skarbalius, Gediminas; Misiulis, Edagaras; Navakas, Robertas;	E_77	https://doi.org/10.1016/j.chaos.2020.110162	Simplified model of Covid-19 epidemic prognosis under quarantine and estimation of quarantine effectiveness	2020	US	North America	SIR model	Modeling and simulation study	NA	Secondary data	Individuals in US	US	Quarantine	The daily growth rate of new infections; numbers of active infectious; numbers of deaths; numbers of recovered cases; numbers of severe patients	1.198	0.992	The dynamics of the new cases n_{Id} and the daily growth rate of new infection cases α fluctuating around α ≈ 1 till now in the USA show that quarantine is not effective enough and suggests the emergence of new clusters of infection.	The forecast, made based on the current dynamics of the epidemic, shows that the epidemic will not be defeated in the USA until the end of this year. It should be taken into account, that differences in COVID-19 statistics across various states are huge: cases per 100,000 people vary more than 10 times. Therefore, overall US data can suffer from too a high level of generalisation.	Analysis and forecasting of epidemic situations should be done at the state level to generate results with practical value.	1	1	0	1	1	1	1	1	2	1	2	1	1	1	2	1	1	1	2
112	Džiugys, Algis; Bieliūnas, Martynas; Skarbalius, Gediminas; Misiulis, Edagaras; Navakas, Robertas;	E_77	https://doi.org/10.1016/j.chaos.2020.110162	Simplified model of Covid-19 epidemic prognosis under quarantine and estimation of quarantine effectiveness	2020	Sweden	Europe	SIR model	Modeling and simulation study	NA	Secondary data	Individuals in Sweden	Sweden	Quarantine	The daily growth rate of new infections; numbers of active infectious; numbers of deaths; numbers of recovered cases; numbers of severe patients	1.201	1	The new cases, n_{Id}, achieved maximum only in 6 weeks days after the lockdown started, and then the α stabilized at α_q = 1.	The quarantine in Sweden that started on 10 March 2020 is specific. Due to the soft conditions of the quarantine (technically most EU countries would not attribute the Swedish regime a quarantine, just a gradual restriction of some social activities). The experience gained in Sweden is important and will be used by other countries for second-wave management in the future.	NA	1	1	0	1	1	1	1	1	2	1	2	1	1	1	2	1	1	1	2
113	Erandi, K. K. W. H.; Mahasinghe, A. C.; Perera, S. S. N.; Jayasinghe, S.;	E_78	https://doi.org/10.1155/2020/2954519	Effectiveness of the strategies implemented in Sri Lanka for controlling the COVID-19 outbreak	2020	Sri Lanka	Asia	SEIR model	Modeling and simulation study	20700000	Secondary data	Population of Sri Lanka	Sri Lanka	Social distancing, quarantine, lockdowns, travel restrictions, and isolation of villages	The disease spread; The cumulative number of reported infectious cases; number of infected cases; the growth rate of the COVID-19 pandemic	NA	NA	The prevailing control strategies are effective with at least 50% contact rate reduction, or with at least 40% isolation of the contact history of the infected population.	The disease spread control could be done by tracing not less than 40% of the contact history of the infected individual and quarantining them. The cumulative number of reported infectious cases ranges between 1/2 and 3/4 of estimated infectious cases up to 25th April. The number of infected population in a household is less than 1 after 30 days and nearly zero in 60 days.	To seal off houses with exposed individuals or villages for a minimum 30-day to maximum 60-day duration was suggested.	1	1	1	1	1	1	1	1	1	1	1	1	1	1	2	1	1	1	1
114	Erandi, K. K. W. H.; Mahasinghe, A. C.; Perera, S. S. N.; Jayasinghe, S.;	E_78	https://doi.org/10.1155/2020/2954519	Effectiveness of the strategies implemented in Sri Lanka for controlling the COVID-19 outbreak	2020	Sri Lanka	Asia	SEIR model	Modeling and simulation study	NA	Secondary data	Population of Colombo district	Colombo district	Social distancing, quarantine, lockdowns, travel restrictions, and isolation of villages	The disease spread; The cumulative number of reported infectious cases; number of infected cases; the growth rate of the COVID-19 pandemic	NA	NA	The transmission rate for the Colombo district was estimated to be 0.175. The hospitalization rate from quarantine centers was estimated to be 0.01.	The lowest βi value was obtained for Colombo district, the most populated district in the country.	NA	1	1	1	1	1	1	1	1	1	1	1	1	1	1	2	1	1	1	1
115	Erandi, K. K. W. H.; Mahasinghe, A. C.; Perera, S. S. N.; Jayasinghe, S.;	E_78	https://doi.org/10.1155/2020/2954519	Effectiveness of the strategies implemented in Sri Lanka for controlling the COVID-19 outbreak	2020	Sri Lanka	Asia	SEIR model	Modeling and simulation study	NA	Secondary data	Population of Kalutara district	Kalutara district	Social distancing, quarantine, lockdowns, travel restrictions, and isolation of villages	The disease spread; The cumulative number of reported infectious cases; number of infected cases; the growth rate of the COVID-19 pandemic	NA	NA	The transmission rate for Kalutara district was estimated to be 0.49. The hospitalization rate from quarantine centers was estimated to be 0.01.	The highest βi value was obtained for the Kalutara district, the least populated district among the considered districts. Individuals in Kalutara district get infected, even without any initially infected or exposed persons within the district, which indicates the significance of interdistrict mobility in the transmission of the disease.	NA	1	1	1	1	1	1	1	1	1	1	1	1	1	1	2	1	1	1	1
116	Erandi, K. K. W. H.; Mahasinghe, A. C.; Perera, S. S. N.; Jayasinghe, S.;	E_78	https://doi.org/10.1155/2020/2954519	Effectiveness of the strategies implemented in Sri Lanka for controlling the COVID-19 outbreak	2020	Sri Lanka	Asia	SEIR+Q model	Modeling and simulation study	NA	Secondary data	Population of Gampaha district	Gampaha district	Social distancing, quarantine, lockdowns, travel restrictions, and isolation of villages	The disease spread; The cumulative number of reported infectious cases; number of infected cases; the growth rate of the COVID-19 pandemic	NA	NA	The transmission rate for the Gampaha district was estimated to be 0.345. The hospitalization rate from quarantine centers was estimated to be 0.01.	Individuals in the Gampaha district get infected even without any initially infected or exposed persons within the district, which indicates the significance of inter-district mobility in the transmission of COVID-19 disease.	NA	1	1	1	1	1	1	1	1	1	1	1	1	1	1	2	1	1	1	1
117	Huang, Yubo; Wu, Yan; Zhang, Weidong;	E_79	https://doi.org/10.1016/j.chaos.2020.110041	Comprehensive identification and isolation policies have effectively suppressed the spread of COVID-19	2020	China	Asia	D-ICRD epidemic model	Modeling and simulation study	11081000	Secondary data	Population of Wuhan	Wuhan	Containment measures; quarantine policies	The infected cases, the existing confirmed cases, the cumulative recovered cases, and the cumulative deceased cases over time in Wuhan.	1.8	0.2	The peaks of the existing infected cases would reduce 12,725 or 17,009 if the isolation policy were executed 2 or 3 days in advance respectively, and thousands of innocent individuals would be saved. The forceful public health interventions can effectively suppress or even block the outbreak based on Wuhan’s experiences although COVID-19 has extremely strong infectivity (droplet transmission and …	D-ICRD estimated that the existing infected and confirmed cases would dramatically rise to their peaks (41986, 38758) on Feb. 14th and 17th respectively, approximately, consistent with the practical inflection: Feb. 18th (38020). The infected and death cases would sharply decrease if the quarantine strategies could be promulgated slightly in advance. Benefiting from the quarantine of suspected pe…	NA	1	1	1	1	1	1	1	1	2	1	1	1	1	1	1	1	1	1	1
118	Kantner, Markus; Koprucki, Thomas;	E_80	https://doi.org/10.1186/s13362-020-00091-3	Beyond just ``flattening the curve'': optimal control of epidemics with purely non-pharmaceutical interventions	2020	Germany	Europe	SEIR model	Modeling and simulation study	83000000	Secondary data	Population of Germany	Germany	Non-pharmaceutical interventions such as social distancing, home quarantine and far-reaching shutdown of public life	Disease-related deaths; To exclude a second wave; `flattening of the curve'	2.7	0.75	When the number of active cases starts to decay, a final moderate tightening of the measures is required. This is reflected by a notable dip in the transmission control function and a reduction of the effective reproduction number below one.	The strict initial intervention breaks the early exponential growth and damps the peak number of infected such that an overshoot of the critically ill population beyond C0 is just barely avoided.The initial lockdown is followed by a long period (about 300 days in the case of C0 = 30,000), which is denoted as the “critical period” in the following, during which the number of simultaneously active …	An unnecessarily wide overshooting into the stable regime would result in additional infections and deaths.	1	1	1	1	1	1	1	1	2	1	1	1	1	1	1	1	1	1	1
119	Wang, Mengyue; Yi, Jiabiao; Jiang, Wen;	E_81	https://doi.org/10.1002/mma.8184	Study on the virulence evolution of SARS-CoV-2 and the trend of the epidemics of COVID-19	2022	China	Asia	SEIR model	Modeling and simulation study	11081000	Secondary data	Population of Wuhan	Wuhan	Quarantine measures (quarantine rate q); Hospitalization rate h; wearing masks	Case fatality rate (CFR) of COVID-19; The epidemics of COVID-19; Infection rates; Recovery rates; the death of COVID-19; the total number of the infected	>1	NA	The prevalence decreased, and the CFR slightly increased with the increase of quarantine rate q.	Enhancing NPIs, such as wearing masks or keeping social distance, strengthening quarantine measures, and increasing the hospitalization rate, would reduce the prevalence of COVID-19.	The public could also significantly regulate the virulence of SARS-CoV-2 and the epidemic situation of COVID-19 by enhancing their physical condition such as decreasing the susceptibility and increasing the recovery speed.	1	1	0	1	1	1	1	1	2	1	2	1	1	1	2	2	1	2	2
120	Wang, Mengyue; Yi, Jiabiao; Jiang, Wen;	E_81	https://doi.org/10.1002/mma.8184	Study on the virulence evolution of SARS-CoV-2 and the trend of the epidemics of COVID-19	2022	America	Worldwide	SEIR model	Modeling and simulation study	1021000000	Secondary data	Individuals in America	The continent of America	Quarantine measures (quarantine rate q); Hospitalization rate h; wearing masks	Case fatality rate (CFR) of COVID-19; The epidemics of COVID-19; Infection rates; Recovery rates; the death of COVID-19; the total number of the infected	>1	NA	The CFR, indicating the percentage of confirmed cases resulting in death, is relatively high at 3.35%.	America has experienced a significant outbreak of COVID-19, with community transmission being the primary mode of spread, with over 16 million confirmed cases and over half a million deaths. The prevalence of cases, representing the proportion of the population affected, stands at 1.62%.	The public could also significantly regulate the virulence of SARS-CoV-2 and the epidemic situation of COVID-19 by enhancing their physical condition such as decreasing the susceptibility and increasing the recovery speed.	1	1	0	1	1	1	1	1	2	1	2	1	1	1	2	2	1	2	2
121	Wang, Mengyue; Yi, Jiabiao; Jiang, Wen;	E_81	https://doi.org/10.1002/mma.8184	Study on the virulence evolution of SARS-CoV-2 and the trend of the epidemics of COVID-19	2022	Asia	Asia	SEIR model	Modeling and simulation study	4641000000	Secondary data	Individuals in Asia	Asia	Quarantine measures (quarantine rate q); Hospitalization rate h; wearing masks	Case fatality rate (CFR) of COVID-19; The epidemics of COVID-19; Infection rates; Recovery rates; the death of COVID-19; the total number of the infected	>1	NA	The CFR, indicating the percentage of confirmed cases resulting in death, is relatively lower compared to America, at 1.68%.	Considering the large population size of over 4.6 billion, the prevalence remains relatively low at 0.163%.	The public could also significantly regulate the virulence of SARS-CoV-2 and the epidemic situation of COVID-19 by enhancing their physical condition such as decreasing the susceptibility and increasing the recovery speed.	1	1	0	1	1	1	1	1	2	1	2	1	1	1	2	2	1	2	2
122	Wang, Mengyue; Yi, Jiabiao; Jiang, Wen;	E_81	https://doi.org/10.1002/mma.8184	Study on the virulence evolution of SARS-CoV-2 and the trend of the epidemics of COVID-19	2022	Europe	Europe	SEIR model	Modeling and simulation study	747000000	Secondary data	Individuals in Europe	Europe	Quarantine measures (quarantine rate q); Hospitalization rate h; wearing masks	Case fatality rate (CFR) of COVID-19; The epidemics of COVID-19; Infection rates; Recovery rates; the death of COVID-19; the total number of the infected	>1	NA	Europe has the highest CFR among the three regions, indicating a higher proportion of confirmed cases resulting in death, at 4.03%.	Europe, like America, has experienced a mixed pattern of transmission, with both community spread and clusters of cases occurring simultaneously. While the number of confirmed cases is lower than America and Asia, it's still significant, with over 5.8 million cases and over 237,000 deaths. Despite the smaller population size compared to Asia, the prevalence is higher at 0.788%.	The public could also significantly regulate the virulence of SARS-CoV-2 and the epidemic situation of COVID-19 by enhancing their physical condition such as decreasing the susceptibility and increasing the recovery speed.	1	1	0	1	1	1	1	1	2	1	2	1	1	1	2	2	1	2	2
123	Wang, Mengyue; Yi, Jiabiao; Jiang, Wen;	E_81	https://doi.org/10.1002/mma.8184	Study on the virulence evolution of SARS-CoV-2 and the trend of the epidemics of COVID-19	2022	India	Asia	SEIR model	Modeling and simulation study	1378100000	Secondary data	Individuals in India	India	Quarantine measures (quarantine rate q); Hospitalization rate h; wearing masks	Case fatality rate (CFR) of COVID-19; The epidemics of COVID-19; Infection rates; Recovery rates; the death of COVID-19; the total number of the infected	>1	NA	The CFR, representing the percentage of confirmed cases resulting in death, is relatively low at 1.57%. Considering the large population size of over 1.3 billion, the prevalence of COVID-19 cases stands at 0.452%, indicating a moderate impact. Decreasing the contact rate of the disease by wearing masks could curb the spread of COVID-19 and reduce the risk of death due to infection.	Enhancing NPIs, such as wearing masks or keeping social distance, strengthening quarantine measures, and increasing the hospitalization rate, would reduce the prevalence of COVID-19.	Controlling the contact rate was the key to controlling not only the epidemic scale of COVID-19 but also the extent of its harm. Strengthening quarantine measures and increasing hospitalization rates would increase the virulence of SARS-CoV-2 and a slight increase in the CFR of COVID-19. The public could also significantly regulate the virulence of SARS-CoV-2 and the epidemic situation of COVID-1…	1	1	0	1	1	1	1	1	2	1	2	1	1	1	2	2	1	2	2
124	Wang, Mengyue; Yi, Jiabiao; Jiang, Wen;	E_81	https://doi.org/10.1002/mma.8184	Study on the virulence evolution of SARS-CoV-2 and the trend of the epidemics of COVID-19	2022	Republic of Korea	Asia	SEIR model	Modeling and simulation study	51781000	Secondary data	Individuals in Republic of Korea	Republic of Korea	Quarantine measures (quarantine rate q); Hospitalization rate h; wearing masks	Case fatality rate (CFR) of COVID-19; The epidemics of COVID-19; Infection rates; Recovery rates; the death of COVID-19; the total number of the infected	>1	NA	The prevalence of COVID-19 cases is quite low at 0.0460%, indicating effective containment measures. Despite the low prevalence, the CFR is slightly higher compared to India, at 1.73%. Decreasing the contact rate of the disease by wearing masks could curb the spread of COVID-19 and reduce the risk of death due to infection.	Republic of Korea has managed to keep the number of confirmed COVID-19 cases relatively low, with just over 23,000 reported cases as of September 30, 2020. Enhancing NPIs, such as wearing masks or keeping social distance, strengthening quarantine measures, and increasing the hospitalization rate, would reduce the prevalence of COVID-19.	Controlling the contact rate was the key to controlling not only the epidemic scale of COVID-19 but also the extent of its harm. Strengthening quarantine measures and increasing hospitalization rates would increase the virulence of SARS-CoV-2 and a slight increase in the CFR of COVID-19. The public could also significantly regulate the virulence of SARS-CoV-2 and the epidemic situation of COVID-1…	1	1	0	1	1	1	1	1	2	1	2	1	1	1	2	2	1	2	2
125	Wang, Mengyue; Yi, Jiabiao; Jiang, Wen;	E_81	https://doi.org/10.1002/mma.8184	Study on the virulence evolution of SARS-CoV-2 and the trend of the epidemics of COVID-19	2022	China	Asia	SEIR model	Modeling and simulation study	1400050000	Secondary data	Individuals in China	China	Quarantine measures (quarantine rate q); Hospitalization rate h; wearing masks	Case fatality rate (CFR) of COVID-19; The epidemics of COVID-19; Infection rates; Recovery rates; the death of COVID-19; the total number of the infected	>1	NA	Considering the massive population size of over 1.4 billion, the prevalence of COVID-19 cases is very low at 0.00650%, indicating successful containment efforts. However, China's CFR, at 5.21%, is higher compared to both India and South Korea, suggesting a higher proportion of confirmed cases resulting in death. Decreasing the contact rate of the disease by wearing masks could curb the spread of …	China has reported a relatively moderate number of confirmed cases, with just over 91,000 reported as of September 30, 2020. Enhancing NPIs, such as wearing masks or keeping social distance, strengthening quarantine measures, and increasing the hospitalization rate, would reduce the prevalence of COVID-19.	Controlling the contact rate was the key to controlling not only the epidemic scale of COVID-19 but also the extent of its harm. Strengthening quarantine measures and increasing hospitalization rates would increase the virulence of SARS-CoV-2 and a slight increase in the CFR of COVID-19. The public could also significantly regulate the virulence of SARS-CoV-2 and the epidemic situation of COVID-1…	1	1	0	1	1	1	1	1	2	1	2	1	1	1	2	2	1	2	2
126	Wang, Mengyue; Yi, Jiabiao; Jiang, Wen;	E_81	https://doi.org/10.1002/mma.8184	Study on the virulence evolution of SARS-CoV-2 and the trend of the epidemics of COVID-19	2022	Norway	Europe	SEIR model	Modeling and simulation study	5367600	Secondary data	Individuals in Norway	Norway	Quarantine measures (quarantine rate q); Hospitalization rate h; wearing masks	Case fatality rate (CFR) of COVID-19; The epidemics of COVID-19; Infection rates; Recovery rates; the death of COVID-19; the total number of the infected	>1	NA	The prevalence of COVID-19 cases stands at 0.257%, indicating a moderate impact. The CFR, which represents the percentage of confirmed cases resulting in death, is also relatively low at 1.99%.	Norway has reported a relatively low number of confirmed COVID-19 cases and deaths. This suggests that Norway has a higher recovery rate when it is compared to Germany and Italy.	The public could also significantly regulate the virulence of SARS-CoV-2 and the epidemic situation of COVID-19 by enhancing their physical condition such as decreasing the susceptibility and increasing the recovery speed.	1	1	0	1	1	1	1	1	2	1	2	1	1	1	2	2	1	2	2
127	Wang, Mengyue; Yi, Jiabiao; Jiang, Wen;	E_81	https://doi.org/10.1002/mma.8184	Study on the virulence evolution of SARS-CoV-2 and the trend of the epidemics of COVID-19	2022	Germany	Europe	SEIR model	Modeling and simulation study	83149000	Secondary data	Individuals in Germany	Germany	Quarantine measures (quarantine rate q); Hospitalization rate h; wearing masks	Case fatality rate (CFR) of COVID-19; The epidemics of COVID-19; Infection rates; Recovery rates; the death of COVID-19; the total number of the infected	>1	NA	The prevalence of COVID-19 cases is slightly higher at 0.348%. The CFR is also higher, when it is compared to Norway at 3.28%, indicating a lower recovery rate.	Germany has reported a higher number of confirmed COVID-19 cases compared to Norway, with over 289,000 cases reported. The death toll is also higher but still relatively low compared to the number of confirmed cases.	The public could also significantly regulate the virulence of SARS-CoV-2 and the epidemic situation of COVID-19 by enhancing their physical condition such as decreasing the susceptibility and increasing the recovery speed.	1	1	0	1	1	1	1	1	2	1	2	1	1	1	2	2	1	2	2
128	Wang, Mengyue; Yi, Jiabiao; Jiang, Wen;	E_81	https://doi.org/10.1002/mma.8184	Study on the virulence evolution of SARS-CoV-2 and the trend of the epidemics of COVID-19	2022	Italy	Europe	SEIR model	Modeling and simulation study	60015000	Secondary data	Individuals in Italy	Italy	Quarantine measures (quarantine rate q); Hospitalization rate h; wearing masks	Case fatality rate (CFR) of COVID-19; The epidemics of COVID-19; Infection rates; Recovery rates; the death of COVID-19; the total number of the infected	>1	NA	The prevalence of COVID-19 cases is relatively high at 0.522%. The CFR is notably higher than the other countries at 11.5%, indicating a lower recovery rate and potentially an older population.	Italy has reported the highest number of confirmed COVID-19 cases among the three countries, with over 313,000 cases reported. The death toll is also significantly higher compared to Norway and Germany, with over 35,000 deaths reported.	The aging population may indeed have an impact on the epidemic situation of COVID-19, with countries like Italy experiencing higher CFRs and potentially lower recovery rates compared to countries with younger populations like Norway. The public could also significantly regulate the virulence of SARS-CoV-2 and the epidemic situation of COVID-19 by enhancing their physical condition such as decreas…	1	1	0	1	1	1	1	1	2	1	2	1	1	1	2	2	1	2	2
129	Xu, Chuanqing; Zhang, Zonghao; Huang, Xiaotong; Cui, Jing'an; Han, Xiaoying;	E_82	https://doi.org/10.11948/20210326	The dynamic effects of different quarantine measures on the spread of COVID-19	2022	China	Asia	SEIR model	Modeling and simulation study	40176000	Secondary data	Population of Beijing	Beijing	lockdown; travel restrictions; Tracking and quarantine measures	Spread of COVID-19; The number of daily new cases; The daily number of newly confirmed cases, the cumulative number of confirmed cases, the daily number of new deaths, the cumulative number of deaths, and the cumulative number of cured cases.	2.5	0.5	The quarantine of close contacts has significant effect on reducing the number of daily new cases compared with less stringent control measures. Vigorous control measures reduce the number of daily new cases to single digits in just 17 days in Beijing, effectively curbing the transmission of COVID-19.	Strict control measures of the government have reduced the number of new cases per day to single digits in about two weeks. Beijing’s successful experience in epidemic control gives a good example.	NA	1	1	0	1	1	1	1	1	1	1	1	1	1	1	1	1	1	1	1
130	Xu, Chuanqing; Zhang, Zonghao; Huang, Xiaotong; Cui, Jing'an; Han, Xiaoying;	E_82	https://doi.org/10.11948/20210326	The dynamic effects of different quarantine measures on the spread of COVID-19	2022	South Korea	Asia	SEIR model	Modeling and simulation study	10040000	Secondary data	Population of Seoul	Seoul	Isolation; Tracking and quarantine measures	Spread of COVID-19; The number of daily new cases; The daily number of newly confirmed cases, the cumulative number of confirmed cases, the daily number of new deaths, the cumulative number of deaths, and the cumulative number of cured cases.	2.5	0.5	The daily new cases decrease after a week and drop to 16.93 after 30 days. When the quarantine ratio q is greater than 0.65, the control reproduction number can be reduced to less than 1. The higher the quarantine ratio, the lower the number of newly confirmed cases; When the quarantine ratio q was 0.0001, 0.001, and 0.01; the maximum number of daily new cases in South Korea obtained by simulatio…	On August 9, 2020, the COVID-19 epidemic in South Korea continued to spread, and the number of daily new cases continued to increase from 28 to 246 on August 17, and it maintained a triple-digit growth for five days. As of 0:00 on August 18, South Korea has a total of 15,761 confirmed cases, including 306 deaths.	NA	1	1	0	1	1	1	1	1	1	1	1	1	1	1	1	1	1	1	1
131	Wang, M.; Kong, W.; Xie, J.; Xu, S.;	E_83	https://doi.org/10.1109/BigDIA53151.2021.9619596	Modeling the COVID-19 Epidemic in PR China	2021	China	Asia	SEIRQH model	Modeling and simulation study	508271	Secondary data	Individuals in Hubei Province	Hubei Province	Travel restriction; Lockdown of Wuhan city; contact tracing	Number of hospitalized persons with COVID-19	3.2035	0.11428	The control reproductive number Rc of COVID-19 in Hubei Province is calculated and is 0.11428, which indicates that it is less than 1.	Restricting travel, home quarantine, and contact tracing taken by Chinese governments have effectively controlled the spread of COVID-19. The number of hospitalized cases in Hubei Province increases as the average contact number increases. With a higher value of "q," the peak of hospitalized cases arrives earlier in Hubei Province. With higher values of "q," the peak number of cases in Hubei Prov…	The strategies taken by Chinese government are effective, and plays significant role in preventing the spread of COVID-19 epidemic in China.	1	1	0	1	1	1	1	1	1	1	1	1	1	1	1	1	1	1	1
132	Wang, M.; Kong, W.; Xie, J.; Xu, S.;	E_83	https://doi.org/10.1109/BigDIA53151.2021.9619596	Modeling the COVID-19 Epidemic in PR China	2021	China	Asia	SEIRQH model	Modeling and simulation study	657450	Secondary data	Individuals in Mainland of China	Mainland of China	Travel restriction; Lockdown of Wuhan city; contact tracing	Number of hospitalized persons with COVID-19	3.2035	0.09796	The control reproductive number, Rc, of COVID-19 in mainland China is 0.09796, which indicates that it is less than 1; hence, the COVID-19 infectious disease will gradually disappear in China.	Restricting travel, home quarantine, and contact tracing taken by Chinese governments have effectively controlled the spread of COVID-19. The measures reduced the contact chance of person-to-person, and so the probability of gathering infection. The number of hospitalized cases in mainland China increases as the average contact number increases. As the value of "q" increases from 1q to 10q, the p…	The strategies taken by Chinese government are effective, and plays significant role in preventing the spread of COVID-19 epidemic in China.	1	1	0	1	1	1	1	1	1	1	1	1	1	1	1	1	1	1	1
133	De la Sen, Manuel; Ibeas, Asier;	E_84	https://doi.org/10.3390/a13120322	On a controlled SE(Is)(Ih)(Iicu)AR epidemic model with output controllability issues to satisfy hospital constraints on hospitalized patients	2020	Spain	Europe	SE(Is)(Ih)(Iicu)AR epidemic model	Modeling and simulation study	6778383	Secondary data	Individuals of Madrid region	Madrid Region (Comunidad de Madrid)	isolation of the infectious, rules of group meetings, use of face masks, Partial or total quarantines, social distancing	hospital admissions; The transmission rate	5	<1	It is observed a substantial reduction in the number of hospitalized cases. The death toll is also reduced.	Without the interventions, the peak of hospitalized and ICU individuals reached the values of 25,830 and 1431, respectively whereas with control measures such as social distancing, the peak of hospitalized and ICU individuals reached the values of 6238 and 374, respectively, which showed a substantial reduction in the number of hospitalized cases.	The intervention measures might be weakened as the suitable targeted disease transmission rate as a control variable decreases and they should be more severe as such a value increases.	1	1	1	1	1	1	1	1	2	1	1	1	1	1	1	1	1	1	1
134	Din, Anwarud; Li, Yongjin; Khan, Tahir; Zaman, Gul;	E_85	https://doi.org/10.1016/j.chaos.2020.110286	Mathematical analysis of spread and control of the novel corona virus (COVID-19) in China	2020	China	Asia	SIQ model	Modeling and simulation study	58498998	Secondary data	Population in Hubie province	Hubie province	Quarantine; Isolation	Disease spread,	2.26147	<1	Without the control strategies, more people will be vulnerable to the disease, and a particular portion of the population will be prone to the disease all the time. However, if we impose the control strategies upon the susceptible people, the population will tend to decline, and after 100 days, there will be no susceptible individuals in the community.	The proposed model best explained the dynamics of COVID-19 in the Hubie province. If we ignore the control policy, the infection will tend to grow. During the initial phase of the control policy (up to 60 days), the measures targeting reducing vulnerability to COVID-19 by isolating susceptible population and limiting its movement to only non-dangerous zones (u1(t)) have low effect upon the suscep…	If we wish to eliminate the disease from the community, it will still take almost one and a half years.	1	1	0	1	1	1	1	1	1	1	1	1	1	1	1	1	1	2	1
135	El Deeb, Omar; Jalloul, Maya;	E_86	https://doi.org/10.3934/mbe.2020302	The dynamics of COVID-19 spread: evidence from Lebanon	2020	Lebanon	Asia	STEIR model	Modeling and simulation study	6000000	Secondary data	Population in Lebanon	Lebanon	social distancing measures; Travel inflows	The spread of the disease; Forecasted infections	5.6	0.52	The rate of infection and the number of infected people fell quickly due to the rapid fall in the reproductive number R due to strong mitigation measures. The simulation of the first 130 days with absolute closure of the airport and no incoming travelers shows that the cumulative number of infections would have reached 948 instead of the 1778 registered cases on June 30.	Tougher mitigation measures would slow down the spread of the disease. The cumulative rate of infections among those tested in Lebanon was 1.37% on June 24th, 2020, compared to 8.17% in the USA, 4.63% in Italy, 6.21% in Turkey, and 14.04% in Iran. In comparison, Lebanon maintained a low infection rate during the first 120 days.	The disease can rapidly spread again once the measures are relaxed	1	1	1	1	1	1	1	1	2	1	1	1	1	1	1	1	1	1	1
136	El Deeb, Omar; Jalloul, Maya;	E_86	https://doi.org/10.3934/mbe.2020302	The dynamics of COVID-19 spread: evidence from Lebanon	2020	US	North America	STEIR model	Modeling and simulation study	330000000	Secondary data	Population in US	US	social distancing measures; Travel inflows	The spread of the disease; Forecasted infections	>2	<1	The rate of infection and the number of infected people fell quickly due to the rapid fall in the reproductive number R due to strong mitigation measures. The cumulative rate of infections among those tested in the USA was 8.17% on June 24th, 2020, compared to 1.37% in Lebanon, 4.63% in Italy, 6.21% in Turkey, and 14.04% in Iran.	Tougher mitigation measures would slow down the spread of the disease. In comparison, the USA maintained the highest infection rate during the first 120 days.	The disease can rapidly spread again once the measures are relaxed	1	1	1	1	1	1	1	1	2	1	1	1	1	1	1	1	1	1	1
137	Elías, L. Llamazares; Elías, S. Llamazares; del Rey, A. Martín;	E_87	https://doi.org/10.1016/j.physa.2021.126754	An analysis of contact tracing protocol in an over-dispersed SEIQR Covid-like disease	2022	Spain	Europe	SEIQR model	Modeling and simulation study	47000000	Secondary data	Population in Spain	Spain population	Quarantine; Forwards contact tracing (FCT); Backwards contact tracing (BCT)	Total number of infected individuals	>1	<1	After 200 days: FCT - 6.1 × 10^6 infected individuals; BCT - 2.1 × 10^6 infected individuals. After 800 days: FCT - 9.6 × 10^6 infected individuals; BCT - 2.1 × 4.16 infected individuals.	BCT model performs 66% better than FCT model after 200 days; 57% reduction in infections by using BCT versus FCT protocol after 800 days. In the case of a stochastic simulation, BCT is the best performing method of contact tracing followed by the intermediate and FCT methods. The model without quarantine performed the worst. BCT showed a reduction in infections despite fewer individuals being qua…	NA	1	1	0	1	1	1	1	1	1	1	1	1	1	1	1	1	1	2	2
138	Fu, Xinjie; Wang, JinRong;	E_88	https://doi.org/10.1016/j.chaos.2022.112562	Dynamic stability and optimal control of SISqIqRS epidemic network	2022	China	Asia	SISqIqRS epidemic network model	Modeling and simulation study	NA	Secondary data	Individuals in China	Population of China	Isolation of susceptible nodes and the isolation of infected nodes	The number of COVID-19 cases	3.5	0.5	Considering the isolation of susceptible nodes, when 𝑅0 < 1, the disease-free equilibrium 𝐸0 is globally asymptotically stable.	The density of infected nodes is lowest and the cost is lowest when all three controls are present simultaneously, resulting in optimal control. There is a fit of the actual number of cases to the numerical solution of the model for COVID-19. It is necessary to isolate susceptible populations.	When all three controls are present simultaneously, the density of infected nodes is lowest and the cost is lowest, resulting in optimal control.	1	1	0	1	1	1	1	2	1	1	1	1	1	1	2	1	2	1	2
139	Eikenberry, S. E.; Mancuso, M.; Iboi, E.; Phan, T.; Eikenberry, K.; Kuang, Y.; Kostelich, E.; Gumel, A. B.;	E_89	https://doi.org/10.1016/j.idm.2020.04.001	To mask or not to mask: Modeling the potential for face mask use by the general public to curtail the COVID-19 pandemic	2020	US	North America	S(t)E(t)I(t)H(t)A(t)R(t)D(t) model	Modeling and simulation study	19453561	Secondary data	A normalized population of 1 million persons in New York	New York	Face mask use	The spread of the COVID-19; hospitalizations, and deaths	>1	<1	Immediate near universal (80%) adoption of moderately (50%) effective masks could prevent on the order of 17-45% of projected deaths over two months in New York while decreasing the peak daily death rate by 34-58% considering other changes in epidemic dynamics remain constant.	Mask use decreases the effective transmission rate in nearly linear proportion to the product of mask effectiveness and coverage rate. However, the impact on death or hospitalizations is highly nonlinear, indicating masks could combine with other nonpharmaceutical measures. Broad adoption of even relatively ineffective face masks may meaningfully reduce community transmission of COVID-19 and decr…	The community-wide benefits are likely to be greatest when face masks are used in conjunction with other non-pharmaceutical practices such as social distancing.	1	1	1	1	1	1	1	1	1	1	1	1	1	1	1	1	1	2	1
140	Eikenberry, S. E.; Mancuso, M.; Iboi, E.; Phan, T.; Eikenberry, K.; Kuang, Y.; Kostelich, E.; Gumel, A. B.;	E_89	https://doi.org/10.1016/j.idm.2020.04.001	To mask or not to mask: Modeling the potential for face mask use by the general public to curtail the COVID-19 pandemic	2020	US	North America	S(t)E(t)I(t)H(t)A(t)R(t)D(t) model	Modeling and simulation study	7614893	Secondary data	A normalized population of 1 million persons in Washington	Washington	Face mask use	Peak hospitalization, cumulative deaths, and total recovered; the spread of the COVID-19	>1	<1	In Washington, where baseline transmission is much less intense, 80% adoption of such masks could reduce mortality by 24-65% (and peak deaths by 15-69%), compared to a 2-9% mortality reduction in New York (peak death reduction 9-18%). This indicates that even very weak masks (20% effective) can still be useful if the underlying transmission rate is relatively low or decreasing.	Mask use decreases the effective transmission rate in nearly linear proportion to the product of mask effectiveness and coverage rate. However, the impact on death or hospitalizations is highly nonlinear, indicating masks could combine with other nonpharmaceutical measures. Broad adoption of even relatively ineffective face masks may meaningfully reduce community transmission of COVID-19 and decr…	The community-wide benefits are likely to be greatest when face masks are used in conjunction with other non-pharmaceutical practices such as social distancing.	1	1	1	1	1	1	1	1	1	1	1	1	1	1	1	1	1	2	1
141	Mahajan, Ashutosh; Sivadas, Namitha A.; Solanki, Ravi;	E_90	https://doi.org/10.1016/j.chaos.2020.110156	An epidemic model SIPHERD and its application for prediction of the spread of COVID-19 infection in India	2020	India	Asia	SIPHERD model	Modeling and simulation study	1380000000	Secondary data	Individuals in India	India	Lockdown and social distancing	The predicted total number of reported cases; The reproduction number	3.2	0.8	The initial reproduction number 3.2 is seen go down to 1.5 after the imposition of lockdown on 20th day i.e. March 24. After the second lockdown on 56th day i.e. April 27, it has reached 1.32. It shows a downward trend further and goes below 1 on October 5,2020. Increasing the number of tests at 10k per day with highly efficient contact tracing, rather than the current 2.5k per day rise leads to …	The total number of reported cases is predicted to be around 12 million. In the absence of a vaccine, the infection can last long till the end of this year and the number of deaths could be around 350k if social distancing conditions and an increase in tests remain at the current trend.	NA	1	1	0	1	1	1	1	1	1	1	1	1	1	1	1	1	1	2	1
142	Mammeri, Youcef;	E_91	https://doi.org/10.1515/cmb-2020-0104	A reaction-diffusion system to better comprehend the unlockdown: application of SEIR-type model with diffusion to the spatial spread of COVID-19 in France	2020	France	Europe	SEIsIaR model	Modeling and simulation study	NA	Secondary data	Individuals in France	France	Lockdown and social distancing	Spread of COVID-19	3.42526	0.38	Lockdown has reduced both the number of infections and the spread.	With a lack of treatment, social distancing remains the most effective means when it has to be highly respected (here at over 68%).	NA	1	1	1	1	1	1	0	1	1	1	1	2	2	1	2	1	1	0	2
143	Moore, Stephen E.; Nyandjo-Bamen, Hetsron L.; Menoukeu-Pamen, Olivier; Asamoah, Joshua Kiddy K.; Jin, Zhen;	E_92	https://doi.org/10.1515/cmb-2022-0134	Global stability dynamics and sensitivity assessment of COVID-19 with timely-delayed diagnosis in Ghana	2022	Ghana	Africa	S(t)+Sq(t)+E(t)+I1(t)+I2(t)+H(t)+R(t) model	Modeling and simulation study	30417856	Secondary data	Individuals in Ghana	Ghana	Self-quarantin	The number of new infections	4.09	0.025	An increase in the proportion of the infectious with timely diagnosis reduces the basic reproduction number, and a 100% detection of infected individuals on time will reduce the basic reproduction to 0.025, resulting in a complete eradication of the disease within 100 days. A reduction in the number of new inflow, Λ, and the interaction of exposed individuals, βe, in the population will reduce th…	A decline in the recruitment rate, Λ, will help eradicate the disease in Ghana. The willingness of individuals to practice self-quarantine has a major role in reducing the disease spread in Ghana.	NA	1	1	1	1	1	1	1	1	1	1	1	1	1	1	1	1	1	1	1
144	Mbogo, Rachel Waema; Odhiambo, John W.;	E_93	https://doi.org/10.1007/s13370-020-00859-1	COVID-19 outbreak, social distancing and mass testing in Kenya---insights from a mathematical model	2021	Kenya	Africa	SEIHCRD compartmental delay differential model	Modeling and simulation study	47000000	Secondary data	Individuals in Kenya	Kenya	social distancing and mass testing	transmission dynamics of COVID-19	>1	<1	With 90% observation of the social distance directive, we shall have very insignificant number of cases. With at least 90% adherence to the government directives and guidelines and with good hospital and ICU care, the country will experience insignificant deaths due to COVID-19. With 90% effective and aggressive mass testing, there will be very few individuals in the community with the virus.	With 50% adherence to social distancing, the peak is achieved after 350 days and it will be 6.5 million. Ignoring safety guidelines such as social distancing, wearing of masks, frequent washing of hands with water and soap or using alcohol-based hand sanitizers and cutting down on travel has devastating effect on the disease dynamics	NA	1	1	0	1	1	1	1	1	1	1	1	1	1	1	2	2	1	2	2
145	Yuan, Rong; Ma, Yangjun; Shen, Congcong; Zhao, Jinqing; Luo, Xiaofeng; Liu, Maoxing;	E_94	https://doi.org/10.3934/mbe.2021095	Global dynamics of COVID-19 epidemic model with recessive infection and isolation	2021	India	Asia	SEIIaHR model	Modeling and simulation study	1386750000	Secondary data	Individuals in India		Isolation	Spread of COVID-19; The reproduction number	2.1321	0.7741	If k = 0.8, the basic reproduction number R0 = 0.7741 < 1, and the disease-free equilibrium E0 is globally asymptotically stable. If k = 0.01, R0 = 2.1321 > 1, it can be seen that the system has a positive equilibrium point and it is uniformly persistent	When the quarantine rate is within the range of [0.3519, 0.5411], asymptomatic infections will affect the spread of the disease. Isolating people with symptoms is important to control and eliminate the disease.	The better the medical treatment is, COVID-19 is more likely to die out or be controlled at a lower level.	1	1	1	1	1	1	1	1	1	1	1	1	1	1	1	1	1	2	1
146	Ito, Hiroshi;	E_95	https://doi.org/10.1002/rnc.6309	Isolation-oriented Lyapunov-based design of simultaneous feedback strategies for disease control of SIQR	2022	Brazil	South America	SIQR mode	Modeling and simulation study	217000000	Secondary data	Individuals in Brazil	Brazil	Quarantine, isolation, and outing/gathering regulation	The spread of the diseases	10.62	3.746	The controller reduces the total number of infected individuals by 17.9% at t = 200 days	The change of the isolation rate, 𝜈 = ̂ 𝜈 + uI (t), reaches the level of 0.03 only when the increase is effective for mitigating the disease spread. When isolation and contract regulation are used as control inputs, the effect of vaccination 𝜌(t) > 0 appears mainly in the reduction of the total number of infected individuals.	The proposed control of multiple strategies offers an Input-to-State Stability (ISS) guarantee for the disturbances, and the guarantee is valid on an arbitrarily large domain of the population variables.	1	1	0	1	1	1	1	1	1	1	1	1	1	1	1	1	1	2	1
147	Johnston, Matthew D.; Pell, Bruce;	E_96	https://doi.org/10.3934/mbe.2020401	A dynamical framework for modeling fear of infection and frustration with social distancing in COVID-19 spread	2020	Canada	North America	SEIR model	Modeling and simulation study	37590000	Secondary data	Population of Canada	Canada	social distancing	The transmission rate; number of cumulative cases; number of deaths,	1.96	<1	social distancing tend to be sufficient levels for disease control and near eradication.	Canada is more likely to contain secondary waves of infection. The cumulative reported cases increased steadily from March 2020 to July 2020. The number of active infections increased steadily from March 2020 to April 2020, gradually decreasing until July 2020.	The model predicts that social distancing was higher in Canada compared to the United States and Israel.	1	1	1	1	1	1	1	1	3	1	1	1	1	1	1	1	1	2	2
148	Johnston, Matthew D.; Pell, Bruce;	E_96	https://doi.org/10.3934/mbe.2020401	A dynamical framework for modeling fear of infection and frustration with social distancing in COVID-19 spread	2020	US	North America	SEIR model	Modeling and simulation study	328200000	Secondary data	Population of US	US	social distancing	The transmission rate; number of cumulative cases; number of deaths,	3.78	<1	The United States is likely to experience more dramatic secondary waves and is at increased risk of entering into an uncontrolled outbreak.	The United States shows an initial outbreak which is temporarily controlled until late May. The cumulative reported cases increased steadily from March 2020 to July 2020. The number of active infections increased steadily from March 2020 to May 2020, then fluctuated until July 2020. The model predicts that social distancing was lower in the United States compared to in Canada.	NA	1	1	1	1	1	1	1	1	3	1	1	1	1	1	1	1	1	2	2
149	Johnston, Matthew D.; Pell, Bruce;	E_96	https://doi.org/10.3934/mbe.2020401	A dynamical framework for modeling fear of infection and frustration with social distancing in COVID-19 spread	2020	Israel	Asia	SEIR model	Modeling and simulation study	9152000	Secondary data	Population of Israel	Israel	social distancing	The transmission rate; number of cumulative cases; number of deaths,	1.53	<1	Israel is likely to be able to mitigate secondary waves of infection.	Interestingly, Israel shows an initial outbreak followed by a period of near eradication of the disease. However, fear of infection and social distancing decrease to insufficient levels too quickly after the first wave of infections and leads to a secondary outbreak. The cumulative reported cases increased steadily from March 2020 to July 2020. The number of active infections increased steadily f…	NA	1	1	1	1	1	1	1	1	3	1	1	1	1	1	1	1	1	2	2
150	Johnston, Matthew D.; Pell, Bruce;	E_96	https://doi.org/10.3934/mbe.2020401	A dynamical framework for modeling fear of infection and frustration with social distancing in COVID-19 spread	2020	US	North America	SEIR model	Modeling and simulation study	99870000	Secondary data	Population of Michigan	Michigan	social distancing	The transmission rate; number of cumulative cases; number of deaths,	2.2	<1	The cumulative number of reported cases in Michigan has increased steadily from March 2020 to July 2020. There is a slight decrease in the rate of increase around May 2020. The number of active infections in Michigan increases steadily from March 2020 to April 2020, gradually decreasing until July 2020. The model predicts that social distancing in Michigan is generally high throughout the observe…	Michigan shows an initial outbreak that is relatively under control. However, the model predicts a period starting after mid-July where social distancing, fear of infection, and frustration with social distancing begin to oscillate, but not to the extent seen in Israel.	NA	1	1	1	1	1	1	1	1	3	1	1	1	1	1	1	1	1	2	2
151	Johnston, Matthew D.; Pell, Bruce;	E_96	https://doi.org/10.3934/mbe.2020401	A dynamical framework for modeling fear of infection and frustration with social distancing in COVID-19 spread	2020	US	North America	SEIR model	Modeling and simulation study	39510000	Secondary data	Population of California	California	social distancing	The transmission rate; number of cumulative cases; number of deaths,	3.62	<1	The cumulative number of reported cases in California increases steadily from March 2020 to July 2020. There is a slight decrease in the rate of increase around May 2020. The number of active infections in California increases steadily from March 2020 to May 2020, and then it fluctuates until July 2020. The model predicts that social distancing in California is generally lower than in Michigan bu…	California experiences an initial outbreak that is only temporarily managed before increasing exponentially. After the initial outbreak, the rise in active cases is accompanied by high fear of infection and an increasing level of frustration with social distancing, and that leads to a reduction in social distancing.	NA	1	1	1	1	1	1	1	1	3	1	1	1	1	1	1	1	1	2	2
152	Johnston, Matthew D.; Pell, Bruce;	E_96	https://doi.org/10.3934/mbe.2020401	A dynamical framework for modeling fear of infection and frustration with social distancing in COVID-19 spread	2020	Italy	Europe	SEIR model	Modeling and simulation study	60360000	Secondary data	Population of Italy	Italy	social distancing	The transmission rate; number of cumulative cases; number of deaths,	2.51	<1	The cumulative number of reported cases in Italy increases steadily from March 2020 to July 2020. There is a slight decrease in the rate of increase around May 2020. The number of active infections in Italy increases steadily from March 2020 to April 2020 and gradually decreases until July 2020. The model predicts that social distancing in Italy is generally lower than in Michigan and California.…	In Italy, after the initial outbreak, high fear of infection drives a period of stable social distancing and frustration with social distancing.	Italy dynamically behaves similarly to what is seen in Michigan and Canada.	1	1	1	1	1	1	1	1	3	1	1	1	1	1	1	1	1	2	2
153	Iboi, Enahoro A.; Sharomi, Oluwaseun; Ngonghala, Calistus N.; Gumel, Abba B.;	E_97	https://doi.org/10.3934/mbe.2020369	Mathematical modeling and analysis of COVID-19 pandemic in Nigeria	2020	Nigeria	Africa	S(t)E(t)Is(t)Ia(t)Ih(t)R(t) model	Modeling and simulation study	1500000	Secondary data	The total Nigerian population 200 million re-scale to 1.5 million	The entire Nigerian nation	Social-distancing and community lockdown measures	The spread, control and mitigation of COVID-19; cumulative number of deaths	1.98	0.4	COVID-19 can be eliminated in the FCT, if at least 96% of the residents of the community wear face masks in public. Thus, this study shows that COVID-19 can be effectively controlled in Nigeria using face masks of moderate efficacy (e.g., face masks with 50% efficacy) if the compliance in their usage is high enough (in the extremely high range of 80% to 95%). When moderate social-distancing measu…	The community lockdown measures implemented in Nigeria on March 30, 2020, need to be maintained for at least three to four months to lead to the effective containment of COVID-19 outbreaks in the country. The cumulative mortality associated with the use of face masks of a low efficiency of 25% reduces to 210,000 (representing a 7% reduction, compared to the worst-case scenario with no mask usage)…	The current levels of NPIs implemented in the country are inadequate to lead to the effective control.	1	1	1	1	1	1	1	1	1	1	1	1	1	1	1	1	1	2	1
154	Iboi, Enahoro A.; Sharomi, Oluwaseun; Ngonghala, Calistus N.; Gumel, Abba B.;	E_97	https://doi.org/10.3934/mbe.2020369	Mathematical modeling and analysis of COVID-19 pandemic in Nigeria	2020	Nigeria	Africa	S(t)E(t)Is(t)Ia(t)Ih(t)R(t) model	Modeling and simulation study	1000000	Secondary data	Kano population re-scale to 1 million	Kano state	Social-distancing and community lockdown measures	The spread, control and mitigation of COVID-19; cumulative number of deaths	1.948	1	Strict social distancing in the state reduces the peak daily cases and cumulative mortality by 84% and 42% respectively.	Strict social distancing may not be enough to prevent the pandemic from taking o in Kano State.	The current levels of NPIs implemented in the country are inadequate to lead to the effective control.	0	1	1	1	1	1	1	1	1	1	1	1	1	1	1	1	1	2	1
155	Iboi, Enahoro A.; Sharomi, Oluwaseun; Ngonghala, Calistus N.; Gumel, Abba B.;	E_97	https://doi.org/10.3934/mbe.2020369	Mathematical modeling and analysis of COVID-19 pandemic in Nigeria	2020	Nigeria	Africa	S(t)E(t)Is(t)Ia(t)Ih(t)R(t) model	Modeling and simulation study	1000000	Secondary data	Lagos population re-scale to 1 million	Lagos state	Social-distancing and community lockdown measures	The spread, control and mitigation of COVID-19; cumulative number of deaths	1.878	0.4	Moderate social distancing reduces the peak daily cases and cumulative mortality by 69% and 33% respectively compared to the worst-case scenario.	Mild, moderate, and strict social-distancing measures led to significant reductions in peak daily cases and cumulative mortality compared to the worst-case scenario. Strict measures were effective in preventing the pandemic from spreading in Lagos State.	The current levels of NPIs implemented in the country are inadequate to lead to the effective control.	0	1	1	1	1	1	1	1	1	1	1	1	1	1	1	1	1	2	1
156	Iboi, Enahoro A.; Sharomi, Oluwaseun; Ngonghala, Calistus N.; Gumel, Abba B.;	E_97	https://doi.org/10.3934/mbe.2020369	Mathematical modeling and analysis of COVID-19 pandemic in Nigeria	2020	Nigeria	Africa	S(t)E(t)Is(t)Ia(t)Ih(t)R(t) model	Modeling and simulation study	1000000	Secondary data	FCT population re-scale to 1 million	The Federal Capital Territory Abuja(FCT)	Social-distancing and community lockdown measures	The spread, control and mitigation of COVID-19; cumulative number of deaths	1.675	0.4	Peak daily cases of about 3,000 with a peak cumulative mortality of about 174,100. Mild social distancing measures reduced peak daily cases by 23% and cumulative mortality by 8%.	While moderate social distancing may not be sufficient to prevent the pandemic from spreading in the FCT, implementing strict social distancing measures from the onset of the COVID-19 pandemic would have effectively suppressed the pandemic. COVID-19 can be eliminated in the FCT if at least 96% of the residents of the community wear face masks in public.	The current levels of NPIs implemented in the country are inadequate to lead to the effective control.	0	1	1	1	1	1	1	1	1	1	1	1	1	1	1	1	1	2	1
157	Köhler, Johannes; Schwenkel, Lukas; Koch, Anne; Berberich, Julian; Pauli, Patricia; Allgöwer, Frank;	E_98	https://doi.org/10.1016/j.arcontrol.2020.11.002	Robust and optimal predictive control of the COVID-19 outbreak	2020	Germany	Europe	SIDARTHE model	Modeling and simulation study	83000000	Secondary data	Germany general population	Germany	Hygienic measures, face masks, and different nuances of distancing policies, up to a mandated lockdown	infection rates	3	0.446	For strict measures (𝛼min, 𝛾min), the value 𝑆⋆ is high (𝑆⋆ = 2.242), such that a stable equilibrium is attained for any 𝑆, where, the base reproduction rate is directly linked to the value 𝑆⋆ via 𝑅0 = 1∕𝑆⋆	Strong lockdown measures over long time horizons have to be taken to eradicate the virus in Germany. However, this takes a big toll on the public and any infected person, e.g. from abroad, could spark a second wave at any point. • Any lockdown strategy that does not fully wipe out the virus inevitably yields a second outbreak wave once all measures are suspended. A consistent full lockdown can mi…	Feedback-based control strategies, such as Model Predictive Control (MPC), are more robust and effective in handling uncertainties and changing conditions.	1	1	0	1	1	1	1	1	0	1	1	1	1	1	1	1	1	2	1
158	Kounchev, Ognyan; Simeonov, Georgi; Kuncheva, Zhana;	E_99	https://doi.org/10.11145/j.biomath.2021.03.087	Scenarios for the spread of COVID-19 analyzed by the TVBG-SEIR spline model	2021	Bulgaria	Europe	TVBG-SEIR spline model	Modeling and simulation study	NA	Secondary data	Population of Bulgaria	Bulgaria	COVID-19 containment measures (lockdown/open up measures)	COVID-19 spread scenarios	5	0.5	For the optimistic, Model1, we have found T2 = 9-Nov-2020, T3 = 2-Dec-2020, with F(θ) = 30.96, hence the ratio max(F(θ))/F(θ) is about 9. We have the most optimistic scenario for Model 2 (with Fval = 31.78 ) since we may partially relax both measures after 28 - Jan - 2021 (i.e. Coef11 = Coef22 = 1.4), and no second wave will appear.	However, on 28 - Jan - 2021 only the measures decreasing the coefficient may be partially relaxed, without the appearance of a “next wave”, i.e. we may afford Coef11 = 1.4. . Too much relaxing one of the measures, e.g. the first one, with Coef11 = 1.8, a “second wave” of infectious cases will arise in February 2021. The maximum value of the functional F(θ) is 275.90 (taken over all admissible par…	The second wave is inevitable if more relaxation of the measures is allowed by the health authorities: namely, relaxing both measures, i.e. Coef11 = Coef22 = 1.8 (Coef11 for the Beta and Coef22 for the Gamma) after 28-Jan-2021 will generate a strong “next wave” of infections.	1	1	1	1	1	0	1	0	2	1	2	2	1	1	2	1	1	1	2
159	Li, Tingting; Guo, Youming;	E_100	https://doi.org/10.1016/j.chaos.2022.111825	Modeling and optimal control of mutated COVID-19 (Delta strain) with imperfect vaccination	2022	China	Asia	SVS2AI1I2T1T2T3R model	Modeling and simulation study	84748016	Secondary data	Population of Jiangsu Province	Jiangsu Province, China	Isolation; Detection, daily wear of masks	Number of infections	3.5	1.378	Strategy B: Isolation only ( u2) had the lowest number of asymptomatic infections. In strategy F: Isolation ( u2 ) + Detection ( u3 ), the control intensity of u2 and u3 needs to maintain a maximum intensity of 0.8 for the first 12 days and then gradually decrease to 0. Strategy F will have the lowest number of asymptomatic infections.	The optimal control measure is to dynamically adjust the three control measures to achieve the lowest number of infections at the lowest cost. u2 represents the measure to isolate the virus, which is mainly achieved through isolation of infected persons, disinfection of the environment, and increasing the daily wear of masks when going out. Strategy F (Isolation + detection) is the most effective…	NA	1	1	0	1	1	1	1	1	1	1	1	1	1	1	1	1	3	1	2
160	Loertscher, Simon; Muir, Ellen V.;	E_101	https://doi.org/10.1016/j.jmateco.2021.102482	Road to recovery: managing an epidemic	2021	China	Asia	SIR model	Modeling and simulation study	1	Secondary data	Normalized Population of Wuhan	Wuhan	Lockdown	The number of infectious	3.1	0.5	Longer delay in the initial policy response leads to more infected individuals in the population before any lockdown intervention.	If the increase in the healthcare system's capacity arrives too late (i.e. once the KL capacity constraint is slack), it has no impact on the course of the pandemic. If the increased capacity of the healthcare system arrives earlier, policymakers gain the flexibility to temporarily ease the lockdown until the KH capacity constraint binds. This ensures that the overall lockdown is shorter and less…	A policy that only adapts to current data without accounting for future states will fail to satisfy the capacity constraints.	1	1	0	1	1	1	0	0	1	1	3	3	2	1	3	2	1	2	3
161	Ma, Jiying; Lin, Wei;	E_102	https://doi.org/10.3934/mbe.2022242	Dynamics of a stochastic COVID-19 epidemic model considering asymptomatic and isolated infected individuals	2022	India	Asia	SSqAIIqR model(six-dimensional stochastic COVID-19 epidemic model)	Modeling and simulation study	NA	Secondary data	Population of India	India	Isolation; Quarantine	COVID-19 spread	2.6431	0.9454	In the first time window, R0 = 1.6392 as an outcome of the inclusion of lockdown, social distancing, hygiene precautions, and early measures by Indian Govt. (e.g. closing school, shopping mall etc.). In the second time window, the country-wide lockdown was implemented but not yet enforced, as result R0 = 1.0245. The effectiveness of COVID-19 has been reduced due to lockdown but need to impose mor…	The model fits well to the real data of a relatively short period. All the compartments coexist and the disease will be persistent in the long term	NA	1	1	1	1	1	1	1	1	1	1	1	1	1	1	3	1	1	1	1
162	Macalisang, Jead M.; Caay, Mark L.; Arcede, Jayrold P.; Caga-anan, Randy L.;	E_103	https://doi.org/10.1515/cmb-2020-0109	Optimal control for a COVID-19 model accounting for symptomatic and asymptomatic	2020	Philippines	Asia	SEIsIaHQR model	Modeling and simulation study	12875763	Secondary data	Population of Philippines	General setting of Philippines	Wearing of face masks, social distancing, and localized lockdowns	Total deaths, active symptomatic cases, and active asymptomatic cases.	NA	<1	The lockdown is thereby decreasing the people entering the exposed compartment. With all the controls implemented, varying by cost, the simulation results by day 60 show notable reductions in total deaths, active symptomatic cases, and active asymptomatic cases.	The best strategy is to test people in the symptomatic and asymptomatic compartments, leaving testing in the exposed at its minimum. However, in the high-cost scenario, the best strategy is to prioritize testing in the asymptomatic compartment. If the government finds it very difficult to implement the controls for economic reasons, the best approach is to increase the number of hospital beds.	Testing/isolation in the exposed could seemingly replace the transmission reduction control to yield a comparable result to that when the transmission reduction control is being implemented. Moreover, among the testing/isolation controls, testing/isolation in the exposed compartment is the least needed when there is significant transmission reduction control. Surprisingly, when there is no transm…	1	1	1	1	1	1	1	1	2	1	1	1	1	1	3	1	1	1	2
163	Molter, A.; Quadros, R. S.; Rafikov, M.; Buske, D.; Gonçalves, G. A.;	E_104	https://doi.org/10.5540/tcam.2021.022.04.00595	Mathematical modeling to perform an analysis of social isolation periods in the dissemination of COVID-19	2021	Brazil	South America	SIQRD model	Modeling and simulation study	11400000	Secondary data	Population of Rio Grande do Sul	Rio Grande do Sul	50% of social isolation	The peak in the infected individuals; growth of the disease	NA	NA	The isolation effect can be observed around 14 days after its beginning, which occurs when a greater differentiation between the values appears. Although it seems more appropriate to start social isolation on the 10th or 15th day after confirmation of the 50th case, the number of infected individuals continues to reach high levels. This is because isolation has only delayed the peak of infected i…	Beginning social isolation on the 10th or 15th days, after confirmation of the 50th case, and with 70% of the population in isolation, seems to be promising, since the infected curve does not grow much until it enters the isolation and remains at a stable level during the isolation. Release of the social isolation will imply a second peak of infected individuals above the first one. Therefore, th…	NA	1	1	1	1	1	1	1	1	2	1	1	1	1	1	3	1	1	1	2
164	Nakamura, Gilberto; Grammaticos, Basil; Badoual, Mathilde;	E_105	https://doi.org/10.1134/S1560354720060015	Confinement Strategies in a Simple SIR Model	2020	Italy	Europe	SIR model	Modeling and simulation study	20000000	Secondary data	Population of the four most impacted regions of northern Italy (Lombardia, Piemonte, Emilia Romagna, Veneto)	Lombardia, Piemonte, Emilia Romagna, Veneto	lockdown measures	The number of infected people	2.6	0.8	The prolonged confinement has the advantage of making the number of infected people (hopefully) manageable.	Applying a gradual scenario keeps everything manageable despite a slight recurrence of the increase in the number of infected people.	NA	1	1	0	1	1	1	1	1	2	1	1	1	1	1	1	1	1	1	1
165	Nakamura, G.; Grammaticos, B.; Deroulers, C.; Badoual, M.;	E_106	https://doi.org/10.1016/j.chaos.2021.110667	Effective epidemic model for COVID-19 using accumulated deaths	2021	France	Europe	SIR model	Modeling and simulation study	67012883	Secondary data	Population of France	France	Confinement of non-essential workers, temporary closures of schools and universities as well as commercial stores and services. travel restrictions	Disease spread, death toll	3.25	0.74	The measures reduce the number of daily fatalities. The basic reproduction number (R0) during the second window was 0.74, increasing to 1.01 ± 0.02 during the third window	If control measures had not been implemented, the expected number of deaths would have soared and reached 240000 and R∞ = 0.96, assuming the mortality rate would have remained roughly the same.	Overall the French health care system remained responsive throughout the epidemic.	1	1	0	1	1	1	1	1	1	1	1	1	1	1	1	1	1	1	1
166	Nakamura, G.; Grammaticos, B.; Deroulers, C.; Badoual, M.;	E_106	https://doi.org/10.1016/j.chaos.2021.110667	Effective epidemic model for COVID-19 using accumulated deaths	2021	Italy	Europe	SIR model	Modeling and simulation study	60359546	Secondary data	Population of Italy	Italy	Confinement of non-essential workers, temporary closures of schools and universities as well as commercial stores and services. travel restrictions	Disease spread, death toll	1.3	0.84	Italy saw an R0 of 0.84 during the second window, which rose to 1.01 ± 0.02 in the third window.	The relaxation of control measures leads to an increase in the transmission rate.	NA	1	1	0	1	1	1	1	1	1	1	1	1	1	1	1	1	1	1	1
167	Nakamura, G.; Grammaticos, B.; Deroulers, C.; Badoual, M.;	E_106	https://doi.org/10.1016/j.chaos.2021.110667	Effective epidemic model for COVID-19 using accumulated deaths	2021	Spain	Europe	SIR model	Modeling and simulation study	46937060	Secondary data	Population of Spain	Spain	Confinement of non-essential workers, temporary closures of schools and universities as well as commercial stores and services. travel restrictions	Disease spread, death toll	1.3	0.86	Spain exhibited an R0 of 0.86 during the second window, increasing to 1.08 ± 0.06 in the third window.	The relaxation of control measures leads to an increase in the transmission rate.	NA	1	1	0	1	1	1	1	1	1	1	1	1	1	1	1	1	1	1	1
168	Nakamura, G.; Grammaticos, B.; Deroulers, C.; Badoual, M.;	E_106	https://doi.org/10.1016/j.chaos.2021.110667	Effective epidemic model for COVID-19 using accumulated deaths	2021	UK	Europe	SIR model	Modeling and simulation study	66647112	Secondary data	Population of UK	UK	Confinement of non-essential workers, temporary closures of schools and universities as well as commercial stores and services. travel restrictions	Disease spread, death toll	1.3	0.82	The UK had an R0 of 0.82 during the second window, which increased to 1.01 ± 0.01 in the third window.	The relaxation of control measures leads to an increase in the transmission rate.	NA	1	1	0	1	1	1	1	1	1	1	1	1	1	1	1	1	1	1	1
169	Nakamura, G.; Grammaticos, B.; Deroulers, C.; Badoual, M.;	E_106	https://doi.org/10.1016/j.chaos.2021.110667	Effective epidemic model for COVID-19 using accumulated deaths	2021	Germany	Europe	SIR model	Modeling and simulation study	83019213	Secondary data	Population of Germany	Germany	Confinement of non-essential workers, temporary closures of schools and universities as well as commercial stores and services. travel restrictions	Disease spread, death toll	1.3	0.83	Germany experienced an increase in R0 from 0.83 during the second window to 1.05 ± 0.06 in the third window, indicating a notable change in epidemic conditions.	Germany has f ∼ o(10^(−4)) while maintaining R0 compatible with other European countries. The relaxation of control measures leads to an increase in the transmission rate.	NA	1	1	0	1	1	1	1	1	1	1	1	1	1	1	1	1	1	1	1
170	Nakamura, G.; Grammaticos, B.; Deroulers, C.; Badoual, M.;	E_106	https://doi.org/10.1016/j.chaos.2021.110667	Effective epidemic model for COVID-19 using accumulated deaths	2021	Belgium	Europe	SIR model	Modeling and simulation study	11455519	Secondary data	Population of Belgium	Belgium	Confinement of non-essential workers, temporary closures of schools and universities as well as commercial stores and services. travel restrictions	Disease spread, death toll	1.3	0.76	Belgium had an R0 of 0.76 during the second window, rising to 1.02 ± 0.04 in the third window.	The relaxation of control measures leads to an increase in the transmission rate.	NA	1	1	0	1	1	1	1	1	1	1	1	1	1	1	1	1	1	1	1
171	Nakamura, G.; Grammaticos, B.; Deroulers, C.; Badoual, M.;	E_106	https://doi.org/10.1016/j.chaos.2021.110667	Effective epidemic model for COVID-19 using accumulated deaths	2021	Denmark	Europe	SIR model	Modeling and simulation study	5806081	Secondary data	Danish population	Denmark	Confinement of non-essential workers, temporary closures of schools and universities as well as commercial stores and services. travel restrictions	Disease spread, death toll	1.3	0.81	The sigmoidal fitting of the data for Denmark from April 4 to May 31 resulted in 𝑅0=0.81 and a crude mortality rate 𝑓=6.86×10^(−4). The estimated asymptotic value 𝑅∞ was 0.15 ±0.03, indicating that the fraction of infected individuals remained well below the threshold for herd immunity.	The analysis of Danish COVID-19 deaths during the specified time frame revealed R0 and the crude mortality rate, which were consistent with estimates obtained from blood donor screening. The asymptotic value further suggested that the infection rate remained below the threshold necessary for achieving herd immunity. The relaxation of control measures leads to an increase in the transmission rate.	NA	1	1	0	1	1	1	1	1	1	1	1	1	1	1	1	1	1	1	1
172	Zhang, Cheng; Qian, Li-Xian; Hu, Jian-Qiang;	E_107	https://doi.org/10.1007/s40305-020-00317-6	COVID-19 pandemic with human mobility across countries	2021	Six Continents	Worldwide	Spatial–temporal model with network dynamics	Modeling and simulation study	101455913	Secondary data	547166 flights with a total capacity of 101455913 passengers among the 22 countries from January 22 to April 24, 2020.	22 countries from six continents: 6 countries from Asia (China, Iran, India, Japan, South Korea, and Turkey), 10 countries from Europa (Belgium, France, Germany, Italy, Netherlands, Portugal, Russian Federation, UK, Spain, and Switzerland), 2 countries from North America (Canada and USA), 2 countries from South America (Brazil, Ecuador), 1 country from Africa (South Africa), and 1 country from Oc…	International travel restriction policies	The spread of the epidemic	NA	NA	Restrictions targeting travelers from China yielded minimal change in the correlation between the early outbreak in China and subsequent outbreaks in other countries. Conversely, Japan demonstrated increased correlations despite travel restrictions. Notably, North American and European countries displayed intensive correlations throughout different phases of the pandemic, highlighting the interco…	Policymakers should move away from the previous practices that focus only on restricting hotspot areas with high infection rates. Instead, they should develop a new holistic view of global human mobility to impose international movement restrictions. International travel restrictions have shown varied impacts on COVID-19 transmission dynamics across 22 countries. While some nations like the USA, …	NA	1	1	0	1	1	1	1	1	2	1	2	1	1	1	3	1	1	1	2
173	Sharma, Swarnali; Volpert, Vitaly; Banerjee, Malay;	E_108	https://doi.org/10.3934/mbe.2020386	Extended SEIQR type model for COVID-19 epidemic and data analysis	2020	Germany	Europe	Extended SEIQR type model	Modeling and simulation study	82900000	Secondary data	Population of Germany	Germany	Lockdown; quarantine	The spread of disease; The reproduction number, Rc	3.888	0.7002	A decrease in daily cases during the lockdown period would be influenced by reduced transmission due to quarantine. The disease can propagate much faster in the absence of control measures.	There is not a significant increase in the number of cases in Germany for which much emphasis has been given. The simulation appears to capture the general trend of the daily reported cases, though there are some deviations. For example, the model underestimates the peak in cases around day 90 and overestimates the number of cases after day 120.	The nature of the disease transmission is different for different countries depending on the protective measures and policies taken by the government, the different age distribution of the population, lack of consciousness, and many others.	1	1	1	1	1	1	1	1	1	1	1	1	1	1	1	1	1	1	1
174	Sharma, Swarnali; Volpert, Vitaly; Banerjee, Malay;	E_108	https://doi.org/10.3934/mbe.2020386	Extended SEIQR type model for COVID-19 epidemic and data analysis	2020	Italy	Europe	Extended SEIQR type model	Modeling and simulation study	NA	Secondary data	Population of Italy	Italy	Lockdown; quarantine	The spread of disease; The reproduction number, Rc	3.888	NA	There is a significant drop in β from 4 in the first 26 days (likely pre-lockdown) to values between 1 and 1.3 in later stages (lockdown periods). This suggests the model reflects a decrease in transmission due to implemented lockdown and quarantine measures.	Currently available data indicates a significant increase in daily reported cases during the unlocking period/post-lockdown. The simulation appears to capture the general trend of the daily reported cases in Italy.	NA	1	1	1	1	1	1	1	1	1	1	1	1	1	1	1	1	1	1	1
175	Sharma, Swarnali; Volpert, Vitaly; Banerjee, Malay;	E_108	https://doi.org/10.3934/mbe.2020386	Extended SEIQR type model for COVID-19 epidemic and data analysis	2020	Spain	Europe	Extended SEIQR type model	Modeling and simulation study	NA	Secondary data	Population of Spain	Spain	Lockdown; quarantine	The spread of disease; The reproduction number, Rc	3.888	NA	The model effectively captured the factors influencing transmission rates, including the potential impact of lockdown measures	Currently experiencing a full-scale second wave of epidemic in Spain. A 2nd model was fitted with the daily reported cases where the second wave in the epidemic has been noticed and got the best-fitted value of K as 0.3 for which our model simulation has a good agreement with the real data for daily reported cases.	NA	1	1	1	1	1	1	1	1	1	1	1	1	1	1	1	1	1	1	1
176	Sharma, Swarnali; Volpert, Vitaly; Banerjee, Malay;	E_108	https://doi.org/10.3934/mbe.2020386	Extended SEIQR type model for COVID-19 epidemic and data analysis	2020	UK	Europe	Extended SEIQR type model	Modeling and simulation study	NA	Secondary data	Population of UK	UK	Lockdown; quarantine	The spread of disease; The reproduction number, Rc	3.888	NA	The combined effects of lockdown measures and quarantine practices reduce the transmission rates.	The model's predictions are generally consistent with the reported COVID-19 cases in the UK. The model's good fit during the lockdown period (up to the end of strict restrictions) suggests that it incorporated these measures effectively.	NA	1	1	1	1	1	1	1	1	1	1	1	1	1	1	1	1	1	1	1
177	Stutt, Richard O. J. H.; Retkute, Renata; Bradley, Michael; Gilligan, Christopher A.; Colvin, John;	E_109	https://doi.org/10.1098/rspa.2020.0376	A modelling framework to assess the likely effectiveness of facemasks in combination with `lock-down' in managing the COVID-19 pandemic	2020	UK	Europe	An agent-based branching process model; Modified SIR compartment model	Modeling and simulation study	60000000	Secondary data	Mainland GB(Great Britain) population	Mainland of GB) (Great Britain)	Wearing facemask; Lockdown	The epidemic spread	4	0.5	When facemasks are used by the public all the time (not just from when symptoms first appear), the effective reproduction number, Re, can be decreased below 1, leading to the mitigation of epidemic spread.	With 25% facemask adoption, the initial three peaks are flattened, but a second, larger wave appears in the fourth lock-down period. There are clear benefits to facemask wearers, compared with non-wearers. At 50% adoption, the disease progress curve does not take-off until after the fourth lock-down period. When 100% of the public wears facemasks, disease spread is greatly diminished and the tota…	NA	1	1	1	1	1	1	1	1	2	1	1	1	1	1	1	1	1	1	1
178	Tuncer, Necibe; Timsina, Archana; Nuno, Miriam; Chowell, Gerardo; Martcheva, Maia;	E_110	https://doi.org/10.1080/17513758.2022.2078899	Parameter identifiability and optimal control of an SARS-CoV-2 model early in the pandemic	2022	US	North America	A generalized logistic growth model with S(t)E(t)Is(t)In(t)Ih(t)R(t) model	Modeling and simulation study	3003583	Secondary data	Pre-estimate the initial effective population size of US	US	Social distancing and isolation	The spread of SARS-CoV-2	4.3	NA	Social distancing should be practiced at 100% to reduce the disease quickly, while isolation can be practiced at more relaxed conditions, particularly as time progresses.	If the controls are applied early in the epidemic, the reduction in the infected classes is at least an order of magnitude higher when compared to controls that are applied with a 2-week delay. Further, removing the controls before the pandemic ends leads to a rebound of the infected classes.	Social distancing should be practiced at 100% for most of the time interval even if the cost of that is very high.	1	1	1	1	1	1	1	1	2	1	1	1	1	1	1	1	1	1	1
179	Upadhyay, Ranjit Kumar; Chatterjee, Sourin; Roy, Parimita; Bhardwaj, Dyuti;	E_111	https://doi.org/10.1007/s12190-022-01723-0	Combating COVID-19 crisis and predicting the second wave in Europe: an age-structured modeling	2022	France	Europe	Age-structured S-I-Q-R model	Modeling and simulation study	61111438	Secondary data	Population of France	France	Social distancing; lockdown measures; travel bans	Disease spread; A second wave of the pandemic	3.57	0.95	France experienced a fast-rising infection curve that took a longer time to decline. The peak of reported cases trailed behind the peak of the total infected curve. Delayed relaxation of restrictions could have significantly reduced the number of cases. The basic reproductive ratio went below 1 at some point, suggesting the dying out of the disease, but restarting empowered the ratio to go slight…	The delayed relaxation of restrictions by a month could have significantly reduced the number of cases. France observed a long enough flat top in its infection curve. The people in the age group 15–40 are the most infected ones. Timely implementation of measures is crucial to mitigate the spread of COVID-19. Age-targeted interventions can impact pandemic outcomes.	France should increase the measures	1	1	0	1	1	1	1	1	2	1	1	1	1	1	1	1	1	1	1
180	Upadhyay, Ranjit Kumar; Chatterjee, Sourin; Roy, Parimita; Bhardwaj, Dyuti;	E_111	https://doi.org/10.1007/s12190-022-01723-0	Combating COVID-19 crisis and predicting the second wave in Europe: an age-structured modeling	2022	Spain	Europe	Age-structured S-I-Q-R model	Modeling and simulation study	42089305	Secondary data	Population of Spain	Spain	Social distancing; lockdown measures; travel bans	Disease spread; A second wave of the pandemic	3.94	0.74	Spain experienced a fast-rising infection curve that took a longer time to decline. The peak of reported cases trailed behind the peak of the total infected curve. Delayed relaxation of restrictions could have significantly reduced the number of cases. Spain has already crossed the peak, but the disease will continue to spread without herd immunity or vaccines, potentially leading to a second pea…	Spain has already crossed the peak, but the disease will continue to spread without herd immunity or vaccines, potentially leading to a second peak caused by implementing restart policies at the wrong time. The delayed relaxation of restrictions by a month could have significantly reduced the number of cases. Implementing restart policies at the wrong time in Spain led to an upsurge in COVID-19 c…	Spain should increase its measures.	1	1	0	1	1	1	1	1	2	1	1	1	1	1	1	1	1	1	1
181	Upadhyay, Ranjit Kumar; Chatterjee, Sourin; Roy, Parimita; Bhardwaj, Dyuti;	E_111	https://doi.org/10.1007/s12190-022-01723-0	Combating COVID-19 crisis and predicting the second wave in Europe: an age-structured modeling	2022	Germany	Europe	Age-structured S-I-Q-R model	Modeling and simulation study	77779647	Secondary data	Population of Germany	Germany	Social distancing; lockdown measures; travel bans	Disease spread; A second wave of the pandemic	3.19	0.66	Germany was quick enough to put down restrictions and contain the disease very well. Germany has successfully mitigated the disease.	Germany is on its way to mitigating the disease. The people in the age group 15–40 are the most infected ones. Timely implementation of measures is crucial to mitigate the spread of COVID-19. Age-targeted interventions can impact pandemic outcomes. Germany developed a fast and novel way of testing on 26 March, which helped them to detect cases quickly. Their testing rate per confirmed cases and p…	The measures taken in Germany were for longer periods, compared to France and Spain, which is the main reason for its success.	1	1	0	1	1	1	1	1	2	1	1	1	1	1	1	1	1	1	1
182	Adhikari, Khagendra; Gautam, Ramesh; Pokharel, Anjana; Dhimal, Meghnath; Uprety, Kedar Nath; Vaidya, Naveen K.;	E_112	https://doi.org/10.1016/j.epidem.2022.100642	Insight into Delta variant dominated second wave of COVID-19 in Nepal	2022	Nepal	Asia	Extended SEIR model	Modeling and simulation study	19290000	Secondary data	Population of Nepal without both seroprevalence and migrant population(29,996,478−3,500,000−24%×29,996,478 = 19297323,28	Nepal	lockdown	The second wave of COVID-19; COVID-19 cases; ICUs; medical care needs	4.2	0.5	The implementation of lockdown reduces the new cases in both the high- and low-risk regions, but the effect observed in the low-risk region was one month delayed compared to the high-risk. After the relaxation in lockdown in some places of the high- and low-risk regions, COVID-19 cases resurged from mid-July of 2021, forcing these places to impose a second lockdown (For example, Jhapa district im…	The second wave increased rapidly until the 1st week of May 2021, hitting the highest new cases of 9070 on May 6, 2021. Social distancing can reduce cases and medical care needs. Around the 1st week of June, R0 fell below 1 and again raised following the partial relaxation of lockdown. Under the complete national-level lockdown, it took one month longer in the low-risk region to bring Rt below 1 …	NA	1	1	1	1	1	1	1	1	2	1	2	1	1	1	1	1	2	1	2
183	Adhikari, Khagendra; Gautam, Ramesh; Pokharel, Anjana; Uprety, Kedar Nath; Vaidya, Naveen K.;	E_113	https://doi.org/10.1016/j.jtbi.2021.110680	Transmission dynamics of COVID-19 in Nepal: Mathematical model uncovering effective controls	2021	Nepal	Asia	SEIQR model	Modeling and simulation study	25000000	Secondary data	Population of Nepal deducting 5 million people as migrants from the total population of 29,704,501, we get N(0) = 25,000,000.	Nepal	(i) Border screening and quarantine, (ii) Lockdown, and (iii) Detection and isolation	Number of COVID-19 cases and deaths; the cumulated cases; cumulative deaths	1.8	0.21	The epidemic dynamics would have been quite worse (19,090 new cases per day during the peak) if these policies were not implemented. Through these policies, 442,640 cases were prevented and 1,216 lives were saved during the period of the controlled phase (real scenario from the official data: 17,994 cumulative cases and 40 deaths).	Removing each policy (border screen and quarantine, lockdown, and detection and isolation) at a time, the model predicts the peak infectious cases of 1339, 4199, and 884, respectively. In the absence of border screening and quarantine, lockdown, and detection and isolation, one at a time, the total cumulative cases would have reached 42050, 162400, and 38920, respectively, taking the Nepalese liv…	NA	1	1	1	1	1	1	1	1	1	1	1	1	1	1	1	1	1	1	1
184	Agapiou, Sergios; Anastasiou, Andreas; Baxevani, Anastassia; Nicolaides, Christos; Hadjigeorgiou, Georgios; Christofides, Tasos; Constantinou, Elisavet; Nikolopoulos, Georgios; Fokianos, Konstantinos;	E_114	https://doi.org/10.1038/s41598-021-86606-3	Modeling the first wave of Covid-19 pandemic in the Republic of Cyprus	2021	Republic of Cyprus	Asia	Change point detection, count time series methods, various compartmental models	Modeling and simulation study	875000	Secondary data	Population of Cyprus	Republic of Cyprus	Lockdown measures	Number of cases; COVID-19 first wave,	4.47	0.38	With the relaxation of the lockdown, there is a small increase in the values of Rt, however, its posterior distribution still mostly concentrates under 1, with medians around 0.7. which steadily increase following the progressively stricter measures imposed.	The number of cases started to decline in April reaching very low levels in late May. Early high values of Rt attributed to social interactions and lack of protective measures; decrease in Rt following introduction of lockdown measures and adherence to protective measures; variation in Rt over time reflecting changes in government measures and public behavior; consistency in conclusions across mu…	NA	1	1	1	1	1	1	1	1	2	1	2	1	1	1	1	1	1	1	2
185	Agrawal, Manindra; Kanitkar, Madhuri; Vidyasagar, M.;	E_115	https://doi.org/10.4103/ijmr.ijmr_4051_20	Modelling the spread of SARS-CoV-2 pandemic - Impact of lockdowns & interventions	2021	India	Asia	SAIR model	Modeling and simulation study	20000000	Secondary data	Delhi population	Delhi city	Lockdown	The disease spread	4.4	1.79	The disease spread was reduced due to the initial lockdown.	An increase in γ reflects healthcare and hospital services, medications, and protocols put in place. In Delhi, the predictions from the model were corroborated with July and September serosurveys, which showed antibodies in 23.5% and 33% of the population, respectively. If there was no lockdown, the number of active infections would have peaked at close to 14.7 million, resulting in more than 2.6…	NA	1	1	1	1	2	1	1	2	2	1	2	1	1	1	1	1	1	1	2
186	Agrawal, Manindra; Kanitkar, Madhuri; Vidyasagar, M.;	E_115	https://doi.org/10.4103/ijmr.ijmr_4051_20	Modelling the spread of SARS-CoV-2 pandemic - Impact of lockdowns & interventions	2021	India	Asia	SAIR model	Modeling and simulation study	NA	Secondary data	Indian population	India as a whole	Lockdown	The disease spread	10.87	1.4	A lockdown in India helped to reduce the number of active COVID-19 cases and possibly deaths. The model projection shows a steeper increase in cases without a lockdown.	A surge in cases in mid-April 2020, followed by a decline and then another surge in late-July 2020. Cases then fluctuated somewhat before another increase around November 2020.	A steeper increase in cases might have happened without a lockdown	1	1	1	1	2	1	1	2	2	1	2	1	1	1	1	1	1	1	2
187	Agusto, Folashade B.; Erovenko, Igor V.; Fulk, Alexander; Abu-Saymeh, Qays; Romero-Alvarez, Daniel; Ponce, Joan; Sindi, Suzanne; Ortega, Omayra; Saint Onge, Jarron M.; Peterson, A. Townsend;	E_116	https://doi.org/10.1186/s12889-021-12275-6	To isolate or not to isolate: the impact of changing behavior on COVID-19 transmission	2022	US	North America	Epidemiological model with static human behavior	Modeling and simulation study	6828000	Secondary data	Population of Arizona	Arizona	Self-isolation; quarantine; social distancing measures such as school and workplace closures;	The spread of the disease; cumulative number of cases	1.84	0.75	Increasing quarantine and hospitalization rates reduce the value of R0, but the disease burden is still high because the values of R0 are greater than one. R0 < 0.75 if both quarantine violation (νQ) and hospital discharge (νH) rates are below 0.2.	The second wave of the pandemic, observed in the US, can be attributed to the rational behavior of susceptible individuals. Multiple waves of the pandemic are possible if infected individuals' social learning rate is sufficiently high. Increasing the quarantine rate lowers the disease burden in the community. (i) Symptomatic individuals learning and mimicking self-isolating behavior reduce the di…	It is important to keep the infection rate, β, low to reduce the disease burden. (i) Increased quarantine violation and hospital discharge rates of those still infectious due to overwhelmed hospital resources increase the disease burden leading to an early epidemic peak. (ii) Increasing quarantine and hospitalization rates decreases the disease burden and reduces the epidemic peak. Moreover, thes…	1	1	1	1	1	1	1	1	1	1	1	1	1	1	1	1	1	1	1
188	Ahmad, Zubair; El-Kafrawy, Sherif A.; Alandijany, Thamir A.; Giannino, Francesco; Mirza, Ahmed A.; El-Daly, Mai M.; Faizo, Arwa A.; Bajrai, Leena H.; Kamal, Mohammad Amjad; Azhar, Esam I.;	E_117	https://doi.org/10.1016/j.compbiolchem.2022.107645	A global report on the dynamics of COVID-19 with quarantine and hospitalization: A fractional order model with non-local kernel	2022	America	Worldwide	A compartmental mathematical model	Modeling and simulation study	1002000000	Secondary data	Population of America	America	Quarantine	The spread of infection	2.92819	2.92819	The spread of infection in America is comparatively high followed by Asia and Europe.	Comparatively high spread of infection. Awareness of being in quarantine and proper treatment can reduce the infection rate dramatically. By increasing the awareness of quarantine among the public, we can better control the spread of COVID-19. The basic reproduction number for America is much greater than that of both cases, in Europe and Asia, which indicates that the transmission of COVID-19 is…	The number of infected cases is expected to decrease in a faster way if governments continue to adhere to COVID-19 restrictions and control measures.	1	1	0	1	1	1	1	1	2	1	1	1	1	1	1	1	1	1	1
189	Ahmad, Zubair; El-Kafrawy, Sherif A.; Alandijany, Thamir A.; Giannino, Francesco; Mirza, Ahmed A.; El-Daly, Mai M.; Faizo, Arwa A.; Bajrai, Leena H.; Kamal, Mohammad Amjad; Azhar, Esam I.;	E_117	https://doi.org/10.1016/j.compbiolchem.2022.107645	A global report on the dynamics of COVID-19 with quarantine and hospitalization: A fractional order model with non-local kernel	2022	Asia	Asia	A compartmental mathematical model	Modeling and simulation study	655000000	Secondary data	Population of South East Asia	South East Asia	Quarantine	The spread of infection	2.8797	2.8797	Awareness of being quarantined and proper treatment can reduce the infection rate dramatically. A minimal variation in quarantine and treatment rates of infected individuals can lead us to decrease the infection rate. The effect of the quarantine rate of symptomatic individuals κQ on the spread of COVID-19 in different compartments decreases the number of infected individuals I(t). So, by increas…	Relatively Intermediate spread of infection. Awareness of being in quarantine and proper treatment can reduce the infection rate dramatically. By increasing the awareness of quarantine among the public, we can better control the spread of COVID-19. The basic reproduction number, ℜ0, estimated for Asia is higher than that of Europe.	NA	1	1	0	1	1	1	1	1	2	1	1	1	1	1	1	1	1	1	1
190	Ahmad, Zubair; El-Kafrawy, Sherif A.; Alandijany, Thamir A.; Giannino, Francesco; Mirza, Ahmed A.; El-Daly, Mai M.; Faizo, Arwa A.; Bajrai, Leena H.; Kamal, Mohammad Amjad; Azhar, Esam I.;	E_117	https://doi.org/10.1016/j.compbiolchem.2022.107645	A global report on the dynamics of COVID-19 with quarantine and hospitalization: A fractional order model with non-local kernel	2022	Europe	Europe	A compartmental mathematical model	Modeling and simulation study	746400000	Secondary data	Population of Europe	Europe	Quarantine	The spread of infection	2.23507	2.23507	By increasing the awareness of being quarantine among the public, we can better control the spread of COVID-19	Relatively low spread of infection. Awareness of being in quarantine and proper treatment can reduce the infection rate dramatically. By increasing the awareness of quarantine among the public, we can better control the spread of COVID-19.	NA	1	1	0	1	1	1	1	1	2	1	1	1	1	1	1	1	1	1	1
191	Alanazi, Saad Awadh; Kamruzzaman, M. M.; Alruwaili, Madallah; Alshammari, Nasser; Alqahtani, Salman Ali; Karime, Ali;	E_118	https://doi.org/10.1155/2020/8857346	Measuring and Preventing COVID-19 Using the SIR Model and Machine Learning in Smart Health Care	2020	Kingdom of Saudi Arabia (KSA)	Asia	SIR Model and Machine Learning	Modeling and simulation study	32940000	Secondary data	Population of Smart health care of KSA	Smart health care of KSA categorized into 5 age groups,separated by the total number of males and females	Lockdown	COVID-19 spreads	2.11	0.65	The lockdown case delays the peak point by decreasing the infection and affects the area equality rule of the infected curves.	Measures such as government lockdowns and isolation of individuals are not enough to stop the pandemic. This study recommends that authorities should, as soon as possible, apply a strict long-term containment strategy to reduce the epidemic size successfully.	School closures and lockdowns are not enough to stop the epidemic in KSA.	1	1	1	1	1	1	1	1	2	1	1	1	1	1	1	1	1	1	1
192	Al-Aamri, Amira K.; Al-Harrasi, Ayaman A.; Aal-Abdulsalam, Abdurahman K.; Al-Maniri, Abdullah A.; Padmadas, Sabu S.;	E_119	https://doi.org/10.1136/bmjopen-2020-044102	Forecasting the SARS COVID-19 pandemic and critical care resources threshold in the Gulf Cooperation Council (GCC) countries: population analysis of aggregate data	2021	Gulf Cooperation Council (GCC) countries	Asia	An extended time-dependent SEICRD compartmental model	Predictive modeling study	58500000	Secondary data	Population of GCC countries	Bahrain, Kuwait, Oman, Qatar, United Arab Emirates (UAE) and Saudi Arabia	Social distancing mitigation measure.	Predicted COVID-19 infections, deaths, and ICU and human resources capacity for disease management.	NA	NA	Population-level infection control measures, including social distancing, lockdown, curfew and movement restrictions, appear to have had perceptible effects only in UAE initially and in Qatar and Saudi Arabia, whereas similar measures in other countries seem ineffective.	COVID-19 infections vary daily from 498 per million in Bahrain to over 300 per million in UAE and Qatar, to 9 per million in Saudi Arabia. The cumulative number of deaths varies from 302 per million in Oman to 89 in Qatar. UAE attained its first peak as early as 21 April 2020, whereas Oman had it on 29 August 2020. In absolute terms, Saudi Arabia is predicted to have the highest COVID-19 mortalit…	NA	1	1	1	1	2	2	1	0	2	1	2	2	1	1	3	1	1	0	3
193	Albi, Giacomo; Pareschi, Lorenzo; Zanella, Mattia;	E_120	https://doi.org/10.3934/mbe.2021355	Modelling lockdown measures in epidemic outbreaks using selective socio-economic containment with uncertainty	2021	Germany	Europe	SEIRD-type compartmental model with a social structure	Modeling and simulation study	NA	Secondary data	Population DE	Germany	Containment measures such as social distancing and lockdown	The spread of COVID-19	6.487	0.7	For Germany, the reproduction number, R0, has fallen below the threshold of 1 in the first days of April.	Germany was in the most favorable situation to ease the lockdown without risking a new start of the infection. In the case of Germany the dynamics highlight a significant decrease in the penalization term, this fact is coherent with the timely implementation of social distancing measures. The reopening of social activities if done carefully and progressively for Germany does not lead to a restart…	The impact of relaxation policies may strongly differ from one country to another. A careful strategy of progressive relaxation of containment measures, such as that adopted by some governments, may be able to keep the epidemic under control by restarting various productive activities.	1	1	1	1	1	1	1	1	1	1	1	1	1	1	2	1	1	1	1
194	Albi, Giacomo; Pareschi, Lorenzo; Zanella, Mattia;	E_120	https://doi.org/10.3934/mbe.2021355	Modelling lockdown measures in epidemic outbreaks using selective socio-economic containment with uncertainty	2021	France	Europe	SEIRD-type compartmental model with a social structure	Modeling and simulation study	NA	Secondary data	Population of FR	France	Containment measures such as social distancing and lockdown	The spread of COVID-19	6.5525	0.6	R0 eaches below 1 around April 15th since the green zone for France begins around April 15th.	The relaxation of containment measures was possible while keeping the infection curve under control. The reopening of social activities if done carefully and progressively for France does not lead to a restart of the infection. By varying the degree of relaxation for reopening specific activities, such as schools and workplaces, the relative contributions to controlling or exacerbating the epidem…	The impact of relaxation policies may strongly differ from one country to another. A careful strategy of progressive relaxation of containment measures, such as that adopted by some governments, may be able to keep the epidemic under control by restarting various productive activities.	1	1	1	1	1	1	1	1	1	1	1	1	1	1	2	1	1	1	1
195	Albi, Giacomo; Pareschi, Lorenzo; Zanella, Mattia;	E_120	https://doi.org/10.3934/mbe.2021355	Modelling lockdown measures in epidemic outbreaks using selective socio-economic containment with uncertainty	2021	Italy	Europe	SEIRD-type compartmental model with a social structure	Modeling and simulation study	NA	Secondary data	Population of IT	Italy	Containment measures such as social distancing and lockdown	The spread of COVID-19	6.271	0.7	For Italy, the expected value of R0 falls below 1 around April 1st.	The relaxation of containment measures was possible while keeping the infection curve under control. The reopening of social activities if done carefully and progressively for Italy does not lead to a restart of the infection. By varying the degree of relaxation for reopening specific activities, such as schools and workplaces, the relative contributions to controlling or exacerbating the epidemi…	The impact of relaxation policies may strongly differ from one country to another. A careful strategy of progressive relaxation of containment measures, such as that adopted by some governments, may be able to keep the epidemic under control by restarting various productive activities.	1	1	1	1	1	1	1	1	1	1	1	1	1	1	2	1	1	1	1
196	Albi, Giacomo; Pareschi, Lorenzo; Zanella, Mattia;	E_120	https://doi.org/10.3934/mbe.2021355	Modelling lockdown measures in epidemic outbreaks using selective socio-economic containment with uncertainty	2021	Spain	Europe	SEIRD-type compartmental model with a social structure	Modeling and simulation study	NA	Secondary data	Population of ES	Spain	Containment measures such as social distancing and lockdown	The spread of COVID-19	9.215	0.6	Spain exhibits a green zone starting around April 1st indicating R0 reaches below 1 around this time.	To some extent, Spain was in the most favorable situation to ease the lockdown without risking a new start of the infection. The reopening of social activities if done carefully and progressively for Spain does not lead to a restart of the infection. By varying the degree of relaxation for reopening specific activities, such as schools and workplaces, the relative contributions to controlling or …	The impact of relaxation policies may strongly differ from one country to another. A careful strategy of progressive relaxation of containment measures, such as that adopted by some governments, may be able to keep the epidemic under control by restarting various productive activities.	1	1	1	1	1	1	1	1	1	1	1	1	1	1	2	1	1	1	1
197	Albi, Giacomo; Pareschi, Lorenzo; Zanella, Mattia;	E_120	https://doi.org/10.3934/mbe.2021355	Modelling lockdown measures in epidemic outbreaks using selective socio-economic containment with uncertainty	2021	UK	Europe	SEIRD-type compartmental model with a social structure	Modeling and simulation study	NA	Secondary data	Population of UK	United Kingdom	Containment measures such as social distancing and lockdown	The spread of COVID-19	5.601	0.8	In the UK, R0 rached below 1 between the end of April and the beginning of May.	The situation in the UK highlights that the relaxation of lockdown measures could lead to a resurgence of the infection. By varying the degree of relaxation for reopening specific activities, such as schools and workplaces, the relative contributions to controlling or exacerbating the epidemic are high. There are significant differences between countries, with some facing a resurgence of infectio…	The impact of relaxation policies may strongly differ from one country to another. In the UK any relaxation could determine a strong restart of the epidemic. A careful strategy of progressive relaxation of containment measures, such as that adopted by some governments, may be able to keep the epidemic under control by restarting various productive activities.	1	1	1	1	1	1	1	1	1	1	1	1	1	1	2	1	1	1	1
198	Albi, Giacomo; Pareschi, Lorenzo; Zanella, Mattia;	E_120	https://doi.org/10.3934/mbe.2021355	Modelling lockdown measures in epidemic outbreaks using selective socio-economic containment with uncertainty	2021	US	North America	SEIRD-type compartmental model with a social structure	Modeling and simulation study	NA	Secondary data	Population of US	US	Containment measures such as social distancing and lockdown	The spread of COVID-19	7.7155	0.8	In the US, R0 fell below 1 between the end of April and the beginning of May.	In the US, the relaxation of lockdown measures could lead to a resurgence of the infection. By varying the degree of relaxation for reopening specific activities, such as schools and workplaces, the relative contributions to controlling or exacerbating the epidemic are high. There are significant differences between countries, with some facing a resurgence of infection upon relaxation, while othe…	The impact of relaxation policies may strongly differ from one country to another. In the US, any relaxation could determine a strong restart of the epidemic. A careful strategy of progressive relaxation of containment measures, such as that adopted by some governments, may be able to keep the epidemic under control by restarting various productive activities.	1	1	1	1	1	1	1	1	1	1	1	1	1	1	2	1	1	1	1
199	Aleta, Alberto; Martín-Corral, David; Bakker, Michiel A.; Pastore Y Piontti, Ana; Ajelli, Marco; Litvinova, Maria; Chinazzi, Matteo; Dean, Natalie E.; Halloran, M. Elizabeth; Longini, Ira M., Jr.; Pentland, Alex; Vespignani, Alessandro; Moreno, Yamir; Moro, Esteban;	E_121	https://doi.org/10.1073/pnas.2112182119	Quantifying the importance and location of SARS-CoV-2 transmission events in large metropolitan areas	2022	US	North America	Agent-based model : a stochastic, discrete-time compartmental model on top of the contact network ωijt	Modeling and simulation study	20000000	Secondary data	Population of New York City metro area	New York City, NY metropolitan area	Tracking and Contact Tracing	Infection spreading; Transmission events, R0, superspreading events	3.2	0.8	The reproduction number, Rt, dropped below 1 one week after NPIs were introduced. Most infections occurred in community and workplace layers before NPIs were introduced. Timely implementation of NPIs crucial; a 1-week delay could double peak deaths, while 1-week earlier implementation could reduce death peak significantly.	After NPIs, the proportion of infections in the household layer greatly increased. After NPIs, food, groceries, and shopping venues became the main community settings for transmission. NPIs significantly lowered the frequency of superspreading events but did not prevent their formation. The majority of infections are produced by the minority of infected people: i.e., ∼20% are responsible for more…	Statistics of potential contacts changed due to the introduction of NPIs during the week of 15 March to 22 March.	1	1	1	1	1	1	1	1	1	1	2	1	1	1	1	1	1	1	2
200	Aleta, Alberto; Martín-Corral, David; Bakker, Michiel A.; Pastore Y Piontti, Ana; Ajelli, Marco; Litvinova, Maria; Chinazzi, Matteo; Dean, Natalie E.; Halloran, M. Elizabeth; Longini, Ira M., Jr.; Pentland, Alex; Vespignani, Alessandro; Moreno, Yamir; Moro, Esteban;	E_121	https://doi.org/10.1073/pnas.2112182119	Quantifying the importance and location of SARS-CoV-2 transmission events in large metropolitan areas	2022	US	North America	Agent-based model : a stochastic, discrete-time compartmental model on top of the contact network ωijt	Modeling and simulation study	3800000	Secondary data	Population of Seattle metro area	Seattle, ST metropolitan area	Tracking and Contact Tracing	Infection spreading; Transmission events, R0, superspreading events	2.3	0.9	The reproduction number, Rt, dropped below 1 one week after NPIs were introduced. Most infections occurred in community and workplace layers before NPIs were introduced. Timely implementation of NPIs crucial; a 1-week delay could double peak deaths, while a 1-week earlier implementation could reduce death peak significantly.	The reduction of contacts in Seattle started 1 week earlier than in New York City. After NPIs, food, groceries, and shopping venues became the main community settings for transmission. NPIs significantly lowered the frequency of superspreading events but did not prevent their formation. The majority of infections are produced by the minority of infected people: i.e., ∼20% are responsible for more…	Statistics of potential contacts changed due to the introduction of NPIs during the week of 15 March to 22 March.	1	1	1	1	1	1	1	1	1	1	2	1	1	1	1	1	1	1	2
201	Ali, Sheikh Taslim; Wang, Lin; Lau, Eric H. Y.; Xu, Xiao-Ke; Du, Zhanwei; Wu, Ye; Leung, Gabriel M.; Cowling, Benjamin J.;	E_122	https://doi.org/10.1126/science.abc9004	Serial interval of SARS-CoV-2 was shortened over time by nonpharmaceutical interventions	2020	China	Asia	Probabilistic, individual-based simulated and regression models	Modeling and simulation study	1407	Secondary data	A database of 1407 COVID-19 transmission pairs in mainland China	Mainland China	Nonpharmaceutical interventions, particularly case isolation	Serial interval distributions, reproduction numbers	3.5	0.8	By enhanced nonpharmaceutical interventions, particularly case isolation, mean serial intervals of COVID-19 shortened substantially from 7.8 to 2.6 days within a month (9 January to 13 February 2020) in mainland China. The mean serial intervals were shortened by more than a factor of 3 over the 36-day period.	Enhanced nonpharmaceutical interventions, particularly case isolation, led to substantial shortening of mean serial intervals of COVID-19. Real-time estimation of serial intervals allows for more accurate estimates of reproduction numbers. The serial intervals become shorter based on how much faster the infectors are isolated, regardless of when an infector starts to be infectious before symptom …	Real-time estimation of serial intervals allowing for variation over time provides more accurate estimates of reproduction numbers than using conventionally fixed serial interval distributions. Effective serial intervals may provide better measurements of instantaneous transmissibility (Rt); because they include the effects of possible drivers of transmission—and could be helpful to policy-makers…	1	0	1	1	1	1	1	1	1	1	2	1	1	1	1	1	1	1	1
202	Amaku, Marcos; Covas, Dimas Tadeu; Coutinho, Francisco Antonio Bezerra; Azevedo, Raymundo Soares; Massad, Eduardo;	E_123	https://doi.org/10.6061/clinics/2021/e2639	Modelling the impact of contact tracing of symptomatic individuals on the COVID-19 epidemic	2021	Brazil	South America	S(t); Qs(t); ST(t); E(t); A(t); I(t); Q(t); H(t); G(t); R(t) model	Modeling and simulation study	44639899	Secondary data	Population of São Paulo state	São Paulo state, Brazil	Contact tracing of symptomatic individuals and isolation	Number of COVID-19 cases and deaths	NA	NA	The higher the number of symptomatic individuals isolated per day, the lower the cumulative number of cases and deaths will be. For instance, when 5,000 symptomatic individuals are isolated per day (each of them together with 10 contacts), the number of cases and deaths are reduced by approximately 40% and 50%, respectively.	When the selection efficacy is low (20%), the number of isolated individuals may be as high as 3.2 million after 60 days; for the strategy involving 5000 symptomatic individuals isolated per day together with 10 contacts for each individual. On the other hand, when the selection efficacy is high (80%), approximately 1.6 million individuals are isolated after 60 days.	NA	1	1	1	1	1	1	1	1	1	1	1	1	1	1	3	1	1	1	2
203	Anderson, Sean C.; Edwards, Andrew M.; Yerlanov, Madi; Mulberry, Nicola; Stockdale, Jessica E.; Iyaniwura, Sarafa A.; Falcao, Rebeca C.; Otterstatter, Michael C.; Irvine, Michael A.; Janjua, Naveed Z.; Coombs, Daniel; Colijn, Caroline;	E_124	https://doi.org/10.1371/journal.pcbi.1008274	Quantifying the impact of COVID-19 control measures using a Bayesian model of physical distancing	2020	Canada	North America	SEIR model	Modeling and simulation study	5100000	Secondary data	Population of British Columbia (BC), Canada	British Columbia (BC), Canada	Physical distancing measures	Contact rate and COVID-19 transmission rates	2.95	1.002	Individuals practicing physical distancing in British Columbia are experiencing approximately 0.22 (0.11–0.34 90% CI) of their normal contact rate as of April 11, 2020. This was below the threshold of 0.55 at which prevalence was expected to grow, which left some room to relax distancing measures.	Distancing measures substantially reduced the contact rate in British Columbia; relaxation of distancing measures could be possible but requires monitoring to prevent exponential growth in cases. Physical distancing measures were effective in BC, with a substantial reduction in contact rate. Hospitalizations and ICU admissions declined, indicating the effectiveness of distancing measures.	NA	1	1	1	1	1	1	1	1	1	1	1	1	1	1	1	1	1	1	1
204	Anderson, Sean C.; Edwards, Andrew M.; Yerlanov, Madi; Mulberry, Nicola; Stockdale, Jessica E.; Iyaniwura, Sarafa A.; Falcao, Rebeca C.; Otterstatter, Michael C.; Irvine, Michael A.; Janjua, Naveed Z.; Coombs, Daniel; Colijn, Caroline;	E_124	https://doi.org/10.1371/journal.pcbi.1008274	Quantifying the impact of COVID-19 control measures using a Bayesian model of physical distancing	2020	Canada	North America	SEIR model	Modeling and simulation study	4950000	Secondary data	Population of New Zealand	New Zealand	Physical distancing measures	Contact rate and COVID-19 transmission rates	8.98	1.01	New Zealand was well below its threshold value, with a contact ratio of 0.22 (0.11–0.34).	New Zealand had strong control measures in place, allowing considerable scope for restrictions to be relaxed.	NA	1	1	1	1	1	1	1	1	1	1	1	1	1	1	1	1	1	1	1
205	Anderson, Sean C.; Edwards, Andrew M.; Yerlanov, Madi; Mulberry, Nicola; Stockdale, Jessica E.; Iyaniwura, Sarafa A.; Falcao, Rebeca C.; Otterstatter, Michael C.; Irvine, Michael A.; Janjua, Naveed Z.; Coombs, Daniel; Colijn, Caroline;	E_124	https://doi.org/10.1371/journal.pcbi.1008274	Quantifying the impact of COVID-19 control measures using a Bayesian model of physical distancing	2020	Canada	North America	SEIR model	Modeling and simulation study	19450000	Secondary data	Population of New York	New York	Physical distancing measures	Contact rate and COVID-19 transmission rates	6.57	1.01	New York was progressively closer to its threshold value, with a contact ratio of 0.60 (0.43–0.74).	New York had limited room to relax measures compared to New Zealand but was still below its threshold value.	NA	1	1	1	1	1	1	1	1	1	1	1	1	1	1	1	1	1	1	1
206	Anderson, Sean C.; Edwards, Andrew M.; Yerlanov, Madi; Mulberry, Nicola; Stockdale, Jessica E.; Iyaniwura, Sarafa A.; Falcao, Rebeca C.; Otterstatter, Michael C.; Irvine, Michael A.; Janjua, Naveed Z.; Coombs, Daniel; Colijn, Caroline;	E_124	https://doi.org/10.1371/journal.pcbi.1008274	Quantifying the impact of COVID-19 control measures using a Bayesian model of physical distancing	2020	Canada	North America	SEIR model	Modeling and simulation study	7600000	Secondary data	Population of Washington	Washington	Physical distancing measures	Contact rate and COVID-19 transmission rates	5.02	1	Washington was closer to its threshold value, with a contact ratio of 0.84 (0.79–0.90).	Washington had less room to relax measures compared to New York but was still below its threshold value.	NA	1	1	1	1	1	1	1	1	1	1	1	1	1	1	1	1	1	1	1
207	Anderson, Sean C.; Edwards, Andrew M.; Yerlanov, Madi; Mulberry, Nicola; Stockdale, Jessica E.; Iyaniwura, Sarafa A.; Falcao, Rebeca C.; Otterstatter, Michael C.; Irvine, Michael A.; Janjua, Naveed Z.; Coombs, Daniel; Colijn, Caroline;	E_124	https://doi.org/10.1371/journal.pcbi.1008274	Quantifying the impact of COVID-19 control measures using a Bayesian model of physical distancing	2020	Canada	North America	SEIR model	Modeling and simulation study	21480000	Secondary data	Population of Florida	Florida	Physical distancing measures	Contact rate and COVID-19 transmission rates	4.74	1	Florida was progressively closer to its threshold value, with a contact ratio of 0.86 (0.76–0.96).	Florida had limited room to relax measures compared to Washington but was still below its threshold value.	NA	1	1	1	1	1	1	1	1	1	1	1	1	1	1	1	1	1	1	1
208	Anderson, Sean C.; Edwards, Andrew M.; Yerlanov, Madi; Mulberry, Nicola; Stockdale, Jessica E.; Iyaniwura, Sarafa A.; Falcao, Rebeca C.; Otterstatter, Michael C.; Irvine, Michael A.; Janjua, Naveed Z.; Coombs, Daniel; Colijn, Caroline;	E_124	https://doi.org/10.1371/journal.pcbi.1008274	Quantifying the impact of COVID-19 control measures using a Bayesian model of physical distancing	2020	Canada	North America	SEIR model	Modeling and simulation study	39510000	Secondary data	Population of California	California	Physical distancing measures	Contact rate and COVID-19 transmission rates	5.08	1	California was above its threshold overall, with a contact ratio of 1.15 (1.07–1.23).	California had little room to relax measures, as contacts were above the threshold leading to increasing prevalence. Restrictions were not sufficient to curb the spread of the disease.	NA	1	1	1	1	1	1	1	1	1	1	1	1	1	1	1	1	1	1	1
209	Armaou, Antonios; Katch, Bryce; Russo, Lucia; Siettos, Constantinos;	E_125	https://doi.org/10.3934/mbe.2022409	Designing social distancing policies for the COVID-19 pandemic: A probabilistic model predictive control approach	2022	Italy	Europe	A probabilistic model predictive control (PMPC) approach with SEASQHRD model	Modeling and simulation study	10000000	Secondary data	Population of Lombardy	Lombardy	Social distancing; public awareness campaign	Disease transmission	4.38	1.2	PMPC scheme reduced the number of deaths (estimated at around 4,000 on May 4 instead of 14,000), but the disease spread was not eradicated by May 4. The pressure on hospital infrastructure would be significantly smaller, with a maximum of 3500 hospitalized cases peaking around mid-April, instead of the actual number of cases that exceeded the 13,000-bed capacity of the hospital system. The effect…	The proposed PMPC approach demonstrates utility in addressing COVID-19 transmission and implementing public relaxation policies. Prompt responses and alertness are crucial for addressing emergent and re-emergent infectious diseases. Strengthening public preventative mechanisms and epidemiological surveillance infrastructure is emphasized. Based on a 70-day period from February 24th to May 4th, th…	NA	1	1	1	1	1	1	1	1	2	1	1	1	1	1	1	1	1	1	1
210	Arnst, M.; Louppe, G.; Van Hulle, R.; Gillet, L.; Bureau, F.; Denoël, V.;	E_126	https://doi.org/10.1016/j.mbs.2022.108805	A hybrid stochastic model and its Bayesian identification for infectious disease screening in a university campus with application to massive COVID-19 screening at the University of Liège	2022	Belgium	Europe	A hybrid stochastic model, a compartmental modeling approach	Modeling and simulation study	28371	Primary data	University population	University of Liège	Screening and isolation	Disease spread.	NA	NA	High rate of participation and high test frequency are important factors to reduce disease spread. The daily number of infectious individuals identified by the screening test program was significantly smaller than the daily number of new infections, thus leading to the assessment that the transmission rates were too high the participation rate of about 30%, and the test frequency of once-a-week t…	The hybrid stochastic model allows for assessing screening testing's impact on reducing disease spread in a university campus and its surrounding community. Factors such as participation rate, test frequency, and compliance with isolation are crucial for reducing spread. A high rate of participation and a high test frequency are important factors in reducing disease transmission.	NA	1	1	0	1	1	1	1	1	1	1	1	1	1	1	3	1	1	1	2
211	Arnst, M.; Louppe, G.; Van Hulle, R.; Gillet, L.; Bureau, F.; Denoël, V.;	E_126	https://doi.org/10.1016/j.mbs.2022.108805	A hybrid stochastic model and its Bayesian identification for infectious disease screening in a university campus with application to massive COVID-19 screening at the University of Liège	2022	Belgium	Europe	A hybrid stochastic model, a compartmental modeling approach	Modeling and simulation study	197355	Primary data	Population of surrounding community	Surrounding community of University of Liège	Screening and isolation	Disease spread	NA	NA	High rate of participation and high test frequency are important factors to reduce disease spread. The daily number of infectious individuals identified by the screening test program was significantly smaller than the daily number of new infections, thus leading to the assessment that the transmission rates were too high the participation rate of about 30%, and the test frequency of once-a-week t…	The hybrid stochastic model allows for assessing screening testing's impact on reducing disease spread in a university campus and its surrounding community. Factors such as participation rate, test frequency, and compliance with isolation are crucial for reducing spread. A high rate of participation and a high test frequency are important factors in reducing disease transmission. Exogenous infect…	NA	1	1	0	1	1	1	1	1	1	1	1	1	1	1	3	1	1	1	2
212	Atchison, Christina; Bowman, Leigh Robert; Vrinten, Charlotte; Redd, Rozlyn; Pristerà, Philippa; Eaton, Jeffrey; Ward, Helen;	E_127	https://doi.org/10.1136/bmjopen-2020-043577	Early perceptions and behavioural responses during the COVID-19 pandemic: a cross-sectional survey of UK adults	2020	UK	Europe	Robust Poisson regression model	Predictive modeling study	2108	Primary data	2108 adults living in the UK aged 18 years and over. The response rate was 84.3%.	Conducted with a nationally representative sample of UK adults within 48 hours of the UK Government advising the public to stop non-essential contact with others and all unnecessary travel.	(1) adoption of social distancing measures, (2) ability to work from home, and (3) ability and (4) willingness to self- isolate.	Disease spread	NA	NA	Encourage increased compliance across the population to the levels required to suppress transmission, thereby reducing the strain on national health services.	Overall, 45.2% of respondents reported adopting social distancing measures (avoiding crowded places and avoiding social events) to protect themselves or others from COVID-19. Overall, 1992 (94.2%) respondents reported at least one preventive measure: 85.8% washed their hands with soap more frequently; 56.5% avoided crowded areas and 54.5% avoided social events. Adoption of social distancing measu…	A cross- sectional survey	0	0	1	1	1	1	1	1	1	1	1	1	1	1	3	1	1	1	2
213	Aruffo, Elena; Yuan, Pei; Tan, Yi; Gatov, Evgenia; Gournis, Effie; Collier, Sarah; Ogden, Nick; Bélair, Jacques; Zhu, Huaiping;	E_128	https://doi.org/10.1371/journal.pone.0258648	Community structured model for vaccine strategies to control COVID19 spread: A mathematical study	2022	Canada	North America	Community structured transmission model	Modeling and simulation study	2956024	Secondary data	Population of Toronto	Toronto, Ontario province	Lockdown: Schools and public spaces are closed; Isolatio;	Cumulative cases, transmission rates	2	0.5	The reproduction number decreases if more people receive their test back within 24 hours. Similarly, to maintain the reproduction number below 2, more than 20% of the infectious individuals need to be tested. The basic reproduction number (R0) is reduced by decreasing the tests turnaround time and transmission in the household. An early reopening does not significantly reduce cases compared to a …	Late relaxation of NPIs does not help in controlling the infection, unless contacts are reduced. However, in the lowest transmission scenario, corresponding to a timeframe characterized by lockdowns and low contact rates, even with a 90-day waning immunity, postponing NPI relaxation can result in decreases in cases and deaths, and control of the infection. Under low transmission and a large propo…	NA	1	1	1	1	1	1	1	1	1	1	1	1	1	1	1	1	1	1	1
214	Asgary, Ali; Cojocaru, Monica Gabriela; Najafabadi, Mahdi M.; Wu, Jianhong;	E_129	https://doi.org/10.1186/s12889-020-10153-1	Simulating preventative testing of SARS-CoV-2 in schools: policy implications	2021	Canada	North America	An agent-based model: a modified version of a standard SEIR disease transmission model	Modeling and simulation study	500	Secondary data	Population of students in a schools in Ontario	A school in Ontario with 500 students who represent a proportion of 80% of the school, where the teachers and staff population represents 20%.	Testing strategies and scenarios in schools and self-isolation		3.03	0.874	Testing can be an effective method in controlling the SARS-CoV-2 infection in schools if taken frequently, with expedited test results and self-isolation of infected students at home.	While testing cannot eliminate the risk and has its own challenges, it can significantly control outbreaks when combined with other measures, such as masks and other protective measures.	NA	0	1	1	1	1	1	1	2	2	1	2	1	1	1	1	1	1	1	2
215	Baek, Yae Jee; Lee, Taeyong; Cho, Yunsuk; Hyun, Jong Hoon; Kim, Moo Hyun; Sohn, Yujin; Kim, Jung Ho; Ahn, Jin Young; Jeong, Su Jin; Ku, Nam Su; Yeom, Joon-Sup; Lee, Jeehyun; Choi, Jun Yong;	E_130	https://doi.org/10.1371/journal.pone.0241169	A mathematical model of COVID-19 transmission in a tertiary hospital and assessment of the effects of different intervention strategies	2020	South Korea	Asia	SEIR (susceptible-exposed-infectious-recovered) model	Modeling and simulation study	1850	Secondary data	Hospitalized patients, medical staff, visitors of South Korea	Tertiary hospital in South Korea	Front door screening, quarantine unit for newly admitted patients, early testing of suspected infected people, personal protective equipment	Incidence of COVID-19 within the hospital	5.2	2.2	The early testing (within eight hours) of infected cases and monitoring the quarantine ward for newly hospitalized patients are effective measures for decreasing the incidence of COVID-19 within a hospital (81.3% and 70% decrease in number of incident cases, respectively, during 60 days). Effectiveness is about seven times higher in front door screening of admission wards and ERs without referenc…	Front door screening for detecting suspected cases had only 42% effectiveness. Screening to prohibit the admission of COVID-19 patients was more effective than the measures for patients before the emergency room or outpatient clinic. Some effective measures have a significant influence on the incidence of COVID-19 within a hospital, particularly early testing and monitoring of newly hospitalized …	Screening of an OPD is not a good measure to prevent an outbreak in a hospital setting.	0	1	1	1	1	1	1	1	1	1	1	1	1	1	1	1	1	1	1
216	Barnett-Howell, Zachary; Watson, Oliver John; Mobarak, Ahmed Mushfiq;	E_131	https://doi.org/10.1093/trstmh/traa140	The benefits and costs of social distancing in high- and low-income countries	2021	High- and low-income countries	Worldwide	An age-structured SEIR model	Modeling and simulation study	NA	Secondary data	Populations of high- and low-income countries	Higher-income countries like the UK and USA and lower-income countries, such as Nigeria, Pakistan, and Bangladesh	Social distancing policies	Spread of the disease; predicted mortality	NA	NA	Social distancing policies deliver less value in lower-income countries due to younger populations being less vulnerable to COVID-19. The expected mortality is lower in lower-income countries despite their comparatively more limited healthcare systems.	Social distancing policies may take a heavy toll on the poorest and most vulnerable in lower-income countries, leading to increased hunger, deprivation, and related mortality and morbidity. While mortality falls sharply in the USA and UK when social distancing measures are imposed, the change in mortality is far less responsive in lower-income countries. For higher-income countries like the UK an…	NA	1	1	0	1	3	3	2	3	2	3	3	2	2	1	3	2	1	3	3
217	Bugalia, Sarita; Bajiya, Vijay Pal; Tripathi, Jai Prakash; Li, Ming-Tao; Sun, Gui-Quan;	E_132	https://doi.org/10.3934/mbe.2020318	Mathematical modeling of COVID-19 transmission: the roles of intervention strategies and lockdown	2020	India	Asia	A compartmental epidemic model	Modeling and simulation study	1390006592	Secondary data	Population of India	India	Lockdown, quarantine	The spread of COVID-19; the cumulative and new daily cases	2.149	0.183	If there is a partial or no lockdown case, then the endemic level would be high. Along with this, the high transmission rate ensures a higher level of endemicity. R0 increases with the value of β, and after a certain threshold of β, R0 becomes greater than 1. It implies that up to this threshold value of β, the disease-free equilibrium is stable, but beyond that value of β, the disease-free equil…	From the short time prediction, it is predicted that India may face a crucial phase (approx 6000000 infected individuals within 140 days) shortly due to COVID-19. Numerical results show that COVID-19 may be controllable by reducing the contacts and increasing the efficacy of the lockdown.An increase in quarantine and lockdown and a decrease in transmission rate will reduce R0 and subsequently red…	NA	1	1	1	1	1	1	1	1	1	1	1	1	1	1	1	1	1	1	1
218	Adekunle, Adeshina; Meehan, Michael; Rojas-Alvarez, Diana; Trauer, James; McBryde, Emma;	E_133	https://doi.org/10.1111/1753-6405.13016	Delaying the COVID-19 epidemic in Australia: evaluating the effectiveness of international travel bans	2020	Australia	Australia (Oceania)	A stochastic meta-population model(SEIR)	Modeling and simulation study	NA	Secondary data	International flight travel volumes for 200 countries in March 2018, which were imported to Australia.	International flight travel volumes for 200 countries in March 2018, which were imported to Australia.	International travel bans	Number of imported COVID-19 cases, delay in outbreak	2.63	1.73	Australia would have received over 70 imported cases of COVID-19 compared with the 15 importations actually observed, representing a 79% reduction in expected cases. Australia may have experienced local transmission as early as 15 January and without the travel bans, could have become the Pacific epicentre by mid-February. However, the China travel ban delayed the widespread occurrence of local t…	Travel bans were effective in delaying the spread of COVID-19 into Australia. Strengthening of domestic control measures is needed to prevent further spread.	Overlaying the simulation prediction with observed local cases in Australia suggests more needs to be done to slow down the virus in Australia.	0	1	1	1	1	1	1	1	1	1	1	1	1	1	2	1	1	1	1
219	Akaishi, Tetsuya; Kushimoto, Shigeki; Katori, Yukio; Sugawara, Noriko; Igarashi, Kaoru; Fujita, Motoo; Kure, Shigeo; Takayama, Shin; Abe, Michiaki; Tanaka, Junichi; Kikuchi, Akiko; Abe, Yoshiko; Imai, Hiroyuki; Inaba, Yohei; Iwamatsu-Kobayashi, Yoko; Nishioka, Takashi; Onodera, Ko; Ishii, Tadashi;	E_134	https://doi.org/10.1620/tjem.255.239	COVID-19 Transmission at Schools in Japan	2021	Japan	Asia	Binomial distributions and Bernoulli trial models (using using chi-square tests and Fisher’s exact tests)	Observational study	3303	Primary data	Population of 3,303 non-adults (0-18 years) in the preschool/school ages (1,924 contact at schools, 417 household contacts, 962 contacts at other places)	Schools and non-school environments in Japan	Hand hygiene, physical distancing, wearing masks	RT-PCR test-positive rate, secondary transmission rate	NA	NA	Under the infection prevention measures in place, each contact between an infected person and another individual at school had a 0.5% chance of resulting in a secondary transmission. RT-PCR-positive rate among students: 1.0%, RT-PCR-positive rate in non-school environments: 6.9%. The secondary transmission rate at schools is approximately 0.5% per contact.	Secondary transmission at schools occurs in approximately every 200 contacts with current measures. RT-PCR-positive rates were lower for school contacts compared to household contacts. Secondary attack rates after close contact at schools were lower than those after household contact or close-contact outside schools.	NA	0	0	1	1	2	1	1	0	2	1	2	2	2	1	3	1	1	1	2
220	Akuka, Philip N. A.; Seidu, Baba; Bornaa, C. S.;	E_135	https://doi.org/10.1155/2022/7493087	Mathematical Analysis of COVID-19 Transmission Dynamics Model in Ghana with Double-Dose Vaccination and Quarantine	2022	Ghana	Africa	Extended SEIR model	Modeling and simulation study	1	Secondary data	Population of Ghana	Ghana general population normalized to 1	quarantine	COVID-19 transmission	>1	<1	Quarantine helps to minimize the spread of COVID-19. The disease is expected to become extinct when the basic reproduction number is sufficiently low, which can be achieved by decreasing the parameter β or increasing the parameter τ.	As the transmission (β) and progression rates (μ) increase, then COVID-19 prevalence (infected population) increases, which means that those are directly related with COVID-19 outbreak. Efforts needs to be made to reduce the transmission rate (β) which can be done through mass vaccination and quarantine.	NA	0	0	1	1	1	1	2	1	2	2	1	1	1	1	2	2	3	0	3
221	Albani, Vinicius V. L.; Albani, Roseane A. S.; Bobko, Nara; Massad, Eduardo; Zubelli, Jorge P.;	E_136	https://doi.org/10.1186/s12889-022-14155-z	On the role of financial support programs in mitigating the SARS-CoV-2 spread in Brazil	2022	Brazil	South America	SEIR-like model.	Modeling and simulation study	NA	Secondary data	Population of Brazilian states	Brazilian states, grouped into five geographic regions: North (N), Northeast (NE), Central-West (CW), Southeast (SE), and South (S)	social isolation; financial support programs (“Auxilio Emergencial” (AE))	The accumulated number of infections and deaths; COVID-19 spread	3	0.8	If the AE(Auxilio Emergencial) was not operational during the frst wave of COVID-19 infections, the accumulated number of infections and deaths could be 6.5 (90% CI: 1.3–21) and 7.9 (90% CI: 1.5–23) times higher, respectively, in comparison with the actual implementation of AE	The AE implemented in Brazil had a significant influence on social isolation by allowing those in need to stay at home, which would reduce the expected number of infections and deaths. AE was suspended from January to March 2021, which means that, during the second wave, the states’ populations were economically vulnerable. This seems to have influenced social isolation.	NA	0	1	1	1	1	1	1	1	2	1	2	1	1	1	2	1	1	1	2
222	Almeida, G. B.; Vilches, T. N.; Ferreira, C. P.; Fortaleza, C. M. C. B.;	E_137	https://doi.org/10.1038/s41598-021-90118-5	Addressing the COVID-19 transmission in inner Brazil by a mathematical model	2021	Brazil	South America	Age structured Si(t)Ei(t)Ii(t)Qi(t)Ri(t) (SEIQR) model and clustering	Modeling and simulation study	5012896	Secondary data	Population of the 29 municipalities of Brazil	Inner Brazil (29 municipalities of Brazil)	Social distancing and detecting, followed by isolating infected ones	Disease transmission	6.65	0.46	Over time, Rt slowly decreases until June. Although Rt achieved values even lower than one during the epidemic’s course, this was not able to control the outbreak in any part of the country. Itumbiara would probably not reach the needed reduction because it has a high R0 (= 6.65), indicating that it would be necessary to increase even more the control efforts. For Sobral and Dourados, both cities…	There is a large variation among control efficacy in the group of municipalities under study, reflecting the country’s heterogeneity, especially in inner Brazil. Considering only the four cities (Itumbiara-GO, Água Branca-AL, Sobral-CE, Dourados-MS), reducing the contact rate by 20% caused a variation from 1% to 55% in reducing the number of cases. Moreover, this variation increases when the frac…	The effectiveness of control may be different across the country, and understanding it can help set up public health strategies.	0	1	1	1	1	2	0	1	1	1	2	2	1	1	1	1	1	1	2
223	Alonso, Sergio; Català, Martí; López, Daniel; Álvarez-Lacalle, Enric; Jordan, Iolanda; García-García, Juan José; Fumadó, Victoria; Muñoz-Almagro, Carmen; Gratacós, Eduard; Balanza, Núria; Varo, Rosauro; Millat, Pere; Baro, Bàrbara; Ajanovic, Sara; Arias, Sara; Claverol, Joana; de Sevilla, Mariona Fernández; Bonet-Carne, Elisenda; Garcia-Miquel, Aleix; Coma, Ermengol; Medina-Peralta, Manuel; Fina,…	E_138	https://doi.org/10.1371/journal.pone.0263741	Individual prevention and containment measures in schools in Catalonia, Spain, and community transmission of SARS-CoV-2 after school re-opening	2022	Spain	Europe	Stochastic computational model	Observational study	1552093	Primary data	Population of 1,436,680 pupils and 115,413 teachers and other staff members in Catalonia, Spain (Population of Catalonia = 7727029)	Catalan schools, Spain	Prevention and containment measures in school reopening; Quarantine	SARS-CoV-2 infections, COVID-19 cases, Effective reproduction number (R*)	1.5	0.3	Preventive measures in those schools appeared to be working for early detection, and rapid containment of transmission should be maintained for the adequate and safe functioning of normal academic and face-to-face school activities.	There were 30.486 infections (2.12%) documented among the circa 1.5M pupils, with cases detected in 54.0% and 97.5% of the primary and secondary centres, respectively. There is a clear inverse correlation between the number of secondary cases with longer quarantine periods up to 10 days, for all values of R*. However, the additional decrease in secondary infections remains modest between 10 and 1…	NA	0	0	1	1	1	2	1	2	2	1	2	1	1	1	1	2	1	2	2
224	Ambikapathy, Bakiya; Krishnamurthy, Kamalanand;	E_139	https://doi.org/10.2196/19368	Mathematical Modelling to Assess the Impact of Lockdown on COVID-19 Transmission in India: Model Development and Validation	2020	India	Asia	Framework of ordinary differential equations	Modeling and simulation study	NA	Secondary data	General population of India	Country-level (India)	Lockdown (4, 14, 21, 42, and 60 days scenarios)	COVID-19 transmission rates; The number of COVID-19 cases	NA	NA	There is a significant reduction in cases for 14 and 21 days of lockdown; substantial reduction for 42 days of lockdown. The lockdown interventions exceeding 42 days do not result in measurable improvement. For 21-day lockdown: Predicted cases reduced from 378,036 (non-intervention) to 70,424 at 110 days. <br> - For 42-day lockdown: Predicted cases reduced to 42,950.	The implementation of a strict lockdown for at least 21 days is expected to reduce the transmission of COVID-19. However, a further extension of up to 42 days is required to significantly reduce the transmission of COVID-19 in India. Any relaxation in the lockdown may lead to exponential transmission, resulting in a heavy burden on the healthcare system in the country. For the scenario of “panic …	The implementation of a 21-day lockdown is necessary to slow down the progression of the COVID-19 epidemic in India.	1	1	1	1	2	2	2	2	1	2	2	2	2	2	3	2	2	2	3
225	Anderez, Dario Ortega; Kanjo, Eiman; Pogrebna, Ganna; Kaiwartya, Omprakash; Johnson, Shane D.; Hunt, John Alan;	E_140	https://doi.org/10.3390/s20174967	A COVID-19-Based Modified Epidemiological Model and Technological Approaches to Help Vulnerable Individuals Emerge from the Lockdown in the UK	2020	UK	Europe	SEIR-v model	Modeling and simulation study	67838235	Secondary data	Population of UK	Vulnerable individuals of UK	NPIs(self-isolation, social distancing, schools closure, lockdown)	Mortality rate of COVID-19; The number of deaths	NA	NA	Reducing the exposure of vulnerable people to the virus by 10% and 20% could prevent approximately 3,681 and 7,406 deaths, respectively.	Reductions in the exposure of vulnerable groups to the disease from June 2020 also greatly decrease the number of further deaths. By combining very dense contact tracing data from smartphone apps and wristband signals with information about infection status and symptoms, vulnerable people can be protected and kept safe. An average of 3681 deaths can still be saved by only reducing by 10% the expo…	NA	1	1	1	1	1	1	1	1	2	1	1	1	1	1	3	1	1	1	2
226	Andronico, Alessio; Tran Kiem, Cécile; Paireau, Juliette; Succo, Tiphanie; Bosetti, Paolo; Lefrancq, Noémie; Nacher, Mathieu; Djossou, Félix; Sanna, Alice; Flamand, Claude; Salje, Henrik; Rousseau, Cyril; Cauchemez, Simon;	E_141	https://doi.org/10.1038/s41467-021-21944-4	Evaluating the impact of curfews and other measures on SARS-CoV-2 transmission in French Guiana	2021	France	Europe	A deterministic mathematical model	Modeling and simulation study	290691	Secondary data	Population of French Guiana	French Guiana	Curfews, targeted lockdowns	COVID_19 disease spread; Basic reproduction number	1.71	1.14	The combination of these interventions coincided with a reduction in the basic reproduction number of SARSCoV-2 from 1.7 to 1.1, which was sufficient to avoid hospital saturation. The strict curfew measures were successful at reducing transmission. With these reduced transmission rates, projections of the number of hospital and ICU beds required at the peak dropped to 28 [17,42] ICU beds and 162 …	The average probability of hospitalization upon infection would be 1.1% [0.6%, 1.8%] in this population. This means that, for the same number of infections, we expected 0.32 times as many hospitalizations in French Guiana as in metropolitan France. This implies that the risk of hospitalization following infection was 0.3 times that of metropolitan France and about 20% of the population was infect…	NA	1	1	1	1	1	1	1	1	1	1	1	1	1	1	1	1	1	1	1
227	Arinaminpathy, Nimalan; Das, Jishnu; McCormick, Tyler H.; Mukhopadhyay, Partha; Sircar, Neelanjan;	E_142	https://doi.org/10.1016/j.epidem.2021.100477	Quantifying heterogeneity in SARS-CoV-2 transmission during the lockdown in India	2021	India	Asia	Bayesian shrinkage to eastimate ‘per-contact infectiousness’ (PCI); Negative binomial distribution	Modeling and simulation study	30000000	Secondary data	Population of Punjab	Punjab, a major state in India	Lockdown; contact tracing	epidemic spread	NA	NA	An alternative strategy with a pilot subset size of only 5 contacts can identify 80 % of infections, with <40 % of the contact tracing effort. If an individual caused at least one onward infection, there is a 79 % chance that they caused at least two onward infections.	Most (76 %) of infected cases show no evidence of onward transmission amongst any of their contacts. A negative binomial distribution with parameters R = 0.067 and k = 0.1 captures these individuals, as well as the right-hand tail of the distribution, for example, the 10% of individuals accounting for about 80 % of transmission in this data. The majority of cases appear not to infect any others. …	NA	1	0	1	1	1	1	1	1	2	1	2	1	2	1	3	1	1	1	2
228	Arslan, Seyma; Ozdemir, Muhammed Yusuf; Ucar, Abdullah;	E_143	https://doi.org/10.3389/fpubh.2020.575145	Nowcasting and Forecasting the Spread of COVID-19 and Healthcare Demand in Turkey, a Modeling Study	2021	Turkey	Asia	A SEIR-based simulator (TURKSAS) with age structured	Modeling and simulation study	81867221	Secondary data	Population of Turkey	Turkey Population Age 0-9; 10-19;20-29;30-39;40-49;50-59;60-69;70-79;80-89;90-99;100+	NPI such as lockdown	The expected number of infected people and deaths, and ICU and non-ICU bed needs over time	3	0.98	If a curfew were declared for the 21-64 age group, Rt would drop to just below 1 (0.98), and the pandemic would tend toward an end (i.e., a non-exponential increase in infection rate). The estimated number of infected people in Turkey on March 21 was 123,030. In the second and third scenarios compliance with NPIs makes a difference of 94,303 expected deaths. In both scenarios, the predicted peak …	Predictions show that around 16 million people can be prevented from being infected and 94,000 deaths can be prevented by full compliance with the measures taken. Modeling epidemics and establishing decision support systems is an important requirement.	NA	0	1	1	1	1	1	1	1	2	1	1	1	1	1	1	1	1	1	1
229	Avila-Ponce de León, Ugo; Avila-Vales, Eric; Huang, Kuanlin;	E_144	https://doi.org/10.3390/v14010158	Modeling the Transmission of the SARS-CoV-2 Delta Variant in a Partially Vaccinated Population	2022	US	North America	SPFEIARD model	Modeling and simulation study	NA	Secondary data	Population of US	US	NPIs	new infections	>2	<1	Given the low transmission rate due to the implementation of NPIs, new infections would level off to 2.00 x 10^6 symptomatic cases per day until the end of December 2021 at a 50% vaccination rate.	Only in the case of high transmission (no or minimal NPI) will breakthrough cases start decreasing early in November 2021 in contrast with unvaccinated individuals until early January 2022, when breakthrough cases will increase with unvaccinated individuals. The number of infected individuals was shown to be a magnitude greater (~10×) in the unvaccinated subpopulation compared to the vaccinated s…	NA	1	1	1	1	1	1	1	2	1	1	1	2	1	1	2	1	2	1	2
230	Badr, Hamada S.; Du, Hongru; Marshall, Maximilian; Dong, Ensheng; Squire, Marietta M.; Gardner, Lauren M.;	E_145	https://doi.org/10.1016/S1473-3099(20)30553-3	Association between mobility patterns and COVID-19 transmission in the USA: a mathematical modelling study	2020	US	North America	A generalised linear model (GLM) for each county	Predictive modeling study	NA	Secondary data	Population of each county in US	Each county of US	Social distancing	COVID-19 growth rate	NA	NA	Social distancing played a crucial role in the reduction of case growth rates in multiple US counties during March and April. There was evidence of different levels of social distancing across states, with only Washington DC reducing trips to below 50% of the baseline rate, and the rest of the 50 states moving around 53–90% of baseline levels. Many of the southern states, which implemented tempor…	Social distancing led to a significant decrease in the COVID-19 case growth rate, with correlations between mobility reduction and decreased case growth rates observed in 20 out of 25 counties. The lagged effect of mobility reduction, typically 9–12 days, correlated with the decrease in COVID-19 growth rate. The findings were consistent across county and state-level analyses, suggesting a general…	Social distancing helps to reduce the spread of COVID-19 and should remain part of personal and institutional responses to the pandemic until a vaccine is widely available. Consistency across results suggested robust findings, transferrable to other locations in the USA.	1	0	0	1	1	1	1	2	2	1	2	2	2	1	3	1	1	2	3
231	Bai, Lu; Lu, Haonan; Hu, Hailin; Smith, M. Kumi; Harripersaud, Katherine; Lipkova, Veronika; Wen, Yujin; Guo, Xiuyan; Peng, Wei; Liu, Chenwei; Shen, Mingwang; Shen, Alfred Chixiong; Zhang, Lei;	E_146	https://doi.org/10.1016/j.puhe.2020.12.018	Evaluation of work resumption strategies after COVID-19 reopening in the Chinese city of Shenzhen: a mathematical modeling study	2021	China	Asia	M-SEITR model with a multinomial distribution	Modeling and simulation study	22500000	Secondary data	Shenzhen population	Shenzhen	Wearing mask	The number of cumulative infections	5	0.6	The strict control of imported cases and extensive use of facial masks play a key role in COVID-19 prevention. Imported cases account for most (58.6%) of all reported cases in Shenzhen. In particular, imported cases from Hubei account for 37.7%. If Shenzhen maintains strict control measures, regarding the inflow population, and its citizens maintain a high level of mask usage, even after the resu…	Imported cases account for most (58.6%) of the early reported cases in Shenzhen. We demonstrated that with strict inflow population control and a high level of mask usage after work resumption, various resumptions resulted in only an insignificant difference in the number of cumulative infections. Shenzhen may experience this second wave of infections approximately two weeks after the traffic res…	N_Shenzhen(t): The population function of Shenzhen=22,500,000(Jan 1st); N_Hubei: The total population of Hubei Province = 58500000; N_China: The population of the whole country = 1400050000; The COVID-19 epidemic in Shenzhen would mainly result from imported cases and household transmission, with the local public transmission being relatively limited.	0	1	0	1	1	1	1	1	1	1	1	1	1	1	1	1	1	1	1
232	Bajiya, Vijay Pal; Bugalia, Sarita; Tripathi, Jai Prakash;	E_147	https://doi.org/10.1063/5.0021353	Mathematical modeling of COVID-19: Impact of non-pharmaceutical interventions in India	2020	India	Asia	SEQIJR epidemic model (A compartmental epidemic model incorporating quarantine and isolation compartments)	Modeling and simulation study	13466641	Secondary data	Population of India	India as a whole	Isolation; Quarantine; contact-tracing	The number of cumulative confirmed cases	2.0239	0.5	The implementation of almost perfect isolation in India and a 33.33% increment in contact tracing on June 26, 2020, may reduce the number of cumulative confirmed cases of COVID-19 in India by around 53.8% at the end of July 2020. Nationwide lockdown with high efficiency can diminish COVID-19 cases drastically, but combined NPIs may accomplish the strongest and most rapid impact on the spreading o…	The number of cumulative confirmed cases of COVID-19 will be around 14 × 10^5 at the end of July 2020 in India with the baseline parameter values and will increase continuously. Around 37% reduction in the number of cumulative confirmed cases from the baseline scenario will be noticed at the end of July 2020 by increasing the lockdown efficiency by 28% on June 26, 2020, and other parametric value…	The nationwide lockdown with high efficiency can diminish COVID-19 cases drastically. Furthermore, a suitable combination of lockdowns combined with NPIs may accomplish the strongest and most rapid impact on the spreading of COVID-19 in India.	1	1	0	1	1	1	1	1	1	1	1	1	1	1	1	1	1	1	1
233	Bajiya, Vijay Pal; Bugalia, Sarita; Tripathi, Jai Prakash; Martcheva, Maia;	E_148	https://doi.org/10.1080/17513758.2022.2116493	Deciphering the transmission dynamics of COVID-19 in India: optimal control and cost effective analysis	2022	India	Asia	Su(t)Sq(t)E(t)Ia(t)I(t)Ih(t)R(t) model	Modeling and simulation study	1368163200	Secondary data	Population of India	India as a whole	Lockdown; sociall distancing; awareness; use of face masks ; isolation; quarantine	COVID-19 infection	1.3649	0.9529	For increasing the values of the proportion of individuals that wear face masks in public (PM), and the efficacy of face masks (EM), the value of the basic reproduction number, R0, decreases. For increasing values of the rate at which quarantined people go back to unquarantined susceptible people(ζ), the value of R0 increases drastically, even when the model parameter q has a small value. This in…	The implementation of lockdown, social distancing, and awareness only, has the highest cost-effectiveness in controlling the infection.	In case of a low quarantine rate, if the quarantined people go back to unquarantined susceptible, then it may be harmful to the disease transmission dynamics.	1	1	1	1	1	1	1	1	1	1	1	1	1	1	1	1	1	1	1
234	Belloir, Antoine; Blanquart, François;	E_149	https://doi.org/10.1016/j.epidem.2021.100445	Estimating the global reduction in transmission and rise in detection capacity of the novel coronavirus SARS-CoV-2 in early 2020	2021	79 countries and states	Worldwide	Deterministic transmission model based on the renewal equation	Modeling and simulation study	4200000000	Secondary data	Population of the 79 countries and states	For age categories 0–9, 10–19, …, 80+, for different states and countries	Social distancing, testing and isolation	Infection rates, probability of detection; the predicted total number of infected	3.7	0.98	In most regions, we find a strong reduction in transmissibility accompanied by an increase in detection capacity. The basic reproduction number R0,t decreased from 3.7 on average across countries at the first date when 5 daily cases were reached, to 0.98 as of the 8th of May.	The attack rate was smaller than 2% in 47 regions out of 79. The reduction in the number of susceptible individuals that could lead to herd immunity was thus very small in most regions, assuming that all individuals are initially susceptible. On average detection and isolation only prevent 46% of the transmission of a detected individual. The reductions in transmissibility from the beginning of t…	NA	0	1	1	1	1	1	1	1	1	1	1	1	1	1	1	1	1	1	1
235	Bhattacharjee, Satarupa; Liao, Shuting; Paul, Debashis; Chaudhuri, Sanjay;	E_150	https://doi.org/10.1038/s41598-021-04494-z	Inference on the dynamics of COVID-19 in the United States	2022	US	North America	A multi-compartment model based on interpretable time-varying parameters	Modeling and simulation study	NA	Secondary data	Population of each states of US	States of the US	Lockdown; sociall distancing	Number of confrmed infections, deaths, hospitalizations	1.5	0.5	A higher testing rate leads to suppression and an eventual decline in the number of infected individuals, hospitalizations, and deaths.	The curves are clearly fattened when the confirmed fraction, θ (t) is increased by 30%. Non-increasing patterns shown in the cumulative compartments, Ct, and Dt, indicate a containment of the disease. Te computed γˆ, that is, the rate for an asymptomatic person turning symptomatic on a particular day is the smallest in Arizona and largest in Tennessee. This estimate is smaller than 0.001 for Ariz…	NA	1	1	1	1	1	1	1	1	2	1	1	1	1	1	2	1	1	1	1
236	Bitar, Sandro; Steinmetz, Wilhelm Alexander;	E_151	https://doi.org/10.1590/0001-3765202020200615	Scenarios for the Spread of COVID-19 in Manaus, Northern Brazil	2020	Brazil	South America	SIQR model	Modeling and simulation study	1964487	Secondary data	90% of the population of the municipality of Manaus ( 90% of 2,182,763 inhabitants), Northern Brazil	City of Manaus, Northern Brazil	Social distancing and isolation	The peak of infectious individuals (active cases); Number of infectious individuals	3.7	0.99	Without containment: >50,000 infectious individuals before the end of April 2020. With strict lockdown: <50,000 infectious individuals in the first half of June 2020. Without containment measures, more than 50,000 active cases are projected and this mark may be exceeded before the end of April. By increasing the degree of social distance, the occurrence of this number of cases can be gradually po…	Strict and extensive social distancing (lockdown) would significantly reduce the number of infectious individuals. Increased testing or collective awareness would only be effective if implemented early. Social distance measures such as “stay-at-home” recommendations reduce and postpone the peak in the number of active cases. An increase in the number of isolated infectious individuals can be achi…	Variations in contact rate (w) and isolation rate (η) were modeled. Assumed infectious period: 14.25 days. Modeled scenarios with different social distancing and isolation rates.	0	1	1	1	1	1	1	1	2	1	2	1	1	1	1	1	1	1	1
237	Borracci, Raul A. and Giglio, Norberto D.	E_152	http://www.scielo.org.ar/scielo.php?pid=S0025-76802020000500002&script=sci_arttext&tlng=en	Forecasting the effect of social distancing on COVID-19 autumn-winter outbreak in the metropolitan area of Buenos Aires	2020	Argentina	South America	SEIaIsQeQsIhRD model	Modeling and simulation study	14339380	Secondary data	Population of the metropolitan area of Buenos Aires	Metropolitan area of Buenos Aires	social distancing; quarantine, isolation	The number of infectious symptomatic cases; peak of symptomatic cases; epidemic spread	1.3	1	In a low-intervention scenario including only 2-week isolation for international travelers and their contacts, the model estimated a maximum peak of nearly 90,000 symptomatic cases for early May. For an intervention scenario with mandatory quarantine for 5 months, the curve of cases flattened and receded as the proportion of quarantined individuals increased. The curve of cases flattened and rece…	The maximum peak was expected to appear between May 8 and Jul 8 depending on the quarantine strategy, and the average number of infectious symptomatic cases were 46 840, 30,494, 23,164, 16,179, and 13,196 when 10%, 20%, 30%, 40%, and 50% of the population remained in a 5-month-term continuous quarantine, respectively. Only mandatory quarantine was able to delay the maximum peak of infection and s…	NA	1	1	1	1	1	1	1	1	1	1	1	1	1	1	1	1	1	1	1
238	Bosetti, Paolo and Tran Kiem, Cécile and Andronico, Alessio and Colizza, Vittoria and Yazdanpanah, Yazdan and Fontanet, Arnaud and Benamouzig, Daniel and Cauchemez, Simon	E_153	https://doi.org/10.1186/s12916-022-02235-1	Epidemiology and control of SARS-CoV-2 epidemics in partially vaccinated populations: a modeling study applied to France	2022	France	Europe	Age-stratified SEEIR model	Modeling and simulation study	65249843	Secondary data	The metropolitan French population	The metropolitan French population: is divided into 13 age groups: [0-10), [10-18), [18-30), [30-40), [40-45), [45-50), [50-55), [55-60), [60-65), [65-70), [70-75), [75-80) and ≥ 80.	Repeated testing and Nonpharmaceutical interventions such as social distancing, protective measures and mask-wearing	Number of hospitalizations, Number of infections	5	3	Non-pharmaceutical interventions applied to all ages reducing the overall transmission rates by 10%, 20%, 30%, and 40% would reduce the peak of hospitalizations by 39%, 70%, 90%, and 97%, respectively. If these measures were only targeted toward the few unvaccinated individuals (29% of the population), we could still reach 27%, 51%, 72%, and 87% peak reductions, respectively.	Unvaccinated adults ≥60 years old represent 3% of the population but 43% of hospitalizations. Given limited vaccine coverage, children aged 0–17 years old represent a third of infections and are responsible for almost half of transmissions. Reducing transmission rates by 20% would be sufficient to make the peak of hospitalizations drop below the levels observed during the second wave of 2020.	Given the residual risk of infection in vaccinated individuals with the Delta variant, substantial gains can be made if vaccinated individuals mitigate their risk of infection for example by wearing masks.	0	1	1	1	1	1	1	1	1	1	1	1	1	1	1	1	3	1	2
239	Bouchnita, Anass and Chekroun, Abdennasser and Jebrane, Aissam	E_154	https://doi.org/10.3389/fpubh.2020.559693	Mathematical Modeling Predicts That Strict Social Distancing Measures Would Be Needed to Shorten the Duration of Waves of COVID-19 Infections in Vietnam	2021	Vietnam	Asia	SEIR type model and a multi-scale approach	Modeling and simulation study	97338579	Secondary data	Total population in Vietnam	Urban areas of Vietnam	Social Distancing Measures	Disease spread; the evolution of the epidemics; The the peak of COVID-19	4	3.34	Both models show that the adoption of relaxed social distancing measures reduces the number of infected cases but does not shorten the duration of the epidemic waves. Whereas, more strict measures would lead to the containment of each epidemic wave in one and a half months. When a full lockdown was imposed on April 1, 2020, the peak was reached on the same day when the lockdown was imposed. The e…	If the contact rate is below 0.08 × β, then the epidemic is contained in <2 months. More strict social distancing measures that reduce the contact rate by more than 95% would contain the epidemic in a period ranging from a month to a month and a half. We then look for the effect of the duration of the intervention on the evolution of the epidemic. The results suggest that the epidemic can persist…	NA	1	1	1	1	1	1	1	1	1	1	1	1	1	1	2	1	1	1	1
240	Browne, Cameron J. and Gulbudak, Hayriye and Macdonald, Joshua C.	E_155	https://doi.org/10.1016/j.jtbi.2021.110919	Differential impacts of contact tracing and lockdowns on outbreak size in COVID-19 model applied to China	2022	China	Asia	SEISqEqIqScEcIcR model	Modeling and simulation study	NA	Secondary data	Population of Hubei	Hubei	Lockdowns: self-quarantine and contact tracing	The cumulative cases	4.07	0.5	Reducing self-quarantine (σ) to 10% of its estimated value (delaying self-quarantine of most of the population by 10 days), has a large impact on an outbreak.	The decrease in final outbreak size due to contact tracing was only 1.6% (Hubei).	NA	1	1	0	1	1	1	1	1	1	1	1	1	1	1	2	1	1	1	1
241	Browne, Cameron J. and Gulbudak, Hayriye and Macdonald, Joshua C.	E_155	https://doi.org/10.1016/j.jtbi.2021.110919	Differential impacts of contact tracing and lockdowns on outbreak size in COVID-19 model applied to China	2022	China	Asia	SEISqEqIqScEcIcR model	Modeling and simulation study	NA	Secondary data	Population of China without Hubei	China less Hubei	Lockdowns: self-quarantine and contact tracing	The cumulative cases	2.47	0.5	Rapidly implemented lockdowns contained the outbreak, where a delay of 2 weeks in 95% of the susceptible population being self-quarantined would result in a 10-fold increase in cumulative cases. Although contact tracing had little effect (2%) on the final outbreak size, it ‘‘flattened the curve”, reducing peak infected by 34%.	The decrease in final outbreak size due to contact tracing was only 5.6% (China less Hubei). The reduction in Re with or without contact tracing due to self-quarantine/lockdowns was the major factor in rapidly containing the outbreak in China. with sufficiently large contact tracing coverage, outbreak size can be significantly reduced when there is a less stringent lockdown (less total quarantine…	NA	0	1	0	1	1	1	1	1	1	1	1	1	1	1	2	1	1	1	1
242	Caetano, Constantino and Morgado, Maria Luísa and Patrício, Paula and Leite, Andreia and Machado, Ausenda and Torres, André and Pereira, João Freitas and Namorado, Sónia and Sottomayor, Ana and Peralta-Santos, André and Nunes, Baltazar	E_156	https://doi.org/10.1016/j.vaccine.2022.10.007	Measuring the impact of COVID-19 vaccination and immunity waning: A modelling study for Portugal	2022	Portugal	Europe	Age-structured SEIR deterministic model	Modeling and simulation study	10295909	Secondary data	Population of Portugal	Age structured as 0-4;5-9;10-14;15-19;20-24;25-29;30-34;35-39;40-44;45-49;50-54;55-59;60-64;65-69;70-74;75+	non-pharmaceutical interventions (NPIs), such as mask usage and social distancing	COVID-19 spread	2.5	0.8	The Rt impact results considering the presence of NPIs show that epidemic control might be feasible under the present setting if soft NPIs are maintained, such as using masks and social distancing.	In the scenario with no NPIs, we can observe that values of Rt below 1 can only be achieved with the vaccination of at least the age groups above 12 years old, vaccine effectiveness above 85%, and considering that the Delta variant has a similar transmission dynamics as the original strain (R0 =2.5). The results for the scenario with NPIs in place show that an Rt below 1 can be achieved for all c…	The researchers are saying that mask use makes these disease-spreading interactions 47% less likely. The Rt impact results considering the presence of NPIs show that epidemic control might be feasible under the present setting if soft NPIs are maintained, such as mask use and social distancing.	1	1	1	1	1	1	1	1	1	1	1	1	3	2	1	1	3	2	3
243	Calafiore, Giuseppe Carlo and Fracastoro, Giulia	E_157	https://doi.org/10.1371/journal.pone.0264324	Age structure in SIRD models for the COVID-19 pandemic-A case study on Italy data and effects on mortality	2022	Italy	Europe	Age structure in SIRD models	Modeling and simulation study	59641488	Secondary data	Age-stratified Italian population	Age stratified as 0-9; 10-19; 20-29; 30-39; 40-49; 50-59; 60-69; 70-79; 80-89; 90+ years	lockdown policies; school openings	Mortality of the COVID-19 disease per age class; the cumulative number of deaths	NA	NA	Even though the restrictions are reinforced only for three classes(70-79 years; 80-89 years; 90+ years), the effects are visible in all the age classes, significantly reducing the spread of the contagion and the overall number of deaths.	Control measures focused to specific age groups may bring benefits in terms of reduction of the overall mortality rate. Selective restrictions applied only to the eldest age classes can significantly reduce the spread of the epidemic, while relaxing the restrictions on the youngest age classes yields a negligible variation in the overall mortality rate. It is important to observe that a selective…	NA	1	1	1	1	1	1	1	1	1	1	1	1	1	1	3	1	1	1	2
244	Canabarro, Askery and Tenório, Elayne and Martins, Renato and Martins, Laís and Brito, Samuraí and Chaves, Rafael	E_158	https://doi.org/10.1371/journal.pone.0236310	Data-driven study of the COVID-19 pandemic via age-structured modelling and prediction of the health system failure in Brazil amid diverse intervention strategies	2020	Brazil	South America	Age-structured census-based SIRD-like epidemiological model	Modeling and simulation study	211319631	Secondary data	Brazilian population stratified by age	Age stratified as 0-9, 10-19, 20-29, 30-39, 40-49, 50-59, 60-69, 70-79, 80+	social distancing and voluntary home quarantine	The number of infected individuals	2.95	NA	Non-pharmaceutical interventions(gi) influences directly the spread of the disease, having a strong effect on the efficacy of the infection process and can be interpreted as alterations of the βi parameter, resulting in an effective βi^eff = giβi due to the imposed control measure. Quarantine, not only protects the health system but also significantly reduces the number of deaths.	Even though the current NPI measures taken in Brazil have led to a substantial decrease in the number of infections as compared to no NPI since the beginning of the reported cases in Brazil, the current measures are not enough to prevent the collapse of the health system in a short period with millions of infected persons. Even with the combination of CSU, HVQ, and SD60+ taking place, our model p…	NA	1	1	1	1	1	1	1	1	2	1	1	1	1	1	1	1	1	1	1
245	Candel, Francisco Javier and Viayna, Elisabet and Callejo, Daniel and Ramos, Raul and San-Roman-Montero, Jesús and Barreiro, Pablo and Carretero, María Del Mar and Kolipiński, Adam and Canora, Jesus and Zapatero, Antonio and Runken, Michael Chris	E_159	https://doi.org/10.3390/v13050917	Social Restrictions versus Testing Campaigns in the COVID-19 Crisis: A Predictive Model Based on the Spanish Case	2021	spain	Europe	A modified SEIR epidemiological model	Modeling and simulation study	47300000	Secondary data	Spanish population stratified by age using 5-year intervals	Age stratified as 0-4, 5-9, 10-14, 15-19, 20-24, 25-29, 30-34, 35-39, 40-44, 45-49, 50-54, 55-59, 60-64, 65-69, 70-74, 75-79, 80+	NPIs(lockdown/mobility restrictions and testing rates)	COVID-19 cases, hospitalizations and deaths	NA	NA	Increased test sensitivity may lead to a reduction of cases, hospitalizations and deaths and to the implementation of pooling techniques that can increase throughput testing capacity	Both increased testing and stringency reduced cases, hospitalizations, and deaths. Scenario 4 (high testing rate increase with no stringency increase) and scenario 7 (moderate stringency increase with no testing rate increase) would lead to similar reductions in cases, hospitalizations, and deaths. A 3-fold testing rate increase with no stringency increase (scenario 2) would begin to bend the cur…	NA	1	1	1	1	1	1	1	1	1	1	1	1	1	1	3	1	2	1	2
246	Candido, Darlan S. and Claro, Ingra M. and de Jesus, Jaqueline G. and Souza, William M. and Moreira, Filipe R. R. and Dellicour, Simon and Mellan, Thomas A. and du Plessis, Louis and Pereira, Rafael H. M. and Sales, Flavia C. S. and Manuli, Erika R. and Thézé, Julien and Almeida, Luiz and Menezes, Mariane T. and Voloch, Carolina M. and Fumagalli, Marcilio J. and Coletti, Thaís M. and da Silva, Ca…	E_160	https://doi.org/10.1126/science.abd2161	Evolution and epidemic spread of SARS-CoV-2 in Brazil	2020	Brazil	South America	A mobility-driven transmission model with a Bayesian semi-mechanistic model.	Modeling and simulation study	12200000	Mixed data	Population of São Paulo city	São Paulo city (12.2 million inhabitants)	NPIs such as school closures	Reproduction number; COVID-19 cases	3	1.3	At the start of the epidemics, we found R > 3 in São Paulo, and, concurrent with the timing of state-mandated NPIs, R values fell close to 1. By 4 May 2020, we estimate R = 1.3 in São Paulo. 36% of all estimated introductions were directed to São Paulo.	There was a period immediately after NPIs, between 21 and 31 March 2020, when the R-value was consistently <1 in São Paulo city. However, after this initial decrease, the R-value for São Paulo rose to >1 and increased through time, a trend associated with increased population mobility. This can be seen in the Google transit stations index, which rose from–60 to –52%, and by a decrease in the soci…	NA	1	0	1	1	1	1	1	1	2	2	2	1	2	1	1	2	1	2	2
247	Candido, Darlan S. and Claro, Ingra M. and de Jesus, Jaqueline G. and Souza, William M. and Moreira, Filipe R. R. and Dellicour, Simon and Mellan, Thomas A. and du Plessis, Louis and Pereira, Rafael H. M. and Sales, Flavia C. S. and Manuli, Erika R. and Thézé, Julien and Almeida, Luiz and Menezes, Mariane T. and Voloch, Carolina M. and Fumagalli, Marcilio J. and Coletti, Thaís M. and da Silva, Ca…	E_160	https://doi.org/10.1126/science.abd2162	Evolution and epidemic spread of SARS-CoV-2 in Brazil	2020	Brazil	South America	A mobility-driven transmission model with a Bayesian semi-mechanistic model.	Modeling and simulation study	6700000	Mixed data	Population of Rio de Janeiro city	Rio de Janeiro city (6.7 million inhabitants	NPIs such as school closures	Reproduction number; COVID-19 cases	3	1.3	At the start of the epidemics, we found R > 3 in Rio de Janeiro, and, concurrent with the timing of state-mandated NPIs, R values fell close to 1. By 4 May 2020, we estimate R = 1.3 in Rio de Janeiro.	8% of all estimated introductions were directed to Rio de Janeiro since most of these estimated introductions were directed to internationally well-connected states. In the first phase of the epidemic, an increasing number of international introductions until 10 March 2020 were found. Limited available travel history data suggested that these early cases were pre-dominantly acquired from Italy (2…	NA	1	0	1	1	1	1	1	1	2	2	2	1	2	1	1	2	1	2	2
248	Candido, Darlan S. and Claro, Ingra M. and de Jesus, Jaqueline G. and Souza, William M. and Moreira, Filipe R. R. and Dellicour, Simon and Mellan, Thomas A. and du Plessis, Louis and Pereira, Rafael H. M. and Sales, Flavia C. S. and Manuli, Erika R. and Thézé, Julien and Almeida, Luiz and Menezes, Mariane T. and Voloch, Carolina M. and Fumagalli, Marcilio J. and Coletti, Thaís M. and da Silva, Ca…	E_160	https://doi.org/10.1126/science.abd2163	Evolution and epidemic spread of SARS-CoV-2 in Brazil	2020	Brazil	South America	A mobility-driven transmission model with a Bayesian semi-mechanistic model.	Modeling and simulation study	NA	Mixed data	Population of each states of Brazil	Brazil as a whole	NPIs such as school closures	Reproduction number; COVID-19 cases	3	1.3	Identification of >100 international virus introductions in Brazil, local spread followed by exportations, and insufficient control of virus transmission in Brazil.	Most Brazilian strains fell into three clades introduced from Europe, local spread followed by exportations from urban centers, and insufficient interventions to control transmission. An 8.8-fold reduction in the number of passengers flying in flight legs<1000 km, compared with a 4.4-fold reduction in those flying >2000 km. These findings emphasize the roles of within- and between-state mobility …	NA	0	0	1	1	1	1	1	1	2	2	2	1	2	1	1	2	1	2	2
249	Chang, Yi-Shin and Mayer, Stockton and Davis, Elizabeth S. and Figueroa, Evelyn and Leo, Paul and Finn, Patricia W. and Perkins, David L.	E_161	https://doi.org/10.3201/eid2801.210780	Transmission Dynamics of Large Coronavirus Disease Outbreak in Homeless Shelter, Chicago, Illinois, USA, 2020	2022	US	North America	SEIR compartmental model	Modeling and simulation study	445	Primary data	445 Homeless shelter residents and staff	Pacific Garden Mission homeless shelter, Chicago, Illinois, USA	Mass PCR testing and isolation measures, infection prevention measures (cleaning of frequently touched surfaces, hand washing, physical distancing, universal masking)	Transmission rates; Dynamics of SARS-CoV-2 transmission within the shelter	4.5	NA	Rates of transmission declined after widespread testing and isolation measures were put in place. Widespread transmission occurred in the early stages of the outbreak.	A high number of infections were detected before widespread testing was implemented. Most cases went undetected before shelterwide testing was conducted. Nearly all residents and staff were likely infected during the outbreak. The study demonstrates the feasibility of establishing supported onsite isolation within shelter settings. The findings underscore the importance of implementing comprehens…	The study highlights the challenges and importance of rapid and comprehensive responses to COVID-19 outbreaks in congregate settings, particularly homeless shelters. Comprehensive testing, isolation, and infection prevention measures are crucial to mitigate transmission and protect vulnerable populations.	1	1	0	1	1	1	1	1	1	1	1	1	1	1	2	1	1	1	1
250	Cheetham, Nathan; Waites, William; Ebyarimpa, Irene; Leber, Werner; Brennan, Katie; Panovska-Griffiths, Jasmina;	E_162	https://doi.org/10.1038/s41598-021-84907-1	Determining the level of social distancing necessary to avoid future COVID-19 epidemic waves: a modelling study for North East London	2021	UK	Europe	SEIR model	Modeling and simulation study	2100000	Secondary data	Population of North East London	North East London	Social distancing measures	Second COVID-19 wave; COVID-19 cases and deaths, number of hospital discharges; number of in-hospital deaths ; Daily contact rate, Reproduction number (Re), acute bed capacity	3.5	0.8	Re < 1 when daily contact rate is lower than 5 or 6, Re > 1 when daily contact rate is between 6 and 7. Effective reproduction number (Re) and daily contact rates correlated with future COVID-19 waves. For c>6, Re is above 1 and a secondary wave is predicted. Future epidemic waves require Re<1 for suppression, which in our results corresponds to an average daily contact rate of up to 6.	A return to pre-COVID-19 levels of social contact from July 04, 2020, would induce a second wave up to eight times the original wave. Maintaining social distancing and limiting social interactions are crucial to avoid exceeding acute bed capacity and preventing future COVID-19 waves in NEL. A daily contact rate of 8 gives an end-of-year death total of over 4000, a more than threefold increase com…	Full relaxation of lockdown predicted to cause a second wave much larger than the first; social distancing levels need to be carefully managed.	1	1	1	1	1	1	1	1	1	1	1	1	1	1	1	1	1	1	1
251	Chen, Simiao; Chen, Qiushi; Yang, Juntao; Lin, Lin; Li, Linye; Jiao, Lirui; Geldsetzer, Pascal; Wang, Chen; Wilder-Smith, Annelies; Bärnighausen, Till;	E_163	https://doi.org/10.1093/jtm/taaa226	Curbing the COVID-19 pandemic with facility-based isolation of mild cases: a mathematical modeling study	2021	US	North America	A compartment model	Modeling and simulation study	331511512	Secondary data	Population of US	US as a Whole and each of the 4 US Census Regions: West, Midwest, South and Northeast	Facility-based isolation strategies	New infections and deaths over 2 months	NA	NA	Facility-based isolation with moderate capacity of 5 beds per 10000 total population could avert 4.17 (95% credible interval 1.65–7.11) million new infections and 16000 (8000–23000) deaths in 2 months compared with home-based isolation	Facility-based isolation with a high capacity of 10 beds per 10,000 population could reduce 76% (62–84%) of new infections and 52% (37–64%) deaths when supported by expanded testing with an additional 20% daily diagnosis rate. Delays in implementation would substantially reduce the impact of facility-based isolation. Timely facility-based isolation for mild COVID-19 cases could substantially redu…	The effective capacity and the impact of facility-based isolation varied by epidemic stage across regions.	0	1	0	1	1	1	1	1	1	1	1	1	1	1	3	1	1	1	2
252	Chen, Shi; Li, Qin; Gao, Song; Kang, Yuhao; Shi, Xun;	E_164	https://doi.org/10.1038/s41598-020-80044-3	State-specific projection of COVID-19 infection in the United States and evaluation of three major control measures	2020	US	North America	A travel-network-based SEIR model	Modeling and simulation study	328300544	Secondary data	Population of each state of US	51 areas (50 states and the District of Columbia)	Quarantine; strict social-distancing and self-quarantine rules	Number of cases	3	0.5	Increasing the reported rate helps to diminish the reproductive number. Increased testing and strict social distancing are most effective in decreasing the outbreak. Curbs on interstate travel are less effective once the disease is widespread. Specific recommendations vary by state (e.g., 2-day isolation for NY and MI, 3.6 days for other states).	To mitigate the spread of COVID-19 in these states, a proactive approach needs to be taken, and quick detection and isolation of the exposed population need to be in place instead of being delayed until the onset of the symptoms. This measure can prevent the exposed population from potentially infecting other susceptible people. Most states see drastic improvement when the report rate increases. …	The study contributes to understanding the effectiveness of various control measures in mitigating COVID-19 spread at the state level in the United States.	0	1	1	1	1	1	1	1	1	1	1	1	1	1	1	1	1	1	1
253	Chen, Tiange; Huang, Siwan; Li, Guanqiao; Zhang, Yuan; Li, Ye; Zhu, Jinyi; Shi, Xuanling; Li, Xiang; Xie, Guotong; Zhang, Linqi;	E_165	https://doi.org/10.1016/j.jbi.2021.103800	An integrated framework for modelling quantitative effects of entry restrictions and travel quarantine on importation risk of COVID-19	2021	China	Asia	A modified SEIR model	Modeling and simulation study	1340730000	Secondary data	Population of mainland China (excluding Hubei province = 1400000000-59270000)	Mainland China (excluding Hubei province)	1) entry restrictions, 2) travel quarantine, and 3) domestic containment measures.	The number of case importation; local epidemic spread	1	0.17	The total number of infected cases is significantly higher when reducing 30% of visitor arrivals compared to reducing 99% of visitor arrivals in mainland China, with simulation results showing 88.4 times more cases.	Under different quarantine policies and varying levels of entry restrictions, both imported and local case counts fluctuated significantly. Under actual Rt and varying quarantine policies, the total number of simulated imported cases was 1,840, while local cases varied minimally across different quarantine scenarios. However, strict quarantine for all inbound travelers resulted in no local cases,…	This framework has provided a valuable tool to parameterize the intensity of control measures, simulate both the case importation and local epidemic and quantify the combined effects of entry restrictions and travel quarantine on managing the importation risk. A combination of successful domestic containment measures, entry restrictions, and individual quarantine policy has the most effective imp…	1	1	1	1	1	1	1	1	2	1	1	1	1	1	1	1	1	1	1
254	Chen, Tiange; Huang, Siwan; Li, Guanqiao; Zhang, Yuan; Li, Ye; Zhu, Jinyi; Shi, Xuanling; Li, Xiang; Xie, Guotong; Zhang, Linqi;	E_165	https://doi.org/10.1016/j.jbi.2021.103800	An integrated framework for modelling quantitative effects of entry restrictions and travel quarantine on importation risk of COVID-19	2021	Singapore	Asia	A modified SEIR model	Modeling and simulation study	5700000	Secondary data	Population of Singapore	Singapore	1) entry restrictions, 2) travel quarantine, and 3) domestic containment measures.	The number of case importation; local epidemic spread	3	1.4	The total number of infected cases is significantly higher when reducing 30% of visitor arrivals compared to reducing 99% of visitor arrivals in Singapore, with simulation results showing 58.8 times more cases. For Singapore, with a relatively high Rt, simulations showed a total of 571 imported cases under actual Rt and inbound traveler reduction, with local case numbers varying widely depending …	To maintain the daily new infected number below 100 for a country with a similar travel volume as Singapore, between 85% and 91% of inbound travels should be reduced if the number of global daily new infections reaches 100,000. Conversely, if the number of global daily new infections is lower than 10,000, the daily new infected cases would be less than 100 even with no entry restrictions.	This framework has provided a valuable tool to parameterize the intensity of control measures, simulate both the case importation and local epidemic and quantify the combined effects of entry restrictions and travel quarantine on managing the importation risk. A combination of successful domestic containment measures, entry restrictions, and individual quarantine policy has the most effective imp…	1	1	1	1	1	1	1	1	2	1	1	1	1	1	1	1	1	1	1
255	Chen, Zhongxiang; Shu, Zhiquan; Huang, Xiuxiang; Peng, Ke; Pan, Jiaji;	E_166	https://doi.org/10.3390/ijerph18136858	Modelling Analysis of COVID-19 Transmission and the State of Emergency in Japan	2021	Japan	Asia	A SEIAQR (susceptible-exposed-infected-asymptomatic-quarantined-recovered) model	Modeling and simulation study	NA	Secondary data	Population of Japan	Japan as national Level	The containment strategies(isolation, COCOA app usage; PCR testing)	The spread of COVID-19; The effective reproduction number, Re	1.99	0.92	A higher intensity of PCR testing was suggested, and a larger proportion of COCOA app users should reduce the final number of infections and the time needed to control the spread of COVID-19. Strategies like enhanced PCR testing and increased use of the COCOA app were effective in controlling the spread, with the confirmation rate of asymptomatic cases ranging from 67% to 90% across different sta…	The study simulated the spread of COVID-19 in Japan, accurately fitting the number of confirmed cases with a relative error not exceeding 5%. Stage 1 began at the outbreak's onset in early 2020, with transmission parameters: βe = 0.0858, βi = 0.2183, and βa = 0.3217. During Stage 2, when basic policies were introduced, these parameters increased, indicating ineffective early containment and the e…	The model's validity was confirmed as the predicted cases for early 2021 matched real data within a 95% confidence interval.	1	1	1	1	1	1	1	1	1	1	1	1	1	1	2	1	1	1	1
256	Choi, Sunhwa; Ki, Moran;	E_167	https://doi.org/10.4178/epih.e2020064	Analyzing the effects of social distancing on the COVID-19 pandemic in Korea using mathematical modeling	2020	Korea	Asia	SEIHR model	Modeling and simulation study	51779203	Secondary data	Population of Korea	Korea national level	The preventive measures such as social distancing; 2-week self-quarantine	The predicted COVID-19 cases; Reproductive numbers ®	3.53	0.45	The value of R was 3.53 from February 18, 2020, to February 28, 2020, and the mean R reduced to 0.45 from March 14, 2020, to April 29, 2020, but it significantly increased to 2.69 from April 30, 2020, to May 13, 2020, and it was maintained at 1.03 from May 14, 2020, to July 23, 2020. Social distancing and isolation of infected persons helped in reducing R below 1 initially, but R increased rapidl…	According to the estimated R, it had fallen to <1 and was maintained at that level owing to the isolation of infected persons by the public health authorities and social distancing measures followed by the general public. Then, the estimated R increased rapidly as the contact among individuals increased during the long holiday period from April 30, 2020, to May 5, 2020. After that, the value of R…	NA	1	1	1	1	1	2	1	2	2	1	2	2	1	1	1	2	1	1	2
257	Choi, Sunhwa; Ki, Moran;	E_168	https://doi.org/10.4178/epih.e2020011	Estimating the reproductive number and the outbreak size of COVID-19 in Korea	2020	Korea	Asia	SEIHR model	Modeling and simulation study	5098094	Secondary data	Population in Daegu (2,429,940) and North Gyeongsang Province (NGP=2,668,154)	Daegu and North Gyeongsang Province (NGP) combined	Preventive measures such as social distancing and wearing masks; quarantine	The number of daily confirmed cases	3.472	3.5	The estimated initial R in Daegu/NGP was between 3.472 and 3.543. When the transmission period decreases from 4 days to 2 days, the outbreak ends early, but the epidemic's peak increases and the total number of patients does not change greatly.	If the transmission rate decreases, the outbreak ends early, and the size of the peak and the total number of patients also decreases. To end the COVID-19 epidemic, efforts to reduce the spread of the virus, such as social distancing and wearing masks, are crucial with the participation of the public, along with the policy of reducing the transmission period by finding and isolating patients as q…	To resume normal life by reducing the size of the epidemic and reducing the transmission period to minimize the number of patients, active participation in preventive activities on the part of the citizens is required in addition to continued efforts by the quarantine authorities.	1	1	1	1	1	1	1	1	2	1	1	1	1	1	1	1	1	1	1
258	Choi, Sunhwa; Ki, Moran;	E_168	https://doi.org/10.4178/epih.e2020011	Estimating the reproductive number and the outbreak size of COVID-19 in Korea	2020	Korea	Asia	SEIHR model	Modeling and simulation study	51779203	Secondary data	Population of Korea	Korea national level	Preventive measures such as social distancing and wearing masks; quarantine	The number of daily confirmed cases	0.555	0.555	The estimated initial R in Korea was 0.555, indicating effective control measures at the early stage of the epidemic. The effectiveness of intervention policies such as screening, patient isolation, and contact management contributed to controlling the spread in the initial stage.	When the model was applied to the first 30 cases in Korea, the COVID-19 β was estimated to be 0.139 (95% CI, 0.127 to 0.151), and the R was estimated to be 0.555 (95% CI, 0.509 to 0.602). Simulation results suggest that additional preventive measures, such as reducing transmission probability upon contact, social distancing, and rapid identification and isolation of infected individuals, are nece…	Even considering the errors arising from the undetected cases in the initial stage of the epidemic, the initial estimate of R for Korea shows that the infection was effectively controlled as a result of the intervention policy such as the screening by the quarantine authorities, patient isolation, and management of those who came in contact with the infected.	1	1	1	1	1	1	1	1	2	1	1	1	1	1	1	1	1	1	1
259	Choi, Sunhwa; Ki, Moran;	E_168	https://doi.org/10.4178/epih.e2020011	Estimating the reproductive number and the outbreak size of COVID-19 in Korea	2020	China	Asia	SEIHR model	Modeling and simulation study	NA	Secondary data	Population of Hubei Province	Hubei Province	Preventive measures such as social distancing and wearing masks; quarantine	The number of daily confirmed cases	4.028	3.6	The β for Hubei Province was estimated as 0.806 (95% confidence interval [CI], 0.802 to 0.810), and the R was estimated to be 4.028 (95% CI, 4.010 to 4.046). In addition, as the start date of the epidemic in Hubei is unclear, it could be assumed that there were up to five infected patients (I0) on December 29, 2019, rather than one patient, which changes R from 3.639 (when initial number of patie…	During the initial epidemic in Hubei, China, the value of R was approximately 4(R=4).	NA	0	1	1	1	1	1	1	1	2	1	1	1	1	1	1	1	1	1	1
260	Choi, Yongin; Kim, James Slghee; Choi, Heejin; Lee, Hyojung; Lee, Chang Hyeong;	E_169	https://doi.org/10.3390/ijerph17207474	Assessment of Social Distancing for Controlling COVID-19 in Korea: An Age-Structured Modeling Approach	2020	Korea	Asia	Age-structured S–E–I–H–R compartment model	Modeling and simulation study	22701328	Secondary data	Population of Seoul city and Gyeonggi province	Seoul City and Gyeonggi province: stratified by Age groups: 0–9, 10–19, 20–29, 30–39, 40–49, 50–59, 60–69, 70 and older	Social distancing	COVID-19 infected cases	2.4846	0.8047	The effectiveness of social distancing measures in reducing Rt was observed; there was a significant decrease in Rt after governmental control policies. a reduction of about 44.6% was observed when strong social distancing measures were maintained for all three periods, while a 29.2% increase in incidence was observed with weak social distancing implemented for the same periods. A rapid increase …	About 55.2% of infected cases were among ages 20–49 throughout the outbreak, and from May 1 through 14, about 76.8% were among ages 20–39. Minimum impact of social distancing on age groups 0–19 increased vulnerability for age groups 50 and above without strong social distancing measures. Impact of social distancing scenarios on the monthly incidence of cases showing variation based on the strengt…	A reduction in the intensity of social distancing produced an increase in the number of infected persons. Notably, the number of incidences in the age groups 60 years and above increased significantly compared to that of other age groups, which represents a very dangerous situation, as the fatality rate of the elderly groups is much higher than that of the younger groups	1	1	1	1	1	1	1	1	2	1	1	1	1	1	1	1	1	1	1
261	Chou, Yu-Ching; Lin, Yu-Ju; Shie, Shian-Sen; Tsai, Hung-Bin; Sheng, Wang-Huei;	E_170	https://doi.org/10.1097/JCMA.0000000000000820	A major outbreak of the COVID-19 on the Diamond Princess cruise ship: Estimation of the basic reproduction number	2022	Japan	Asia	A SIR mathematical model	Modeling and simulation study	3711	Secondary data	The population of The Diamond Princess cruise ship, including 2666 passengers onboard from more than 50 countries and 1045 crew members	The Diamond Princess cruise ship: passengers and crew members	Quarantine and PCR testing	COVID-19 cases; Number of diagnosed cases, deaths	3.04	2.64128	The R0 with 95% CI of the COVID-19 outbreak was 3.04 (2.72–3.36). Without an evacuation plan for passengers and crew, we estimated the total number of cumulative cases would reach 3498 (CI, 3464–3541). If the R0 value was reduced by 25% and 50%, the cumulative cases would be reduced to 3161 (CI, 3087-3254) and 967 (CI, 729-1379), respectively.	634 (17.1%) cases were diagnosed in a total population of 3,711 cruise passengers. Out of the 634 cases, 328 (51.7%) were asymptomatic. As of April 24, 2020, 712 cases had been diagnosed and 14 (1.96%) deaths had occurred. The mean age of the crew was 36, and was 69 for the passengers. The passengers were 55% female, while the crew was 81% male.	Cruise conditions would accelerate the spread of infectious diseases and were not suitable for onboard quarantine. Early evacuation and isolation of all passengers and crew members would reduce the R0 value and avoid further infections. The abovementioned R0 value was estimated from the original Wuhan strain.	1	1	1	1	1	1	1	1	1	1	1	1	1	1	1	1	1	1	1
262	Clifford, Samuel and Quilty, Billy J. and Russell, Timothy W. and Liu, Yang and Chan, Yung-Wai D. and Pearson, Carl A. B. and Eggo, Rosalind M. and Endo, Akira and Flasche, Stefan and Edmunds, W. John	E_171	https://doi.org/10.2807/1560-7917.ES.2021.26.39.2001440	Strategies to reduce the risk of SARS-CoV-2 importation from international travellers: modelling estimations for the United Kingdom, July 2020	2021	UK	Europe	A Generalised Additive Model (GAM) with a Binomial likelihood and penalized B-spline basis (P-spline).	Modeling and simulation study	20436536	Secondary data	Population of air travelers intending to fly to the UK from the EU and USA (18,186,680 from EU and 2,249,856 from USA)	International air travelers intending to fly to the UK from the EU and the USA.	Quarantine and testing	The number of infectious	NA	NA	Quarantine upon arrival with a PCR test on day 7 plus a 1-day delay for results can reduce the number of infectious arriving travelers released into the community by a median 94% (95% uncertainty interval (UI): 89–98) compared with a no quarantine/no test scenario. This reduction is similar to that achieved by a 14-day quarantine period (median > 99%; 95% UI: 98–100). Even shorter quarantine peri…	Shorter quarantine periods of 9 days with either one or two rounds of testing may have a similar effect to that of the 14-day quarantine period (RR: 2.0; 95% UI: 1.00–infinity for a test on day 9 with release on day 10; RR: 1.24; 95% UI: 0.53–infinity for a test on day 3 and day 9). All strategies in which travelers spend at least 5 days (mean incubation period) in quarantine and have at least on…	NA	0	0	1	1	1	1	1	1	1	1	2	2	1	1	3	1	1	1	2
263	Colomer, Mª Àngels and Margalida, Antoni and Alòs, Francesc and Oliva-Vidal, Pilar and Vilella, Anna and Fraile, Lorenzo	E_172	https://doi.org/10.1016/j.scitotenv.2021.147816	Modelling the SARS-CoV-2 outbreak: Assessing the usefulness of protective measures to reduce the pandemic at population level	2021	Spain	Europe	A Population Dynamic P system (PDP) agent-based stochastic model	Modeling and simulation study	46000000	Secondary data	Population of Spain	Spain stratified by age: 0–2 (nursery), 3–5 (preschool), 5–11 (primary education), 12–17 (secondary education), 18–25 (university education), 26–60 (working period), >60 years old (elderly/retired from work), 61–70 years old, 71–80 years old, >80 years old.	lockdown, protective measures (social distancing, face mask-wearing, and hand hygiene)	The number of people in the chosen community, day, and age group that were: asymptomatic; symptomatic; newly infected each day; recovered after infection; and died after infection.	5	0.8	Protective measures significantly affected the two outcome variables, the number of Dead people and the number of Recovered people, in the long term. A 1% increase in the probability of transmission resulted in a 0.03% increase (11,560 people) and 3.48% increase (1,600,909 people) in the number of people who died and recovered in the Spanish population, respectively. Lockdowns and contact reducti…	Our model predicted that 56% of the Spanish population would have been infected and subsequently recovered over 130 days if no protective measures were taken but this percentage would have been only 34% if protective measures had been put in place. Finally, this percentage would have been even lower at 25.5, 12.1 and 7.9% if 25, 50 and 75% of the population had been vaccinated in combination with…	A combination of protective measures and vaccination would be highly efficacious in decreasing not only the number of those who become infected and subsequently recover but also the number of people who die from infection, which falls from 0.41% of the population over 130 days without protective measures to 0.15, 0.08 and 0.06% if 25, 50 and 75% of the population had been vaccinated in combinatio…	1	0	1	1	1	1	1	1	1	1	1	1	1	1	1	1	1	1	1
264	Cruz, Pedro Alexandre da and Crema-Cruz, Leandra Cristina and Campos, Fabrício Souza	E_173	https://doi.org/10.1590/0037-8682-0553-2020	Modeling transmission dynamics of severe acute respiratory syndrome coronavirus 2 in São Paulo, Brazil	2021	Brazil	South America	SEIR-A model	Modeling and simulation study	45000000	Secondary data	General population of São Paulo	São Paulo, Brazil	Social distancing interventions; quarantine	The number of cases	3.59	1.558	The estimated basic reproductive number, R0, was 3.59 (95% confidence interval [CI]: 3.48 - 3.72). The mathematical model data prediction coincided with the real data mainly when the social distancing measures were respected. However, a lack of social distancing measures caused a significant increase in the number of infected individuals. Thus, if social distancing measures are not respected, we …	Although the predictive capacity of this model was limited by the accuracy of the available data, our results showed that social distancing is currently the best non-pharmacological measure. The infection level rose over 90-100 days, peaking at about 124,000 cases on June 4, 2020, before significant control measures were in place. During the second period, with social distancing enforced, the inf…	NA	1	1	1	1	1	1	1	1	2	1	2	1	1	1	1	1	1	1	2
265	de Lara-Tuprio, Elvira and Estadilla, Carlo Delfin S. and Macalalag, Jay Michael R. and Teng, Timothy Robin and Uyheng, Joshua and Espina, Kennedy E. and Pulmano, Christian E. and Estuar, Maria Regina Justina E. and Sarmiento, Raymond Francis R.	E_174	https://doi.org/10.1016/j.epidem.2022.100599	Policy-driven mathematical modeling for COVID-19 pandemic response in the Philippines	2022	Philippines	Asia	FASSSTER mode	Modeling and simulation study	108670000	Secondary data	Residents of the Philippines, particularly focusing on regions such as the National Capital Region (NCR), Central Visayas Region, and Davao.	Philippines 42776570	Quarantine; Social distancing measures; Enhanced Community Quarantine (ECQ); Generalized Community Quarantine (GCQ); Modified Enhanced Community Quarantine (MECQ); Easing of lockdown policies	Number of COVID-19 active and cumulative cases; Effective transmission rate (𝜆)	4	NA	National estimates of the effective transmission rate (𝜆) indicated a significant reduction in disease transmission due to strict lockdown procedures, starting at around 0.75, which corresponds to a 75% reduction from natural transmission levels. However, as lockdown policies eased, 𝜆 decreased to approximately 0.5 in July and rose slightly to 0.6 in August. In the National Capital Region (NCR), …	The study illustrated the effectiveness of strict lockdown measures in reducing COVID-19 transmission, with initial 𝜆 values indicating a 75% reduction in transmission. The easing of lockdowns corresponded with increased transmission rates, highlighting the need for careful management of policy changes. Regional differences were notable, with Central Visayas showing high sensitivity to changing p…	NA	0	1	1	1	1	1	1	1	2	1	1	1	1	1	2	1	1	1	1
266	Djordjevic, Magdalena and Rodic, Andjela and Salom, Igor and Zigic, Dusan and Milicevic, Ognjen and Ilic, Bojana and Djordjevic, Marko	E_175	https://doi.org/10.1016/bs.apcsb.2021.03.003	A systems biology approach to COVID-19 progression in population	2021	China	Asia	A systems biology approach: SPEIRD model	Modeling and simulation study	NA	Secondary data	Rsidents of China	Mainland China provinces, except Tibet ouside of Hubei	Social distancing	The Infected Fatality Rate (IFR, the number of fatalities per total number of infected cases); COVID-19 progression	5.3	NA	The IFRs for these provinces were notably smaller, with a mean of 0.056±0.007%. The disparity in IFR between Hubei and other provinces was less pronounced, indicating a more consistent pattern of COVID-19 mortality across Mainland China. This uniformity in IFR values suggested that detection coverage played a significant role in shaping mortality estimates.	The provinces in China, excluding Hubei, exhibited lower Case Fatality Rates (CFRs) compared to Hubei. The higher detection coverage in provinces outside Hubei resulted in a lower IFR compared to CFR, leading to more reliable mortality assessments at the IFR level. Notably, Xinjiang emerged with the highest IFR among provinces at 0.25±0.09%, highlighting regional variations in COVID-19 mortality …	NA	1	1	0	1	1	1	1	1	2	1	2	1	1	1	3	1	1	1	2
267	Djordjevic, Magdalena and Rodic, Andjela and Salom, Igor and Zigic, Dusan and Milicevic, Ognjen and Ilic, Bojana and Djordjevic, Marko	E_175	https://doi.org/10.1016/bs.apcsb.2021.03.003	A systems biology approach to COVID-19 progression in population	2021	China	Asia	A systems biology approach: SPEIRD model	Modeling and simulation study	NA	Secondary data	Population of Hubei	Hubei Province	Social distancing	The Infected Fatality Rate (IFR, the number of fatalities per total number of infected cases); COVID-19 progression	8.2	NA	The two main properties of the Hubei outburst are therefore higher R0,free, and tα compared to other provinces. The Case Fatality Rate (CFR) for Hubei was notably higher than other provinces, standing at 4.6% before correction and 6.5% after correction on April 17. However, when assessing the Infection Fatality Rate (IFR), which considers the total number of fatalities divided by the total number…	The protection time for Hubei of 8.3 ± 0.2 days was longer, which is statistically significant at the p∼10^−11 level. The estimated less efficient protection in the case of Hubei may also be an important contributing factor in the surprising difference in Hubei vs other provinces. Despite Hubei's substantially higher Case Fatality Rate (CFR), the Infection Fatality Rate (IFR) revealed a different…	NA	1	1	0	1	1	1	1	1	2	1	2	1	1	1	3	1	1	1	2
268	Duczmal, Luiz Henrique and Almeida, Alexandre Celestino Leite and Duczmal, Denise Bulgarelli and Alves, Claudia Regina Lindgren and Magalhães, Flávia Costa Oliveira and Lima, Max Sousa de and Silva, Ivair Ramos and Takahashi, Ricardo Hiroshi Caldeira	E_176	https://doi.org/10.1590/0102-311x00084420	Vertical social distancing policy is ineffective to contain the COVID-19 pandemic	2020	Brazil	South America	SEIR-Net model structured by age	Modeling and simulation study	2500000	Secondary data	Population of Belo Horizonte city	City of Belo Horizonte, Minas Gerais State, Brazil stratified by age: 0-9 years old, 10-24 years old, 25-59 years old, 60+ years old	Social distancing; vertical distancing, horizontal distancing, and different levels of reduction in social contact intensity	The number of simultaneously infected people, the number of infected people accumulated over time, and the peak of simultaneous infections for different age groups	NA	NA	Horizontal distancing, if applied with the same intensity in all age groups, significantly reduces the total number of infected people "flattening the disease growth curve". In the control scenario (without distancing), approximately 500,000 people are simultaneously infected approximately 55 days after the beginning of the epidemic. The number of infected people is exceedingly high for all age g…	In the control scenario, without any distancing measures, a large number of simultaneously infected individuals is observed across all age groups, with the elderly population particularly affected. Vertical distancing, with a focus on reducing social contact exclusively for the 60+ years old age group, shows some reduction in the number of infected individuals but remains insufficient to prevent …	The findings suggest that horizontal distancing, with a 4-fold reduction in social contact for all age groups, could effectively slow the surge of cases and relieve the burden on the healthcare system. However, current reduction levels in social contact are insufficient to curb the epidemic outbreak, highlighting the urgent need for stronger horizontal distancing policies to be implemented for an…	1	1	1	1	2	1	1	0	2	1	2	2	1	1	2	1	1	0	2
269	Eastman, Brydon and Meaney, Cameron and Przedborski, Michelle and Kohandel, Mohammad	E_177	https://doi.org/10.1371/journal.pone.0249456	Modeling the impact of public response on the COVID-19 pandemic in Ontario	2021	Canada	North America	SEIRD model	Modeling and simulation study	14711827	Secondary data	Population of Ontario	Ontario	Adherence to public health policies; public health policies and containment strategies.	Occurrence of a second wave; Infection trajectories, fatality rates, effective reproduction number (Rt)	1.5	0.8	The reproduction number, Rt, spends the entire months of July and August 2020 at around Rt =1.5. In September, Rt starts decreasing until crossing the Rt = 1 line around October 2020. Proactive measures such as social distancing, mandatory face-covering bylaws, and business closures can lead to a reduction in COVID-19 cases and deaths over time. For instance, we found that θcritical = 0.5326, ind…	Slight variations of ±2.5% from critical values of θ resulted in notable differences in the number of active cases. Effective implementation of time-varying containment strategies demonstrates their potential to mitigate the spread of the virus and reduce transmission rates. The occurrence of a second wave of infections is heavily dependent on public response, with even slight deviations from cri…	The findings underscore the importance of timely and evidence-based interventions in controlling the spread of infectious diseases and minimizing the societal impact of pandemics like COVID-19.	1	1	1	1	1	1	1	1	1	1	1	1	1	1	1	1	1	1	1
270	Feng, Shanshan and Zhang, Juping and Li, Juan and Luo, Xiao-Feng and Zhu, Huaiping and Li, Michael Y. and Jin, Zhen	E_178	https://doi.org/10.1007/s11538-021-00989-y	The Impact of Quarantine and Medical Resources on the Control of COVID-19 in Wuhan based on a Household Model	2022	China	Asia	A network transmission model of 123 dimensions	Modeling and simulation study	10892900	Secondary data	Population of Wuhan	Wuhan	Quarantine	Number of COVID-19 cases and deaths; The epidemic duration	6.6037	2.23	Quarantining close contacts greatly reduces the final size and shortens the epidemic duration. The opening of Fangcang shelter hospitals reduces the final size by about 17,000. Had the number of hospital beds been sufficient when the lockdown started, the number of deaths would have been reduced by at least 54.26%. For the initially infectious household with an infectious member, which is with an…	The final infection size of Wuhan is predicted to be 50,662 (95%CI: 46,234, 55,493), and the epidemic would last until April 25 (95%CI: April 23, April 29). From the distribution of infectious individuals in unquarantined households of different sizes, the high-risk households are those with sizes from two to four before the peak time, while the households with only one member have the highest ri…	NA	1	1	0	1	1	1	1	1	2	1	1	1	1	1	1	1	1	1	1
271	Franco, Nicolas	E_179	https://doi.org/10.1016/j.epidem.2021.100490	COVID-19 Belgium: Extended SEIR-QD model with nursing homes and long-term scenarios-based forecasts	2021	Belgium	Europe	A deterministic age-structured Extended SEIR-QD model	Modeling and simulation study	11500000	Secondary data	Belgian population	General population of Belgium stratified by age classes among the population: 0–24, 25–44, 45–64, 65–74 and 75+	School and leisure closure; Full lockdown	The daily number of COVID-19 deaths; Occurence of second wave	4.08	0.61	Mid-term scenario projections indicated that with the implemented measures, Belgium's hospital capacity of 10,000 beds should be almost reached but not exceeded. The expected mortality rate under the new measures scenario relies on a quality of care that may not be maintained. The estimated percentage of infected people over time for each age class revealed varying impacts of lockdown measures, w…	For the pre-lockdown period, the 𝑅0, is slightly over 4. The estimated 𝑅0 for the second wave does not account for the new measures applied on October 19, with their effects expected to be visible in November. The infection fatality rate (IFR) is estimated using the total set of recovered people according to the model, including untested and asymptomatic people. Due to variable death rates over t…	NA	1	1	1	1	1	1	1	1	1	1	1	1	1	1	1	1	1	1	1
272	Franco, Nicolas	E_179	https://doi.org/10.1016/j.epidem.2021.100490	COVID-19 Belgium: Extended SEIR-QD model with nursing homes and long-term scenarios-based forecasts	2021	Belgium	Europe	A deterministic age-structured Extended SEIR-QD model	Modeling and simulation study	150000	Secondary data	Population of 2000 isolated nursing homes in Belgium (inside nursing homes)	2000 isolated nursing homes in Belgium	School and leisure closure; Full lockdown	The daily number of COVID-19 deaths; Occurence of second wave	4.08	0.61	The soft lockdown implemented on November 2 could have effects comparable to those of the initial lockdown, given generalized sanitary measures like mask-wearing.	The model estimates that only 83.1% [66.9%; 89.4%] of deaths directly from nursing homes are actually due to COVID-19. It was necessary to introduce a variable hospitalization policy due to the non-constant ratio between deaths directly from nursing homes and deceased patients in hospitals initially from nursing homes. This policy monitored hospitalizations from nursing homes using a logistic fun…	Indeed, the form of the death curve for nursing homes is really different from the ones for the general population since the epidemic started later in nursing homes but was more significant. Once a single nursing home is completely infected, asymptomatic infected residents can remain a very long time inside the 𝐼_ℎ^𝐴 compartment without infecting any new resident, hence there is no constraint wit…	1	1	1	1	1	1	1	1	1	1	1	1	1	1	1	1	1	1	1
273	Ge, Jing and He, Daihai and Lin, Zhigui and Zhu, Huaiping and Zhuang, Zian	E_180	https://doi.org/10.1016/j.mbs.2020.108484	Four-tier response system and spatial propagation of COVID-19 in China by a network model	2020	China	Asia	A staged and weighted network system based on a classical SEAIR epidemiological model	Modeling and simulation study	NA	Secondary data	Population of China	Among 19 cities/regions in mainland China	Lockdown and social distancing policies	Daily number of confirmed COVID-19 cases	2	0.5	If the intensity of lockdown and social distancing restrictions were 70% of the current situation, the duration of the epidemic would be significantly prolonged. A low-intensity response is likely to lead to the second wave of the epidemic. The basic reproduction numbers, 𝑅𝑒(𝑡), in five stages under these scenarios, suggest that stringent lockdown and social distancing policy provide a smaller ba…	Level I public health emergency response is necessary for high-risk cities, which can flatten the COVID-19 curve effectively and quickly. Moreover, properly designed staggered-release policies are extremely significant for the prevention and control of COVID-19 and furthermore, beneficial to economic activities and social stability and development. The study suggests that stringent control measur…	The lockdown and social distancing policy had a significant effect on reducing the number of COVID-19 cases in all 18 cities/regions. The red line is consistently lower than the green and blue lines, which means that there were fewer cases when the policy was implemented sooner. For example, in the city of Chongqing, the red line shows that the daily number of cases peaked at around 500 in early …	0	1	0	1	1	1	1	1	2	1	1	1	1	1	2	1	1	1	1
274	Ge, Yang and Chen, Zhiping and Handel, Andreas and Martinez, Leonardo and Xiao, Qian and Li, Changwei and Chen, Enfu and Pan, Jinren and Li, Yang and Ling, Feng and Shen, Ye	E_181	http://dx.doi.org/10.1016/j.epidem.2021.100483	The impact of social distancing, contact tracing, and case isolation interventions to suppress the COVID-19 epidemic: A modeling study	2021	China	Asia	Age-stratified compartmental model	Modeling and simulation study	54426891	Secondary data	Population of Zhejiang Province by age groups	Zhejiang Province, China age stratified as (0,5); (5,10); (10,15); (15,20); (20,25); (25,30); (30,35); (35,40); (40,45); (45,50); (50,55); (55,60); (60,65); 65+	Social distancing, contact tracing, and case isolation; A two-phase reopening	A second-wave epidemic	3.5	NA	A 20 % improvement of isolation days may not compensate for the impact from a 20 % reduction of contact tracing proportion. Based on estimated parameters, the ratio of the largest eigenvalue of the social contact strength during and before outbreak was 9 % (95 %CI, 7 %–15 %) in Zhejiang. Simulations analyzing reopening strategies after a COVID-19 outbreak highlight the critical role of behavioral…	36.5 % (95 % CI, 12.8-57.1) of contacts were quarantined, and approximately five days (95 % CI, 2.2-11.0) were needed to detect and isolate a case. As contact networks would increase after societal and economic reopening, avoiding a second wave without strengthening nonpharmaceutical interventions compared to the first wave it would be exceedingly difficult. Continuous attention and further impro…	NA	1	1	1	1	1	1	1	1	1	1	2	1	1	1	1	1	1	1	1
275	Gill, Balvinder Singh and Jayaraj, Vivek Jason and Singh, Sarbhan and Mohd Ghazali, Sumarni and Cheong, Yoon Ling and Md Iderus, Nuur Hafizah and Sundram, Bala Murali and Aris, Tahir Bin and Mohd Ibrahim, Hishamshah and Hong, Boon Hao and Labadin, Jane	E_182	http://dx.doi.org/10.3390/ijerph17155509	Modelling the Effectiveness of Epidemic Control Measures in Preventing the Transmission of COVID-19 in Malaysia	2020	Malaysia	Asia	SEIR model	Modeling and simulation study	32600000	Secondary data	Population of Malaysia	Malaysia	Isolation, quarantine, and movement control order (MCO) measures	The effective reproduction number (Rt); COVID-19 cases	1.68	1.68	( β ), ( ζ ), and ( q ) were estimated to be 0.052, 25 persons, and 0.23, respectively. Rt was estimated to be 1.68. This Rt value suggests that the outbreak was greater than the epidemic threshold and therefore was self-sustaining unless effective control measures were implemented.	MCO measures reduce the peak number of active COVID-19 cases by 99.1% and reduce ( ζ ) from 25 (pre-MCO) to 7 (during MCO). The flattening of the epidemic curve was also observed with the implementation of these control measures. Isolation, quarantine, and MCO measures are essential to break the transmission of COVID-19 in Malaysia.	NA	1	1	1	1	1	1	1	1	2	1	1	1	1	1	1	1	1	1	1
276	Gomez, Jonatan and Prieto, Jeisson and Leon, Elizabeth and RodrÃ­guez, Arles	E_183	http://dx.doi.org/10.1371/journal.pone.0245787	INFEKTA-An agent-based model for transmission of infectious diseases: The COVID-19 case in BogotÃ¡, Colombia	2021	Colombia	South America	INFEKTA-an agentbased mode	Modeling and simulation study	998213	Secondary data	Population of Bogota´ city, the capital of Colombia structured by age as Child [0-9], Adolescence [10-19], Adult [19-49], Senior [50-69], older 70+	BogotÃ¡, Colombia stratified by age: Child [0-9], Adolescence [10-19], Adult [19-49], Senior [50-69], older 70+	Social distancing policies	COVID-19 infected cases	NA	NA	When the extreme social distancing rule (access to approximately 80% of interest places is restricted) the transmission disease dynamic displays a big second wave with more cases than the first wave.	The number of asymptomatic, seriously, and critically infected cases grows exponentially when a social distancing policy is not enforced. It is possible to establish a ‘medium’ (i.e., close to 40% of the places) social distancing policy to significantly reduce disease transmission.	INFEKTA is an agent-based model that allows researchers to combine and study several different characteristics, for example, the demographic information of the population being studied, the set of places and the mobility of agents in the city or town under consideration, social distancing rules that may be enforced, and the special characteristics of the infectious disease being modeled.	1	1	1	1	1	1	1	1	1	1	1	1	1	1	3	1	1	1	2
277	Gountas, Ilias and Hillas, Georgios and Souliotis, Kyriakos	E_184	http://dx.doi.org/10.1016/j.puhe.2020.08.016	Act early, save lives: managing COVID-19 in Greece	2020	Greece	Europe	A dynamic, discrete time, stochastic individual-based model (SEIR)	Modeling and simulation study	NA	Secondary data	Population of Greece	Greece	Social distancing interventions	Number of ICU beds ; Number of COVID-19 cases and deaths	2.6	0.52	The R0 on April 27 was estimated to be 0.52 (an 80% reduction compared with the R0 in the pre-lockdown period). The combined social distancing interventions and increase in ICU beds averted 4360 (95% credible interval: 3050, 5700) deaths and prevented the healthcare system from becoming overwhelmed.	If Greece had not implemented social distancing interventions, the healthcare system would have been overwhelmed between March 30 and April 4. The quick and accurate interventions of the Greek government limited the burden of the COVID-19 outbreak. 8.5% and 4.5% of the population would need hospitalisation and to be treated in ICU beds, respectively, if infected. In the absence of SD measures, th…	NA	1	1	0	1	1	1	1	1	2	1	2	2	1	1	2	1	1	1	2
278	Gumel, Abba B. and Iboi, Enahoro A. and Ngonghala, Calistus N. and Ngwa, Gideon A.	E_185	http://dx.doi.org/10.3389/fpubh.2021.709369	Toward Achieving a Vaccine-Derived Herd Immunity Threshold for COVID-19 in the U.S	2021	US	North America	SuSvEPIAHR model	Modeling and simulation study	NA	Secondary data	Population of US stratified as mask users and non-mask users	US	Face masks	Infection Rates; daily deaths; cumulative deaths	2.2	0.8	The transmission rate for individuals who habitually wear facemasks in public (β2) is estimated to be 0.072957/day; whereas, the transmission rate for those who do not wear facemasks (β1) is estimated to be 0.224334/day. This indicates that wearing face masks significantly reduces the risk of disease transmission compared to not wearing them. Without SD, the US would have seen 500,000 cumulative …	The size of the initial proportion of individuals in the mask-wearing group, together with positive change in behavior from the non-mask-wearing group (as well as those in the mask-wearing group, who do not abandon their mask-wearing habit) play a crucial role in effectively curtailing the COVID-19 pandemic in the United States. A 34% reduction in cumulative mortality, compared to the cumulative …	NA	1	1	1	1	1	1	1	1	1	1	1	1	1	1	2	1	1	1	1
279	Iboi, Enahoro and Richardson, Ariana and Ruffin, Rachel and Ingram, DeAndrea and Clark, Jailyn and Hawkins, Jala and McKinney, Maati and Horne, Nianza and Ponder, Reyla and Denton, Zoe and Agusto, Folashade B. and Oduro, Bismark and Akinyemi, Lanre	E_186	http://dx.doi.org/10.3389/fpubh.2021.630974	Impact of Public Health Education Program on the Novel Coronavirus Outbreak in the United States	2021	US	North America	SuSeEuEeIusIesAuAeHuHeIcuR model	Modeling and simulation study	NA	Secondary data	Population of US sub-divided into willing and unwilling	US general population of willing and unwilling	Public health education programs(Awareness)	The spread of the virus	5	0.2	For the baseline scenario, the projected cumulative mortality is 132,000 by July 5, 2020, 205,600 by September 30, 2020, and 285,100 by December 8, 2020. Peak daily mortality was 1,829 on April 28, 2020, 1,505 on August 3, 2020, and 2,808 on December 8, 2020. A 10% increase in the education rate results in a projected 44,400 cumulative deaths (a 66.4% reduction in cumulative mortality) by July 5,…	Increasing public health education significantly reduces both cumulative and peak daily mortality. Increased fatigue (loss of willingness to adhere to public health measures) significantly increases cumulative and peak daily mortality. An incredibly high education rate is necessary to curtail the COVID-19 outbreak effectively.	The results emphasize the critical role of public health education and compliance with health measures to control the spread of COVID-19.	1	1	1	1	1	1	1	1	1	1	1	1	1	1	2	1	1	1	1
280	Jiang, Shuo and Li, Qiuyue and Li, Chaoqun and Liu, Shanshan and He, Xiaomeng and Wang, Tao and Li, Hua and Corpe, Christopher and Zhang, Xiaoyan and Xu, Jianqing and Wang, Jin	E_187	http://dx.doi.org/10.1186/s12967-020-02513-7	Mathematical models for devising the optimal SARS-CoV-2 strategy for eradication in China, South Korea, and Italy	2020	China	Asia	Advanced SIR model Considering hospital isolation	Modeling and simulation study	9000000	Secondary data	Population of Wuhan	Wuhan	isolation, quarantine	The peak of the outbreak	6.66	NA	When not isolated, approximately 3,200,000 people eventually become infected in Wuhan. When only 10% of the population is quarantined, only 1,200,000 become infected in Wuhan. When the quarantine rate is raised further, to 20% or 30%, 400,000 or only 100,000 people, respectively, would become infected. The estimated basic transmission, R0, of SARS-CoV-2 was between approximately 2.98 and 3.30.	The hospital isolation model with different isolation ratios shows that the outbreak's peak occurred on day 450. For government control of the outbreak, under the SEIR model, When β was 0.476, approximately 3,200,000 people will be infected in the whole city of Wuhan. When β decreases to 0.4, the peak infection rate drops to 3,000,000. When β further decreases to 0.3, the peak infection rate drop…	NA	1	1	1	1	1	1	1	1	1	1	1	2	2	2	2	1	2	1	2
281	Jiang, Shuo and Li, Qiuyue and Li, Chaoqun and Liu, Shanshan and He, Xiaomeng and Wang, Tao and Li, Hua and Corpe, Christopher and Zhang, Xiaoyan and Xu, Jianqing and Wang, Jin	E_187	http://dx.doi.org/10.1186/s12967-020-02513-7	Mathematical models for devising the optimal SARS-CoV-2 strategy for eradication in China, South Korea, and Italy	2020	South Korea	Asia	Advanced SIR model Considering hospital isolation	Modeling and simulation study	51640000	Secondary data	Population of South Korea	South Korea	isolation, quarantine	The peak of the outbreak	5.03	NA	If quarantine measures were implemented from March 10, 2020, and the quarantine rate of α was 0.3, the final number of infected people would be 11,426 in South Korea with a peak of 450 days.	The hospital isolation model with different isolation ratios shows that the peak of the outbreak occurred on day 450. For government control of the outbreak, under the SEIR model, When β was 0.359 for South Korea approximately 51,640,000 people would be infected. If the government implements some measures, such as city closure policies and extended leave policies, it can effectively reduce the β …	NA	1	1	1	1	1	1	1	1	1	1	1	2	2	2	2	1	2	1	2
282	Jiang, Shuo and Li, Qiuyue and Li, Chaoqun and Liu, Shanshan and He, Xiaomeng and Wang, Tao and Li, Hua and Corpe, Christopher and Zhang, Xiaoyan and Xu, Jianqing and Wang, Jin	E_187	http://dx.doi.org/10.1186/s12967-020-02513-7	Mathematical models for devising the optimal SARS-CoV-2 strategy for eradication in China, South Korea, and Italy	2020	Italy	Europe	Advanced SIR model Considering hospital isolation	Modeling and simulation study	60430000	Secondary data	Population of Italy	Italy	isolation, quarantine	The peak of the outbreak	5.6	NA	If quarantine measures were implemented from March 10, 2020, and the quarantine rate of α was 0.3, the final number of infected people would be 147,142 in Italy with a peak of 405 days.	The hospital isolation model with different isolation ratios included in the model analysis for Italy shows that the outbreak's peak occurred on day 405. For Italy, for government control of the outbreak, under the SEIR model, When the value of β was 0.400, we estimated that approximately 60,430,000 people would be infected. If the government implements measures such as city closure policies and …	NA	1	1	1	1	1	1	1	1	1	1	1	2	2	2	2	1	2	1	2
283	Jorge, Daniel C. P. and Rodrigues, Moreno S. and Silva, Mateus S. and Cardim, Luciana L. and da Silva, NÃ­vea B. and Silveira, Ismael H. and Silva, Vivian A. F. and Pereira, Felipe A. C. and de Azevedo, Arthur R. and Amad, Alan A. S. and Pinho, Suani T. R. and Andrade, Roberto F. S. and Ramos, Pablo I. P. and Oliveira, Juliane F.	E_188	http://dx.doi.org/10.1016/j.epidem.2021.100465	Assessing the nationwide impact of COVID-19 mitigation policies on the transmission rate of SARS-CoV-2 in Brazil	2021	Brazil	South America	A generalized SEIaIsR model	Modeling and simulation study	209500000	Secondary data	Population of Brazilian states	Brazilian states: (1) The entire state, (2) the state capital alone; and (3) the remaining state municipalities grouped as a single place by summing up their reported cases(inland cities)	Non-pharmaceutical interventions (NPIs) such as Social distancing, quarantine measures, restrictions on public transportation, and mandatory use of masks.	Basic and effective reproduction number; Transmission rate; Stringency index, SMRI (social mobility reduction index), number of confirmed COVID-19 deaths per 100,000 inhabitants.	2.9	1.5	In states, the interventions implemented around early April significantly reduced the transmission rate from a median 𝛽0 of 1.62 to β1 of 0.81. The substantial drop in social mobility (δ of 0.42) and the high initial 𝑅0 value of 3.2 illustrates the effectiveness of timely measures in controlling the spread of the virus. The R0 value of 2.98 capitals indicated that initially, the transmission was …	26% of the states (BA, RN, DF, MG, RJ, RS and SC) presented a noticeable change in the TR up to 15 days after the implementation of the first NPI, 40.7% between 16 and 30 days, 14.8% (PA, PB, PE, PI) between 31 and 45 days and the remaining 18.5% (AC, RO, RR, AL and MS) of the states had a TR change only more than 46 days since the first implemented measure. The study identified three patterns of…	NA	0	1	1	1	1	1	1	1	1	1	1	1	1	1	1	1	1	1	1
284	Jung, Sung-Mok and Hayashi, Katsuma and Kayano, Taishi and Nishiura, Hiroshi	E_189	http://dx.doi.org/10.1016/j.epidem.2022.100618	Response to COVID-19 during the Tokyo Olympic Games: Did we properly assess the risk?	2022	Japan	Asia	A discrete-time deterministic compartmental model structured by age group	Modeling and simulation study	13624000	Secondary data	population of Tokyo	Tokyo general population stratified by age: 0–19, 20–39, 40–59, 60+	social distancing	(i) number of newly infected cases; (ii) prevalence of severe cases with intubation; (iii) prevalence of severe cases in intensive care units (ICUs); and (iv) the cumulative number of deaths from the start of the simulation (1 April 2021); The cumulative number of COVID-19 deaths	1.28	0.7	Imposing stringent social distancing measures (R t =0.7) for more than 8 weeks from the end of the Olympic Games might be required to suppress the prevalence of severe cases of COVID-19 to avoid overwhelming the intensive care unit capacity in Tokyo.	Hosting the Olympic Games had a limited impact on the overall transmission dynamics of COVID-19 in Tokyo, provided that the reproduction number (Rt) among the domestic population remained consistent. Implementing a stringent state of emergency (SoE) post-games could minimize the required duration of SoE needed to control the spread. Scenarios with higher inter-group transmission and increased tra…	NA	1	1	1	1	1	1	1	1	1	1	1	1	1	1	1	1	1	1	1
285	Jung, Sung-Mok and Hayashi, Katsuma and Kayano, Taishi and Nishiura, Hiroshi	E_189	http://dx.doi.org/10.1016/j.epidem.2022.100618	Response to COVID-19 during the Tokyo Olympic Games: Did we properly assess the risk?	2022	Japan	Asia	A discrete-time deterministic compartmental model structured by age group	Modeling and simulation study	69000	Secondary data	International participants	Tokyo Olympic Games international participants by age: 0–19, 20–39, 40–59, 60+		(i) number of newly infected cases; (ii) prevalence of severe cases with intubation; (iii) prevalence of severe cases in intensive care units (ICUs); and (iv) the cumulative number of deaths from the start of the simulation (1 April 2021); The cumulative number of COVID-19 deaths	1.2	0.9	The model projected 353 cases of SARS-CoV-2 transmissions among international Olympic Games participants. Empirical data reported 147 Olympic-related COVID-19 cases among non-Tokyo residents.	Out of all Olympic-related COVID-19 cases, only 147 (32%) were among non-Tokyo residents, indicating that the majority of transmissions were contained within those subject to these restrictions. By restricting international participants to specific venues and prohibiting the use of public transport, the potential for these participants to act as vectors of transmission to the wider Tokyo populati…	NA	1	1	1	1	1	1	1	1	1	1	1	1	1	1	1	1	1	1	1
286	Jung, Sung-Mok and Huh, Kyungmin and Radnaabaatar, Munkhzul and Jung, Jaehun	E_190	http://dx.doi.org/10.1186/s12889-022-14576-w	Model-informed COVID-19 exit strategy with projections of SARS-CoV-2 infections generated by variants in the Republic of Korea	2022	Korea	Asia	A discrete-time deterministic compartmental model structured by age group	Modeling and simulation study	51349260	Secondary data	The nationwide population of Korea grouped by age	Korea national level grouped by age: 0–19, 20–39, 40–59, 60S+	Social distancing	(i) the number of newly reported COVID-19 cases, (ii) the prevalence of severe cases, and (iii) the cumulative COVID-19 deaths.	1.49	1.49	The reproduction number (R) of the wild-type variant under Level 1 countermeasures was estimated as 1.49 (95% CIs: 1.47–1.50). Level 4 social distancing measures successfully reduced the transmissibility of all SARS-CoV-2 variants by more than 40%. Given the estimated parameters, the projected epidemiological outcomes prior to the implementation of Level 4 social distancing measures (12 July 2021…	Gradual easing for more than 4 months is sufficient to withstand the prevalence of severe COVID-19 cases within the existing intensive care unit (ICU) capacity in Korea (800-1000 units) until the end of 2022, enabling the control of the current COVID-19 epidemic before prospective treatments of COVID-19 are widely available. Under the setting when countermeasures are partially maintained and the …	NA	1	1	1	1	1	1	1	1	2	1	1	1	1	1	1	1	1	1	1
287	Keeling, Matt J. and Hill, Edward M. and Gorsich, Erin E. and Penman, Bridget and Guyver-Fletcher, Glen and Holmes, Alex and Leng, Trystan and McKimm, Hector and Tamborrino, Massimiliano and Dyson, Louise and Tildesley, Michael J.	E_191	http://dx.doi.org/10.1371/journal.pcbi.1008619	Predictions of COVID-19 dynamics in the UK: Short-term forecasting and analysis of potential exit strategies	2021	UK	Europe	A deterministic, age-structured compartmental model	Modeling and simulation study	6.643e+07	Secondary data	Population of UK in region: Wales = 3.14 * 10^6; Scotland = 5.44 * 10^6; Northern Ireland = 1.88 * 10^6; East of England = 6.20 * 10^6; London = 8.91 * 10^6; Midlands = 10.70 * 10^6; North East and Yorkshire = 8.14 * 10^6; North West England = 7.29 * 10^6; South East England = 9.13 * 10^6; South West England = 5.60 * 10^6	UK stratified by age-groupings: (i) preschool children under 5 (PS), (ii) school-aged children and young adults, 5-20 (S), (iii) adults between the ages of 20 and 70 (A) and (iv) the elderly over 70	Social distancing, lockdown measures	Total deaths; hospital and ICU occupancy	2.7	NA	Under continued total lockdown, the average total deaths would be approximately 39,000. If the epidemic in the UK had been allowed to progress with no introduction of lockdown measures, the epidemic would have continued to grow throughout April, with deaths exceeding 200,000 by the end of 2021.	All English regions show similar behaviour, other than the South East and South West, where a lower number of deaths was predicted. The oldest age groups have a 90% probability of being symptomatic (d>90 = 0.90) and such that the basic reproductive ratio from these calculations gives R0 = 2.7. Intermediate relaxation of lockdown until 2021 followed by complete cessation results in approximately 1…	Considering the combined impact from 2020-2021, a strategy of continuing lockdown measures for anyone over the age of 65 minimizes the total number of deaths, while hospital and ICU occupancy is minimized by continuing lockdown for anyone over the age of 60 although the overall effect of this is marginal.	1	1	1	1	1	1	1	1	1	1	1	1	1	1	2	1	1	1	1
288	Kim, Hae-Young and Oh, In-Hwan and Lee, Jacob and Seon, Jeong-Yeon and Jeon, Woo-Hwi and Park, Jae Seok and Nam, Sung-Il and Thakkar, Niket and Selvaraj, Prashanth and McGillen, Jessica and Klein, Daniel and Braithwaite, Scott and Bershteyn, Anna and Lee, Seung Heon	E_192	http://dx.doi.org/10.3201/eid2711.203779	Policy Review and Modeling Analysis of Mitigation Measures for Coronavirus Disease Epidemic Control, Health System, and Disease Burden, South Korea	2021	Korea	Asia	SEIR model	Modeling and simulation study	NA	Secondary data	Population of South Korea	South Korea	Quarantine, Governmental response, mitigation measures (contact tracing, isolation, social distancing, mask wearing, testing)	Daily new cases, hospital and ICU census	3.24	0.324	If R0 had been reduced by only 50% after February 28, the epidemic would have reached 4,000 new daily cases and 83,900 cumulative infections by April 1 and 31,800 new daily cases and >1.7 million cumulative infections by May 15 (scenario 2). R0 would have reached ≈1.6, exponentially increasing and doubling the cases by 7.9 days nationwide. New daily cases peaked at 656 on February 29 and declined…	Governmental response and mitigation efforts reduced R0, preventing the epidemic from exceeding hospital capacity nationwide. Without mitigation, daily cases would have exceeded 750 by April 1, resulting in ≈27,000 cumulative infections. If R0 had been reduced by only 50%, the epidemic would have reached 4,000 new daily cases and 83,900 cumulative infections by April 1. R0 value decreased by 35% …	NA	1	1	0	1	1	2	1	1	1	1	2	2	1	1	2	1	1	1	2
289	Kim, Namje and Kang, Su Jin and Tak, Sangwoo	E_193	http://dx.doi.org/10.4178/epih.e2021068	Reconstructing a COVID-19 outbreak within a religious group using social network analysis simulation in Korea	2021	Korea	Asia	A discrete-time stochastic simulation model with a social network analysis (SNA) approach	Modeling and simulation study	5847	Secondary data	25 pastors and staff members; 2,222 registered members and 3,600 non-registered visitors attended services at the church during the simulation period	Sarang Jeil church, Korea	Face masks, social distancing	Number of COVID-19 cases	NA	NA	Adherence to government guidelines regarding mask-wearing could have reduced the size of the outbreak by 95.2%. Simulations estimated a mask-wearing ratio of 67% at the time when the outbreak occurred, which yielded 953.8 (95% confidence interval [CI], 937.3 to 970.4) cases and was most consistent with the confirmed data. The counterfactual experiment with 95% mask-wearing estimated an average of…	The study demonstrated that adherence to government guidelines regarding mask-wearing could have substantially reduced the size of the COVID-19 outbreak at the Sarang Jeil church. Specifically, simulations indicated that if the church had followed mask-wearing guidelines with a 95% compliance rate, the outbreak could have been significantly smaller, with only about 40-50 infections in the worst-c…	Non-pharmaceutical interventions such as social distancing and mask-wearing are crucial for containing the spread of COVID-19. However, given that person-to-person contact/interaction is unavoidable in social and economic life, imposing stringent national social distancing measures in all places and organizations may incur more costs than benefits to society. It is critical to develop precise mea…	0	0	1	1	2	2	3	2	2	1	3	1	1	1	3	1	1	2	3
290	Kim, Soyoung and Choi, Sunhwa and Ko, Youngsuk and Ki, Moran and Jung, Eunok	E_194	http://dx.doi.org/10.1186/s12976-020-00127-6	Risk estimation of the SARS-CoV-2 acute respiratory disease outbreak outside China	2020	China	Asia	SEIAQR model	Modeling and simulation study	NA	Secondary data	Population of Hubei Province	Hubei Province, China	quarantine, outside China	The reproductive number; The transmision rate	4.1192	0.8	The transmission rate in Hubei Province is estimated to be 0.8238 (95% CI: 0.8095–0.8382) and the reproductive number was calculated as 4.1192 (95% CI: 4.0473– 4.1912). When quarantine can be instituted within 24 hours, the probability that the number of local transmission cases exceeds 40 is 3.2% (scenario with a 0% reduction in the transmission rate). If the transmission rate is reduced by 10%,…	Human-to-human transmission is significant in Hubei Province. Unless additional interventional strategies are implemented, there will be a significant increase in the daily incidence of new cases. However, several control policies are being implemented in China, such as public education on disease prevention and environmental hygiene. The transmission rate and reproductive number may have been de…	NA	1	1	1	1	1	1	1	1	1	1	1	1	1	1	2	1	1	1	1
291	Ko, Youngsuk and Lee, Jacob and Seo, Yubin and Jung, Eunok	E_195	http://dx.doi.org/10.4178/epih.e2021059	Risk of COVID-19 transmission in heterogeneous age groups and effective vaccination strategy in Korea: a mathematical modeling study	2021	Korea	Asia	SEIQR model	Modeling and simulation study	51702100	Secondary data	Population of Korea grouped by age: 0-17, 18-29, 30-59, 60-74, and ≥75 years	Korea	Social distancing	Mortality rate of COVID-19; The number of deaths; ratio of confirmed cases	1.68	0.71	The adjusting constant, β0(t), was estimated to be 1.09 (effective reproductive number of 1.22) between October 12 and November 3, 2020, when phase 1 of social distancing was implemented at the start time of the model, and it was estimated to be the highest at 1.50 (effective reproductive number of 1.68) between November 4 and November 24, 2020. It was estimated to be the smallest at 0.64 (effect…	The group aged 30-59 years (III) accounts for the largest number (n= 51,331) of the total number of confirmed cases. From the number of confirmed cases per 100,000 people, adjusted with the number of people in each age group, it was observed that the group aged 0-17 years (I) had fewer cases than other age groups (157.7). The number of cases for the remaining age groups was around 200, of which t…	NA	1	1	1	1	1	1	1	1	2	1	1	1	1	1	1	1	1	1	1
292	Kyrychko, Yuliya N. and Blyuss, Konstantin B. and Brovchenko, Igor	E_196	http://dx.doi.org/10.1038/s41598-020-76710-1	Mathematical modelling of the dynamics and containment of COVID-19 in Ukraine	2020	Ukraine	Europe	A compartmental SEIR-type model	Modeling and simulation study	41032856	Secondary data	Population of Ukraine	Ukraine general population stratified by sixteen 5-year age groups spanning from 0 until 75+	self-isolation of over-60s; social distancing	the numbers of cases	2.5	NA	Maintaining effective social distancing and disease control measures is crucial when lifting quarantine restrictions. The lockdown implemented in mid-March 2020 helped initially control the virus's spread. The proportion of deaths was 20% for people aged 50–60 years, 30% for those aged 60–70 years, 24% for the 70–80 age group, and 17% for those aged 80 and above. Deaths among the 40–50 age group …	The model demonstrates a good agreement between short-term predictions, obtained using the model, with actual data. The early lockdown in mid-March 2020 significantly helped in controlling the spread of COVID-19 despite the low number of initial cases. The lifting of lockdown restrictions in May led to a significant increase in mixing between people and a subsequent growth in cases and deaths. Th…	NA	1	1	1	1	1	1	1	1	1	1	1	1	1	1	1	1	1	1	1
293	Li, Fang and Li, Yuan-Yuan and Liu, Ming-Jin and Fang, Li-Qun and Dean, Natalie E. and Wong, Gary W. K. and Yang, Xiao-Bing and Longini, Ira and Halloran, M. Elizabeth and Wang, Huai-Ji and Liu, Pu-Lin and Pang, Yan-Hui and Yan, Ya-Qiong and Liu, Su and Xia, Wei and Lu, Xiao-Xia and Liu, Qi and Yang, Yang and Xu, Shun-Qing	E_197	http://dx.doi.org/10.1016/S1473-3099(20)30981-6	Household transmission of SARS-CoV-2 and risk factors for susceptibility and infectivity in Wuhan: a retrospective observational study	2021	China	Asia	A generalized estimating equation (GEE) regression model with a logistic link function and an exchangeable correlation structure; A chain binomial transmission model stratified by age: 0-1, 2-5, 6-12, 13-19, 20-39, 40-59, and ≥60 years old	Observational study	39945	Primary data	76,7% (39945/52070) of all reported cases in Wuhan as of April 18	Wuhan: all laboratory-confirmed or clinically confirmed cases and laboratory-confirmed asymptomatic infections identified between Dec 2, 2019, and April 18, 2020, in Wuhan, China, together with their household contact.	case isolation, quarantine of close contacts, and restriction of human movement in communities	Primary cases; secondary cases	0.25	0.12	SARS-CoV-2 was transmitted with moderate efficiency within households at the very beginning of the pandemic, with an overall secondary attack rate of 15·6% (95% CI 15·2–16·0). Isolation of cases and quarantining of household contacts away from home effectively reduced household transmission. There is a decrease of the effective household reproductive numbers from 0·25 (95% CI: 0.24–0.26) up to Fe…	For the 24985 households that had only a single primary case, the overall observed secondary attack rate was 16,0%. Children and adolescents were less susceptible to infection, but more infectious once infected, than individuals aged 20 years or older. Children’s higher infectivity was affected by household size. Our study confirmed a higher susceptibility of infants (aged 0–1 years) to infection…	NA	0	0	0	1	1	1	1	1	1	1	2	1	1	1	1	1	1	1	1
294	Lin, Qianying and Zhao, Shi and Gao, Daozhou and Lou, Yijun and Yang, Shu and Musa, Salihu S. and Wang, Maggie H. and Cai, Yongli and Wang, Weiming and Yang, Lin and He, Daihai	E_198	http://dx.doi.org/10.1016/j.ijid.2020.02.058	A conceptual model for the coronavirus disease 2019 (COVID-19) outbreak in Wuhan, China with individual reaction and governmental action	2020	China	Asia	SEIRNDC model	Modeling and simulation study	14000000	Secondary data	Population of Wuhan	Wuhan	individual reaction and governmental action; Quarantine	The daily number of cases or deaths, the cumulative number of cases or deaths, the percentage of cases or deaths, of COVID-19	2.8	NA	The cumulative number of cases in Wuhan was 4648 by January 18, 2020. Both the individual reaction (controlled by k) and governmental action (controlled by α), are needed to capture the observed pattern. In particular, when α is around 0.9 and k is greater than 110, the simulation largely matches the observed	We compare simulated and reported numbers and reconstruct the daily reporting ratio, which shows an improvement from a level of below 10% to around 50% from January 2020 to February 2020 and reflects the reality.	NA	1	1	1	1	1	1	1	0	0	2	2	2	2	3	2	3	1	1	3
295	Lin, Yen Ting and Neumann, Jacob and Miller, Ely F. and Posner, Richard G. and Mallela, Abhishek and Safta, Cosmin and Ray, Jaideep and Thakur, Gautam and Chinthavali, Supriya and Hlavacek, William S.	E_199	http://dx.doi.org/10.3201/eid2703.203364	Daily Forecasting of Regional Epidemics of Coronavirus Disease with Bayesian Uncertainty Quantification, United States	2021	US	North America	A compartmental model also curve-fitting models; Bayesian parameterization and forecasting with uncertainty quantification (UQ)	Modeling and simulation study	19216182	Secondary data	Population of New York City MSA	New York City MSA	Isolation,social distancing	Daily COVID-19 incidence; Daily case counts	NA	NA	An anomaly suggests that the rate of COVID-19 transmission has increased beyond what can be explained by the model. We did not observe upward-trending anomalies for the New York City MSA	Accurate short-term predictions are possible; however, continual updating of parameter estimates is required to maintain accuracy. Despite uncertainties in parameter estimates, we can expect predictive inferences of daily new case reports to cluster around a central trajectory. The predictions show a rapid rise and peak in early April, followed by a gradual decline. The theoretical mass gathering…	NA	1	1	0	1	1	1	1	1	2	1	1	2	1	1	2	1	1	1	2
296	Lin, Yen Ting and Neumann, Jacob and Miller, Ely F. and Posner, Richard G. and Mallela, Abhishek and Safta, Cosmin and Ray, Jaideep and Thakur, Gautam and Chinthavali, Supriya and Hlavacek, William S.	E_199	http://dx.doi.org/10.3201/eid2703.203364	Daily Forecasting of Regional Epidemics of Coronavirus Disease with Bayesian Uncertainty Quantification, United States	2021	US	North America	A compartmental model also curve-fitting models; Bayesian parameterization and forecasting with uncertainty quantification (UQ)	Modeling and simulation study	330000000	Secondary data	Population of the 15 most populous US MSAs: New York City, New York; Los Angeles, California; Chicago, Illinois; Dallas, Texas; Houston, Texas; Washington, DC; Miami, Florida; Philadelphia, Pennsylvania; Atlanta, Georgia; Phoenix, Arizona; Boston, Massachusetts; San Francisco, California; Riverside, California; Detroit, Michigan; and Seattle, Washington.	The 15 most populous US MSAs: New York City, New York; Los Angeles, California; Chicago, Illinois; Dallas, Texas; Houston, Texas; Washington, DC; Miami, Florida; Philadelphia, Pennsylvania; Atlanta, Georgia; Phoenix, Arizona; Boston, Massachusetts; San Francisco, California; Riverside, California; Detroit, Michigan; and Seattle, Washington.	Isolation,social distancing	Daily COVID-19 incidence; Daily case counts	NA	NA	The June increase in transmission rate in Phoenix can be explained by a reduction in adherence to social distancing from approximately 49% to 38%. Predictive inference of the daily number of new cases reported is feasible for regional COVID-19 epidemics in multiple US MSAs. However, computational costs increase with new data, making daily inferences potentially impractical. For the Phoenix MSA, w…	The compartmental model with 2 social distancing periods better explained the data from Phoenix than the compartmental model with only 1 social distancing period. The model with 2 social distancing periods better represented the data than the model with 1 social distancing period. The second social distancing period began on May 27, 2020, in Houston; April 19, 2020, in Miami; May 24, 2020, in Pho…	NA	0	1	0	1	1	1	1	1	2	1	1	2	1	1	2	1	1	1	2
297	Liu, Xinyu and Lv, Zimeng and Ding, Yuting	E_200	http://dx.doi.org/10.3934/mbe.2022294	Mathematical modeling and stability analysis of the time-delayed SAIM model for COVID-19 vaccination and media coverage	2022	26 countries	Worldwide	A SAIM model with a time delay	Modeling and simulation study	4030	Mixed data	Population of representative data of 30 countries	29 countries for death rates and 30 countries for cure rates	Awareness,media coverage	Epidemic control ["the death rates for 29 countries and cure rates for 30 countries"]	>1	<1	The national case fatality rates of the 29 countries are mostly in the range of 0.001 to 0.002, so we calculate the mean value 0.0016 and choose it as the value of c. Cure rates v are almost at the same level. The average rate for 30 countries is set at 0.861 as the value of the cure rate (v). When people pay attention to media reports regarding the epidemic, the epidemic will not develop, which …	The influence of media on people’s willingness to vaccinate does not change the stability of the disease-free equilibrium, and no matter how long it takes people to accept the idea of vaccination after viewing media coverage, the disease will eventually disappear. However, the less time it takes to change their vaccination intentions after viewing media coverage, the more it helps to contain the …	NA	0	1	1	1	1	1	1	1	1	1	1	1	1	1	1	1	3	1	2
298	Liu, Zeting and Zhou, Huixuan and Ding, Ningxin and Jia, Jihua and Su, Xinhua and Ren, Hong and Hou, Xiao and Zhang, Wei and Liu, Chenzhe	E_201	http://dx.doi.org/10.3389/fpubh.2022.1009152	Modeling the effects of vaccination, nucleic acid testing, and face mask wearing interventions against COVID-19 in large sports events	2022	China	Asia	SPEIQRD model in conjunction with the Wells-Riley model	Modeling and simulation study	26418000	Secondary data	The general population in China and the audience members of the sports stadiums.	The general population in China and then the audience members of the sports stadiums (2021 Chinese Football Association Super League from April to August)	Face mask-wearing	The daily and the total number of infected people	NA	NA	If all of the 30,000 seats in the stadium were taken by audience members, just as it was before the COVID-19 pandemic, 3–25 audience members would have been infected with COVID-19 for each game day without any preventive strategies, and a total of 371 audiences would have been infected during this game season. With the requirement of a negative nucleic acid test of SARS-CoV-2 within 7 days before…	The combined use of the SEIR and Wells–Railey models offers a tool to benchmark the effects of preventive strategies against COVID-19 in activities involving mass gatherings such as large sports events, which include transportation and confined-space gatherings. The findings showed that the reopening of the auditorium would have a potential infection risk without any preventive strategies. The co…	NA	1	1	1	1	1	1	1	1	1	1	1	1	1	1	1	1	3	1	2
299	Mandal, Sandip and Bhatnagar, Tarun and Arinaminpathy, Nimalan and Agarwal, Anup and Chowdhury, Amartya and Murhekar, Manoj and Gangakhedkar, Raman R. and Sarkar, Swarup	E_202	http://dx.doi.org/10.4103/ijmr.IJMR_504_20	Prudent public health intervention strategies to control the coronavirus disease 2019 transmission in India: A mathematical model-based approach	2020	India	Asia	SEIR model	Modeling and simulation study	NA	Secondary data	Population of India mainly: Delhi, Mumbai, Kolkata, Bengaluru	Indian airports and the broader Indian community where international travelers arriving from China might introduce the virus. A=500 passengers are arriving per day in Indian airports, from areas in China where COVID-19 transmission is established	Quarantine, testing	The cumulative incidence	4	1.5	In an optimistic scenario of the basic reproduction number (R0 ) being 1.5, and asymptomatic infections lacking any infectiousness, such measures would reduce the cumulative incidence by 62%. In the pessimistic scenario of R0 =4, and asymptomatic infections being half as infectious as symptomatic, this projected impact falls to 2%.	If symptomatic arrivals alone were screened, the model projections for the time to epidemic ranged from 45 to 47.7 days. Results showed that identifying at least 75% of the asymptomatic individuals was needed to delay the within-country outbreak by an appreciable amount. Additional detection of 90% of asymptomatic individuals would delay the average time of the epidemic by 20 days. Port-of-entry-…	Model projections are subject to substantial uncertainty and can be further refined as more is understood about this novel virus's natural history of infection.	0	1	1	1	1	1	1	1	1	1	1	1	1	1	2	1	1	1	1
300	Min, Kyung Duk and Kang, Heewon and Lee, Ju Yeun and Jeon, Seonghee and Cho, Sung Il	E_203	http://dx.doi.org/10.3346/jkms.2020.35.e321	Estimating the Effectiveness of Non-Pharmaceutical Interventions on COVID-19 Control in Korea	2020	Korea	Asia	SEIQH model	Modeling and simulation study	NA	Secondary data	Population of Korea stratified by age: 0–19 and 20+	Korean population stratified by age: 0–19 and 20+	Social distancing among adults, spring semester postponement for elementary, middle and high schools, intensive contact tracing, and large-scale diagnostic testing	daily new confirmed cases; the number of cases	NA	NA	Relaxed social distancing among adults would have increased the number of cases 27.4-fold until the end of March. Spring semester non-postponement would have increased the number of cases 1.7-fold among individuals aged 0–19, while lower quarantine and detection rates would have increased the number of cases 1.4-fold. Less strict quarantine measures and less extensive diagnostic testing would hav…	Among the three NPI measures, social distancing in adults showed the highest effectiveness. The substantial effect of social distancing should be considered when preparing for the 2nd wave of COVID-19. The effective contact rate in week 6 showed a higher estimate than those in other weeks. Non-postponement of the semester would have increased the contact rate to 2.407-fold (95% CrI = 2.140–2.688)…	NA	1	1	1	1	1	1	1	1	1	1	1	1	1	1	1	1	1	1	1
301	Niu, Zirui and Scarciotti, Giordano	E_204	http://dx.doi.org/10.1038/s41598-022-16532-5	Ranking the effectiveness of non-pharmaceutical interventions to counter COVID-19 in UK universities with vaccinated population	2022	UK	Europe	Double SEIQR model	Modeling and simulation study	1350	Secondary data	Population of University 1200 students and 150 staf	A typical university department composed of 1200 students and 150 staf	Mask wearing; social distancing; Quarantine; environmental disinfection	Percentage of infected individuals; Minimum number of cases, minimum intervention, minimum non-quarantine intervention, and minimum quarantine intervention	2.5	0.217	The reproduction number, Rt, keeps decreasing and becomes smaller than 1 after 76 days. At day 134, 56% of students and 63% of staff have been infected, and Rt = 0.718. In the end (without considering further infections from outside the department), the epidemic lasted around 250 days, rendering 59% of students and 66% of staff infected. This prediction result reveals the necessity of imposing no…	With a vaccination rate of 68% for students and 78.8% for staff we see that the implementation of non-pharmaceutical interventions is still fundamental to reducing the number of infections to one-tenth of the number of infections appearing in a completely uncontrolled scenario. Wearing masks is the most effective measure among the considered interventions. Keeping social distance is ranked close …	NA	0	1	1	1	1	1	1	0	1	1	2	1	1	1	1	1	3	1	2
302	Niwa, Makoto and Hara, Yasushi and Sengoku, Shintaro and Kodama, Kota	E_205	http://dx.doi.org/10.3390/ijerph17176238	Effectiveness of Social Measures against COVID-19 Outbreaks in Selected Japanese Regions Analyzed by System Dynamic Modeling	2020	Japan	Asia	Causal loop and stock-flow models and Microsoft Excel	Modeling and simulation study	27960000	Secondary data	Population of 3 cities in Japan: Tokyo Metropolitan Area( N=13900000), Osaka Prefecture (N=8810000), Hokkaido Prefecture (N=5250000)	Urban: Tokyo Metropolitan Area, Osaka Prefecture, and Hokkaido Prefecture	Quarantine at airports, state of emergency, societal factors, and resident self-isolation policies and practices	Region-specific transmission rates; Infection rate, transmission efficiency, impact of interventions, number of infected patients	3.3	NA	Transmission efficiency under intervention was reduced by 75% (25% remaining efficiency) in Tokyo, which started in early April (when the state of emergency was declared). In Osaka, in addition to the first reduction in early April, the second phase started at the end of April when the Japanese holiday season began. Transmission efficiency was reduced by 60% and 85% (40% and 15% remaining efficie…	This causal loop modelling suggested that the only effective measure against COVID-19 transmission in the Japanese context was intervention in the early stages of the outbreak by national and regional governments, and no social self-strengthening dynamics were demonstrated. Quarantine at airports moderately affected the community in Hokkaido but it showed no serious impact due to effective counte…	The model was qualified by observing the consistency of dimension in the process of model building and visual inspection of agreement between predicted and real positive patient numbers.	0	0	1	1	2	2	2	2	1	1	2	2	1	1	1	1	1	1	2
303	Pais, Ricardo J. and Taveira, Nuno	E_206	http://dx.doi.org/10.12688/f1000research.23401.2	Predicting the evolution and control of the COVID-19 pandemic in Portugal	2020	Portugal	Europe	IS model	Modeling and simulation study	6500000	Secondary data	Population of the grand Lisbon and Porto areas	Grand Lisbon and Porto areas	Lockdowns; Government-Imposed Measures (GIM)	The number of infected cases and peak of infection	NA	NA	The peak was estimated to be around 650 thousand infected cases with 53 thousand requiring hospital care by the beginning of May if no measures were taken. The model shows that the population compliance with the GIM was gradual between 30% to 75%, contributing to a significant reduction in the infection peak and mortality.	The infection burden could have been further reduced if the population followed the Government-Imposed Measures (GIM) immediately after their release on 18 March. The predicted peak time for this scenario was 49 days which would be by the 21 of April. If no measures were taken, the predicted number of cases for the end of March would be around 42,000. The estimated percentage of the Portuguese po…	NA	1	1	1	1	1	1	1	1	2	1	2	1	1	1	2	1	0	1	2
304	Pałka, Piotr; Olszewski, Robert; Kęsik-Brodacka, Małgorzata; Wendland, Agnieszka; Nowak, Karolina; Szczepankowska-Bednarek, Urszula; Liebers, David Th;	E_207	http://dx.doi.org/10.1038/s41598-022-15605-9	Using multiagent modeling to forecast the spatiotemporal development of the COVID-19 pandemic in Poland	2022	Poland	Europe	Agent-based modeling (ABM) methodology with SEAIRPD-Q model using GAMA tool	Modeling and simulation study	27595	Secondary data	Individuals in Gołdap	Gołdap county	Social distancing, remote learning, movement limitations, and mask use	The numbers of cases, hospitalizations, and deaths	0.8	0.8	For Gołdap Powiat, the model's prediction of infected cases after one month exhibited an MPE (Mean Percentage Error) of 1.64%. Workplaces account for the highest percentages in "the number of cases": 73.4% of cases in the Gołdap powiat (County) come from the workplaces, as determined by the PLUS model.	Low population mobility in Gołdap Powiat, with minimal public transportation use, keeps travel-related infections very low (below 0.3%). However, restrictions and remote work might push people towards recreational areas, potentially increasing infections there. The model suggests stricter restrictions (PLUS model) significantly reduce cases everywhere except recreational areas, which see a 45% in…	It is important to consider the population size of each county (powiat) when interpreting the absolute number of cases. Even with stricter restrictions, a more populated area might have a higher total number of cases compared to a less populated one with similar restrictions.	1	1	1	1	1	1	1	1	2	1	1	1	1	1	1	1	1	2	1
305	Pałka, Piotr; Olszewski, Robert; Kęsik-Brodacka, Małgorzata; Wendland, Agnieszka; Nowak, Karolina; Szczepankowska-Bednarek, Urszula; Liebers, David Th;	E_207	http://dx.doi.org/10.1038/s41598-022-15605-9	Using multiagent modeling to forecast the spatiotemporal development of the COVID-19 pandemic in Poland	2022	Poland	Europe	Agent-based modeling (ABM) methodology with SEAIRPD-Q model using GAMA tool	Modeling and simulation study	71697	Secondary data	Individuals in Pruszków	Pruszków county	Social distancing, remote learning, movement limitations, and mask use	The numbers of cases, hospitalizations, and deaths	0.8	0.8	In Pruszków, the model achieved an MPE(Mean Percentage Error) accuracy of 0.64% for cases after one month of simulation. For Pruszków Powiat (County), 65.2% of the cases are from the workplaces, according to the base case scenario.	Pruszków Powiat's denser population and high rate of commuting to the capital (around 12%) make public transportation a significant factor in the viral spread, reaching 20.1% of cases in the PLUS model. The model suggests stricter restrictions (PLUS model) can lead to a decrease in cases across most locations, except for recreational areas which see a 45% increase compared to the baseline. The MI…	It is important to consider the population size of each county (powiat) when interpreting the absolute number of cases. Even with stricter restrictions, a more populated area might have a higher total number of cases compared to a less populated one with similar restrictions.	1	1	1	1	1	1	1	1	2	1	1	1	1	1	1	1	1	2	1
306	Pałka, Piotr; Olszewski, Robert; Kęsik-Brodacka, Małgorzata; Wendland, Agnieszka; Nowak, Karolina; Szczepankowska-Bednarek, Urszula; Liebers, David Th;	E_207	http://dx.doi.org/10.1038/s41598-022-15605-9	Using multiagent modeling to forecast the spatiotemporal development of the COVID-19 pandemic in Poland	2022	Poland	Europe	Agent-based modeling (ABM) methodology with SEAIRPD-Q model using GAMA tool	Modeling and simulation study	162547	Secondary data	Individuals in Ropczyce-Sędziszów county	Ropczyce-Sędziszów county	Social distancing, remote learning, movement limitations, and mask use	The numbers of cases, hospitalizations, and deaths	0.8	0.8	In Ropczyce-Sędziszów, the MPE(Mean Percentage Error) of the model's forecasted cases after one month of simulation was 0.68%. In Ropczyce-Sędziszów Powiat (county), 66.2% of the cases are linked to workplaces, based on the PLUS model.	Good connections to Rzeszów city in Ropczyce-Sędziszów Powiat lead to a higher percentage of public transportation-related cases compared to Gołdap (exceeding 24% in the MINUS model). Similar to Gołdap, stricter restrictions (presumably the PLUS model) seem to significantly reduce overall cases and infections in public healthcare facilities and schools. The data indicate that people’s interaction…	It is important to consider the population size of each county (powiat) when interpreting the absolute number of cases. Even with stricter restrictions, a more populated area might have a higher total number of cases compared to a less populated one with similar restrictions.	1	1	1	1	1	1	1	1	2	1	1	1	1	1	1	1	1	2	1
307	Pasco, Remy F. and Fox, Spencer J. and Johnston, S. Claiborne and Pignone, Michael and Meyers, Lauren Ancel	E_208	http://dx.doi.org/10.1001/jamanetworkopen.2020.26373	Estimated Association of Construction Work With Risks of COVID-19 Infection and Hospitalization in Texas	2020	US	North America	Agent-based modeling (ABM)	Modeling and simulation study	2220000	Secondary data	50000 Construction workers in the Austin metropolitan area (MSA) and General population of 2.17 million: 50000 Construction workers and 1380000 total individuals between the ages of 18 and 64 years in Austin who are not construction workers.	Austin–Round Rock metropolitan statistical area (MSA): 5 age groups and 3 risk groups (ie,low risk, high risk, and pregnant)	Social distancing, stay-home order, wearing of protective equipment, such as gloves and masks; limits on the number of workers at a given worksite; and increased health surveillance on worksites: including daily temperature readings, rapid COVID-19 testing for workers with symptoms, contact tracing, and isolation of cases and known contacts of workers who test positive for COVID-19.	transmission rate; the reproduction number	4.1	0.88	The model assumed that Austin’s stay-home order reduced transmission overall by 73.3% until mid-August when schools were scheduled to reopen. Based on the value of R0 estimated from hospitalization data during the Austin stay-home order, the level of transmission risk at construction worksites that would be expected to elevate the reproduction number to greater than 1 was determined. the confirme…	Given the initial R0 of 4.14 and the March 24, 2020, stay-home order, construction work would be expected to force the city-wide reproduction number to be greater than 1 if the worksite transmission risk was just 14.2% higher than a typical workplace. The median cumulative hospitalization rate in Austin through August 20, 2020, was 1.5 per 1000 residents overall and significantly higher at 6.8 pe…	NA	0	1	1	1	1	1	1	1	1	1	1	1	1	1	1	1	2	1	1
308	Pavelka, Martin and Van-Zandvoort, Kevin and Abbott, Sam and Sherratt, Katharine and Majdan, Marek and JarÄuÅ¡ka, Pavol and KrajÄÃ­, Marek and Flasche, Stefan and Funk, Sebastian	E_209	http://dx.doi.org/10.1126/science.abf9648	The impact of population-wide rapid antigen testing on SARS-CoV-2 prevalence in Slovakia	2021	Slovakia	Europe	A microsimulation model	Observational study	5276832	Primary data	Population of Slovakia (10 to 65 years and older adults in employment): It does not include residents who were quarantined at the time of the campaign or the 534,300 tests that were conducted on medical, military, and governmental personnel who were not included in geographical county data.	79 counties in Slovakia (nationwide)	Quarantine; Population-wide rapid antigen testing campaigns combined with additional contact restrictions	Infection prevalence, testing rates, hospital bed occupancy rates, reproduction number,	1.4	0.6	Observed infection prevalence decreased by 58% (95% CI: 57 to 58%) within 1 week in the 45 counties that were subject to two rounds of mass testing. Combining the pilot results with the ones from the two rounds of testing in 45 counties, each round of mass testing was estimated to have reduced observed infection prevalence by 56% (95% CI: 52 to 59%) when adjusted for attendance rates, reproductio…	Population-wide rapid antigen testing campaigns combined with additional contact restrictions and household quarantine of positive cases can lead to a substantial reduction in SARS-CoV-2 prevalence. Mass testing alone may not be sufficient to control the pandemic and should be combined with other interventions. Challenges associated with mass testing include mobilizing personnel, logistics, and p…	The effectiveness of mass testing may vary depending on factors such as the timing and implementation of the intervention.	0	1	1	1	1	1	1	1	2	1	1	1	1	1	2	2	2	1	1
309	Pei, Sen and Kandula, Sasikiran and Shaman, Jeffrey	E_210	http://dx.doi.org/10.1126/sciadv.abd6370	Differential effects of intervention timing on COVID-19 spread in the United States	2020	US	North America	A dynamic metapopulation SEIR model	Modeling and simulation study	NA	Secondary data	US 3142 counties' population with 60,232 subpopulations	US national, as well as major metropolitan areas with large populations	Social distancing; Early nonpharmaceutical interventions	Transmission rates, infection and death rates	3	0.8	There is an asynchronous reduction of Re among counties with 400 or more cases by 3 May, and across all 3142 counties, the estimated effective reproductive numbers exhibit considerable variability. Some metropolitan areas such as San Francisco, New York City, and New Orleans reduced Re below 1 during April and kept it below 1 through 3 May. Less populous counties in the mountain region of the Uni…	Marked reductions in Rt occurred after the implementation of interventions. The study observed an asynchronous reduction of Re across different counties. Counterfactual simulations indicated that had the interventions been implemented 1 to 2 weeks earlier, a substantial number of cases and deaths could have been averted. This indicated that early intervention and aggressive control measures are c…	NA	0	1	1	1	1	1	1	2	2	1	1	1	1	1	3	2	2	1	2
310	Pietzonka, Patrick and Brorson, Erik and Bankes, William and Cates, Michael E. and Jack, Robert L. and Adhikari, Ronojoy	E_211	http://dx.doi.org/10.1371/journal.pone.0258968	Bayesian inference across multiple models suggests a strong increase in lethality of COVID-19 in late 2020 in the UK	2021	UK	Europe	SEAQIaQIs1QIs2QImQRQ model (Bayesian inference methods to a suite of distinct compartmental models of generalized SEIR type)	Modeling and simulation study	67508936	Secondary data	Age-stratified UK population	UK stratified by age groups: 0–14, 15–29, 30–44, 45–64, 65–74, 75–84, and 85+	Quarantine; lockdown	COVID-19 weekly cases and deaths	2.53	0.27	Inferred change in IFR is always around the factor of two for the UK data. The analysis revealed that model variants incorporating a change in the Infection Fatality Rate (IFR) consistently achieved higher (non-normalized) posteriors compared to those without a change in IFR. The inferred change in IFR for the UK data was consistently around a factor of two, with a notable factor of 2.35 for the …	Younger age groups made up a larger proportion of new COVID-19 cases later in the year than they did earlier in the year. The models incorporating changes in IFR, such as BC1, provided better fits to the data, as evidenced by both the likelihood computations and visual inspections. The models C0/C1, accounting for overdispersion parameters, confirmed the observed change in IFR, ruling out that th…	NA	1	1	1	1	1	1	1	1	1	1	1	2	0	1	2	2	1	1	2
311	Pietzonka, Patrick and Brorson, Erik and Bankes, William and Cates, Michael E. and Jack, Robert L. and Adhikari, Ronojoy	E_211	http://dx.doi.org/10.1371/journal.pone.0258968	Bayesian inference across multiple models suggests a strong increase in lethality of COVID-19 in late 2020 in the UK	2021	France	Europe	SEAQIaQIs1QIs2QImQRQ model (Bayesian inference methods to a suite of distinct compartmental models of generalized SEIR type)	Modeling and simulation study	67813000	Secondary data	Age-stratified France population	France stratified by age groups: 0–14, 15–29, 30–44, 45–64, 65–74, 75–84, and 85+	Quarantine; lockdown	COVID-19 weekly cases and deaths	3.09	0.6	The model (along with quarantined versions of all compartments (except S and E)) showed a modest increase in IFR during late autumn 2020 in France. Notably, France experienced a later arrival of new variants compared to the UK. The prevalence of these new variants (such as B.1.1.7) was lower in France at that specific time.	Behavioral interventions during the COVID-19 pandemic significantly impacted the inferred change in IFR. The consistent increase in IFR across different model variants suggests robust evidence of a genuine shift in IFR, rather than an artifact of the modeling process. The better fit of models incorporating IFR changes, particularly BC1, highlights the importance of accounting for such changes whe…	NA	1	1	1	1	1	1	1	1	1	1	1	2	0	1	2	2	1	1	2
[truncated: 95 more rows]

## Sheet: Deascription
		Extraction Items, Descriptions, and Possible Values
	No	Extraction Item	Description	Possible Values
	1	Authors	Names of the authors of the study.	Author name/s as string
	2	Study ID(doi)	Unique identifier for each study	Numeric or alphanumeric string
	3	Title	Title of the research paper.	Title as a string
	4	Publication year	Year of publication of the study	Year
	5	Study location	Country level	Country names (e.g., USA, Brazil, India)
	6	Continent	Specify the continent of the country	Africa, Asia, North America, Europe,
	7	Model Name	Specify the model name used	SEIR model, Compartmental model, logistic regression, etc.
	8	Study design	Specify the study design (e.g., a randomized controlled trial (RCT), observational study, modeling study, etc.)	Experimental, Quasi-experimental, Observational
	9	Sample size	Size of the study population	Numeric value or range (e.g., 500, >1000)
[truncated: 33 more rows]

## Sheet: RiskOf_Bias_270_articles
Study ID	Research Question, Goals, and Scope	Model Structure and Assumptions	Definition and Justification of Model Components and Relationships	Data Informed Model	Reflection of Uncertainty	Sensitivity and Stability Analyses	Model Assessment	Transparency	Selection Bias	Performance Bias	Detection Bias	Attrition Bias	Reporting Bias	Confounding	External Validity	Overall
[truncated: 545 more rows]
