# Supplementary material for: Modelling the impact of behavioural interventions during pandemics: A systematic review
Source: PLoS One. 2025 Feb 10;20(2):e0310611. doi: 10.1371/journal.pone.0310611 (PMC11809814; doi:10.1371/journal.pone.0310611)
Supplement: S4 Dataset — This dataset includes domain-level and overall bias assessments and is provided under the name “270ROBexcel_Nov11cor”. (XLSX) [file pone.0310611.s019.xlsx]

## Sheet: 270_RoBias_Excel_Nov08
Study ID	Research Question, Goals, and Scope	Model Structure and Assumptions	Definition and Justification of Model Components and Relationships	Data Informed Model	Reflection of Uncertainty	Sensitivity and Stability Analyses	Model Assessment	Transparency	Selection Bias	Performance Bias	Detection Bias	Attrition Bias	Reporting Bias	Confounding	External Validity	Overall
E_1	Low	Low	Low	Low	Low	Low	Low	Low	Moderate	Low	Low	Low	Low	Low	Low	Low
E_2	Low	Low	Low	Low	Low	Low	Low	Low	Low	Low	Low	Unclear	Low	High	Low	High
E_3	Low	Low	Low	Low	Low	Unclear	Low	Low	Low	Low	Low	Moderate	Low	Moderate	Low	Moderate
E_4	Low	Low	Low	Low	Low	Low	Low	Low	Low	Low	Low	Low	Low	Low	Low	Low
E_5	Low	Low	Low	Low	Low	Low	Low	Low	Low	Low	Low	Low	Low	Moderate	Low	Low
E_6	Low	Low	Low	Low	Low	Low	Low	Low	Low	Low	Low	Low	Low	Low	Low	Low
E_7	Low	Low	Low	Low	Low	Low	Low	Low	Low	Low	Low	Low	Low	Low	Low	Low
E_8	Low	Low	Low	Low	Low	Low	Low	Low	Low	Low	Low	Low	Low	Low	Low	Low
E_9	Low	Low	Low	Low	Low	Low	Low	Low	Low	Low	Low	Low	Low	Low	Low	Low
E_10	Low	Low	Low	Low	Low	Low	Low	Low	Low	Low	Low	Moderate	Low	Low	Low	Low
E_11	Low	Low	Low	Low	Low	Low	Low	Low	Low	Low	Low	Low	Low	Moderate	Low	Low
E_12	Low	Low	Low	High	Low	Low	Low	Unclear	High	Low	Low	High	Low	Moderate	Low	High
E_13	Low	Low	Low	Low	Low	Low	Low	Low	Low	Low	Low	Low	Low	Low	Low	Low
E_14	Low	Low	Low	Low	Low	Low	Low	Low	Low	Low	Low	Low	Low	Low	Low	Low
E_15	Low	Low	Low	Low	Low	Low	Low	Low	Low	Low	Low	Low	Low	Low	Low	Low
E_16	Low	Low	Low	Unclear	Low	Low	Low	Low	Low	Low	Low	Moderate	Low	Low	Low	Low
E_17	Low	Low	Low	Low	Low	Low	Low	Low	Low	Moderate	Low	Moderate	Low	Low	Low	Low
E_18	Low	Low	Low	Low	Low	Low	Low	Low	Low	Low	Low	Low	Low	Low	Low	Low
E_19	Low	Low	Low	Low	Low	Low	Low	Low	Low	Low	Low	Low	Low	Low	Low	Low
E_20	Low	Low	Low	Low	Low	Low	Low	Low	Low	Low	Low	Low	Low	Low	Low	Low
E_21	Low	Low	Low	Low	Low	Low	Low	Low	Low	Low	Low	Moderate	Low	Moderate	Low	Low
E_22	Low	Low	Low	Low	Low	Low	Low	Low	Low	Low	Low	Low	Low	Low	Low	Low
E_23	Low	Low	Low	Low	Low	Low	Low	Low	Low	Low	Low	Low	Low	High	Low	Moderate
E_24	Low	Low	Low	Low	Low	Low	Low	Low	Low	Low	Low	Low	Low	Low	Low	Low
E_25	Low	Low	Low	Low	Low	Low	Low	Low	Low	Low	Low	Low	Low	Low	Low	Low
E_26	Low	Low	Low	Low	Low	Low	Low	Low	Low	Low	Low	Low	Low	High	Low	Moderate
E_27	Low	Low	Low	Low	Low	Low	Low	Low	Low	Low	Low	Low	Low	Low	Low	Low
E_28	Low	Low	Low	Low	Low	Low	Low	Low	Low	Low	Low	Low	Low	Low	Low	Low
E_29	Low	Low	Low	Low	Low	Low	Low	Low	Low	Low	Low	Low	Low	Moderate	Low	Low
E_30	Low	Low	Low	Low	Low	Low	Low	Low	Low	Low	Low	Low	Low	Low	Low	Low
E_31	Low	Low	Low	Low	Low	Low	Low	Low	Low	Low	Low	Low	Low	Low	Low	Low
E_32	High	Low	Low	Low	Low	Low	Low	Low	Low	Low	Low	Low	Low	High	Low	High
E_33	Low	Low	Low	Low	Low	Low	Low	Low	Unclear	Low	Low	Moderate	Low	High	Unclear	High
E_34	Low	Low	Low	Low	Low	Low	Low	Low	Low	Low	Low	Low	Low	Moderate	Low	Low
E_35	Low	Low	Low	Low	Low	Low	Low	Low	Low	Low	Low	Low	Low	Low	Low	Low
E_36	Low	Low	Low	Low	Low	Low	Low	Low	Low	Low	Low	Low	Low	Moderate	Low	Low
E_37	Low	Low	Low	Low	Low	Low	Low	Low	Low	Low	Low	Low	High	Low	Low	Moderate
E_38	Low	Low	Low	Low	Low	Low	Low	Low	Low	Low	Low	Low	Low	Low	Low	Low
E_39	Low	Low	Low	Low	Low	Low	Low	Low	Low	Low	Low	Low	Low	Low	Low	Low
E_40	Low	Low	Low	Low	Low	Low	Low	Low	Low	Low	Low	Low	Low	Low	Low	Low
E_41	Low	Unclear	Moderate	Low	Unclear	Unclear	Unclear	High	Low	Low	Low	Unclear	Low	Low	Unclear	Unclear
E_42	Low	Low	Low	Low	Unclear	Low	Low	Moderate	Low	Low	Low	Moderate	Low	High	Low	High
E_43	Low	Low	Low	Low	Low	Low	Low	Low	Low	Low	Low	Low	Low	Low	Low	Low
E_44	High	High	High	High	High	High	High	High	Low	Unclear	Low	Moderate	Low	Low	High	High
E_45	Low	Low	Low	Low	Low	Low	Low	Low	Low	Low	Low	Low	Low	High	Low	Low
E_46	Low	Low	Low	Low	Low	Low	Moderate	Low	Moderate	Low	Low	Moderate	Low	High	Low	Moderate
E_47	Low	Low	Low	Low	Low	Low	Low	Low	Low	Low	Low	Low	Low	Low	Low	Low
E_48	Low	Low	Low	Low	Low	High	Low	Low	Low	Low	Low	Low	Low	Low	Low	Moderate
E_49	Low	Low	Moderate	Low	Low	Low	Low	Moderate	Low	Low	Low	Moderate	Low	Low	Moderate	Moderate
E_50	Low	Low	Low	Low	Low	Low	Low	Low	Unclear	Low	Low	Moderate	Low	Low	Low	Low
E_51	Low	Low	Low	Low	Low	Low	Low	Low	Low	Low	Low	Low	Low	Low	Low	Low
E_52	Low	Low	Low	Low	Low	Low	Low	Low	Low	Low	Low	Low	Low	Low	Low	Low
E_53	Low	Low	Low	Low	Low	Low	Low	Low	Low	Low	Low	Low	Low	Moderate	Low	Low
E_54	Low	Low	Low	Low	Low	Low	Low	Low	Low	Low	Low	Low	Low	Low	Low	Low
E_55	Low	Low	Low	Low	Low	Low	Low	Low	Low	Low	Low	Low	Low	Low	Low	Low
E_56	Low	Low	Low	Low	Low	Low	Low	Low	Low	Low	Low	Low	Low	Low	Low	Low
E_57	Low	Moderate	Moderate	Low	Low	Low	Low	Moderate	Moderate	Low	Low	Moderate	Low	Low	Low	High
E_58	Low	Low	Low	Low	Low	Low	Low	Low	Low	Low	Low	Low	Low	Low	Low	Low
E_59	Low	Low	Low	Unclear	Unclear	Low	Low	Moderate	Moderate	Low	Low	Moderate	Low	Low	Low	Moderate
E_60	Low	Low	Low	Unclear	Unclear	Moderate	Low	Unclear	Unclear	Low	Low	Moderate	Low	Low	Unclear	Unclear
E_61	Low	Low	Low	Unclear	Low	Unclear	Low	Unclear	Unclear	Moderate	Low	Unclear	Low	Low	Low	Unclear
E_62	Low	Low	Low	Unclear	Unclear	Low	Low	Moderate	High	Low	Low	High	Unclear	Low	Low	High
E_63	Low	Low	Low	Low	Low	Low	Low	Low	Low	Low	Low	Low	Low	Low	Low	Low
E_64	Low	Low	Low	Low	Low	Low	Low	Moderate	Moderate	Low	Low	Unclear	Low	Moderate	Low	Moderate
E_65	Low	Low	Moderate	Low	Low	Low	Low	Low	Low	Low	Low	Moderate	Low	Low	Low	Low
E_66	Low	Low	Low	Low	Low	Low	Low	Low	Low	Low	Low	Low	Low	Low	Low	Low
E_67	Low	Low	Low	Low	Low	Low	Low	Moderate	Moderate	Low	Moderate	Low	Low	Moderate	Low	Moderate
E_68	Low	Low	Low	Low	Low	Low	Low	Moderate	Low	Moderate	Low	Moderate	Low	Low	Low	Moderate
E_69	Low	Low	Low	Low	Low	Low	Low	Low	Low	Low	Low	Low	Low	Moderate	Low	Low
E_70	Low	Low	Low	Low	Low	Low	Low	Low	Low	Low	Low	Moderate	Low	Low	Low	Low
E_71	Low	Low	Low	Unclear	Unclear	Unclear	Unclear	Moderate	High	Moderate	Low	Moderate	Unclear	Low	Unclear	Unclear
E_72	Low	Low	Low	Low	Low	Moderate	Low	Moderate	Low	Low	Low	High	Low	Low	Low	Moderate
E_73	Low	Low	Low	Low	Low	Low	Low	Low	Low	Low	Low	Low	Low	Low	Low	Low
E_74	Low	Low	Low	Low	Low	Low	Low	Low	Low	Low	Low	Low	Low	Low	Low	Low
E_75	Low	Low	Low	Low	Low	Moderate	Low	Moderate	Moderate	Moderate	Low	Moderate	Low	Low	Low	Moderate
E_76	Low	Low	Low	Low	Low	Low	Low	Low	Low	Low	Low	Low	Low	Low	Low	Low
E_77	Low	Low	Low	Low	Low	Moderate	Low	Moderate	Low	Low	Low	Moderate	Low	Low	Low	Moderate
E_78	Low	Low	Low	Low	Low	Low	Low	Low	Low	Low	Low	Moderate	Low	Low	Low	Low
E_79	Low	Low	Low	Low	Low	Moderate	Low	Low	Low	Low	Low	Low	Low	Low	Low	Low
E_80	Low	Low	Low	Low	Low	Moderate	Low	Low	Low	Low	Low	Low	Low	Low	Low	Low
E_81	Low	Low	Low	Low	Low	Moderate	Low	Moderate	Low	Low	Low	Moderate	Moderate	Low	Moderate	Moderate
E_82	Low	Low	Low	Low	Low	Low	Low	Low	Low	Low	Low	Low	Low	Low	Low	Low
E_83	Low	Low	Low	Low	Low	Low	Low	Low	Low	Low	Low	Low	Low	Low	Low	Low
E_84	Low	Low	Low	Low	Low	Moderate	Low	Low	Low	Low	Low	Low	Low	Low	Low	Low
E_85	Low	Low	Low	Low	Low	Low	Low	Low	Low	Low	Low	Low	Low	Low	Moderate	Low
E_86	Low	Low	Low	Low	Low	Moderate	Low	Low	Low	Low	Low	Low	Low	Low	Low	Low
E_87	Low	Low	Low	Low	Low	Low	Low	Low	Low	Low	Low	Low	Low	Low	Moderate	Low
E_88	Low	Low	Low	Low	Moderate	Low	Low	Low	Low	Low	Low	Moderate	Low	Moderate	Low	Moderate
E_89	Low	Low	Low	Low	Low	Low	Low	Low	Low	Low	Low	Low	Low	Low	Moderate	Low
E_90	Low	Low	Low	Low	Low	Low	Low	Low	Low	Low	Low	Low	Low	Low	Moderate	Low
E_91	Low	Low	Low	Unclear	Low	Low	Low	Low	Moderate	Moderate	Low	Moderate	Low	Low	Unclear	Moderate
E_92	Low	Low	Low	Low	Low	Low	Low	Low	Low	Low	Low	Low	Low	Low	Low	Low
E_93	Low	Low	Low	Low	Low	Low	Low	Low	Low	Low	Low	Moderate	Moderate	Low	Moderate	Moderate
E_94	Low	Low	Low	Low	Low	Low	Low	Low	Low	Low	Low	Low	Low	Low	Moderate	Low
E_95	Low	Low	Low	Low	Low	Low	Low	Low	Low	Low	Low	Low	Low	Low	Moderate	Low
E_96	Low	Low	Low	Low	Low	High	Low	Low	Low	Low	Low	Low	Low	Low	Moderate	Moderate
E_97	Low	Low	Low	Low	Low	Low	Low	Low	Low	Low	Low	Low	Low	Low	Moderate	Low
E_98	Low	Low	Low	Low	Low	Unclear	Low	Low	Low	Low	Low	Low	Low	Low	Moderate	Low
E_99	Low	Low	Unclear	Low	Unclear	Moderate	Low	Moderate	Moderate	Low	Low	Moderate	Low	Low	Low	Moderate
E_100	Low	Low	Low	Low	Low	Low	Low	Low	Low	Low	Low	Low	Low	High	Low	Moderate
E_101	Low	Low	Low	Unclear	Unclear	Low	Low	High	High	Moderate	Low	High	Moderate	Low	Moderate	High
E_102	Low	Low	Low	Low	Low	Low	Low	Low	Low	Low	Low	High	Low	Low	Low	Low
E_103	Low	Low	Low	Low	Low	Moderate	Low	Low	Low	Low	Low	High	Low	Low	Low	Moderate
E_104	Low	Low	Low	Low	Low	Moderate	Low	Low	Low	Low	Low	High	Low	Low	Low	Moderate
E_105	Low	Low	Low	Low	Low	Moderate	Low	Low	Low	Low	Low	Low	Low	Low	Low	Low
E_106	Low	Low	Low	Low	Low	Low	Low	Low	Low	Low	Low	Low	Low	Low	Low	Low
E_107	Low	Low	Low	Low	Low	Moderate	Low	Moderate	Low	Low	Low	High	Low	Low	Low	Moderate
E_108	Low	Low	Low	Low	Low	Low	Low	Low	Low	Low	Low	Low	Low	Low	Low	Low
E_109	Low	Low	Low	Low	Low	Moderate	Low	Low	Low	Low	Low	Low	Low	Low	Low	Low
E_110	Low	Low	Low	Low	Low	Moderate	Low	Low	Low	Low	Low	Low	Low	Low	Low	Low
E_111	Low	Low	Low	Low	Low	Moderate	Low	Low	Low	Low	Low	Low	Low	Low	Low	Low
E_112	Low	Low	Low	Low	Low	Moderate	Low	Moderate	Low	Low	Low	Low	Low	Moderate	Low	Moderate
E_113	Low	Low	Low	Low	Low	Low	Low	Low	Low	Low	Low	Low	Low	Low	Low	Low
E_114	Low	Low	Low	Low	Low	Moderate	Low	Moderate	Low	Low	Low	Low	Low	Low	Low	Moderate
E_115	Low	Moderate	Low	Low	Moderate	Moderate	Low	Moderate	Low	Low	Low	Low	Low	Low	Low	Moderate
E_116	Low	Low	Low	Low	Low	Low	Low	Low	Low	Low	Low	Low	Low	Low	Low	Low
E_117	Low	Low	Low	Low	Low	Moderate	Low	Low	Low	Low	Low	Low	Low	Low	Low	Low
E_118	Low	Low	Low	Low	Low	Moderate	Low	Low	Low	Low	Low	Low	Low	Low	Low	Low
E_119	Low	Moderate	Moderate	Low	Unclear	Moderate	Low	Moderate	Moderate	Low	Low	High	Low	Low	Unclear	High
E_120	Low	Low	Low	Low	Low	Low	Low	Low	Low	Low	Low	Moderate	Low	Low	Low	Low
E_121	Low	Low	Low	Low	Low	Low	Low	Moderate	Low	Low	Low	Low	Low	Low	Low	Low
E_122	Low	Low	Low	Low	Low	Low	Low	Moderate	Low	Low	Low	Low	Low	Low	Low	Low
E_123	Low	Low	Low	Low	Low	Low	Low	Low	Low	Low	Low	High	Low	Low	Low	Moderate
E_124	Low	Low	Low	Low	Low	Low	Low	Low	Low	Low	Low	Low	Low	Low	Low	Low
E_125	Low	Low	Low	Low	Low	Moderate	Low	Low	Low	Low	Low	Low	Low	Low	Low	Low
E_126	Low	Low	Low	Low	Low	Low	Low	Low	Low	Low	Low	High	Low	Low	Low	Moderate
E_127	Low	Low	Low	Low	Low	Low	Low	Low	Low	Low	Low	High	Low	Low	Low	Moderate
E_128	Low	Low	Low	Low	Low	Low	Low	Low	Low	Low	Low	Low	Low	Low	Low	Low
E_129	Low	Low	Low	Low	Moderate	Moderate	Low	Moderate	Low	Low	Low	Low	Low	Low	Low	Moderate
E_130	Low	Low	Low	Low	Low	Low	Low	Low	Low	Low	Low	Low	Low	Low	Low	Low
E_131	Low	High	High	Moderate	High	Moderate	High	High	Moderate	Moderate	Low	High	Moderate	Low	High	High
E_132	Low	Low	Low	Low	Low	Low	Low	Low	Low	Low	Low	Low	Low	Low	Low	Low
E_133	Low	Low	Low	Low	Low	Low	Low	Low	Low	Low	Low	Moderate	Low	Low	Low	Low
E_134	Low	Moderate	Low	Low	Unclear	Moderate	Low	Moderate	Moderate	Moderate	Low	High	Low	Low	Low	Moderate
E_135	Low	Low	Low	Moderate	Low	Moderate	Moderate	Low	Low	Low	Low	Moderate	Moderate	High	Unclear	High
E_136	Low	Low	Low	Low	Low	Moderate	Low	Moderate	Low	Low	Low	Moderate	Low	Low	Low	Moderate
E_137	Low	Low	Moderate	Unclear	Low	Low	Low	Moderate	Moderate	Low	Low	Low	Low	Low	Low	Moderate
E_138	Low	Low	Moderate	Low	Moderate	Moderate	Low	Moderate	Low	Low	Low	Low	Moderate	Low	Moderate	Moderate
E_139	Low	Moderate	Moderate	Moderate	Moderate	Low	Moderate	Moderate	Moderate	Moderate	Moderate	High	Moderate	Moderate	Moderate	High
E_140	Low	Low	Low	Low	Low	Moderate	Low	Low	Low	Low	Low	High	Low	Low	Low	Moderate
E_141	Low	Low	Low	Low	Low	Low	Low	Low	Low	Low	Low	Low	Low	Low	Low	Low
E_142	Low	Low	Low	Low	Low	Moderate	Low	Moderate	Low	Moderate	Low	High	Low	Low	Low	Moderate
E_143	Low	Low	Low	Low	Low	Moderate	Low	Low	Low	Low	Low	Low	Low	Low	Low	Low
E_144	Low	Low	Low	Low	Moderate	Low	Low	Low	Moderate	Low	Low	Moderate	Low	Moderate	Low	Moderate
E_145	Low	Low	Low	Low	Moderate	Moderate	Low	Moderate	Moderate	Moderate	Low	High	Low	Low	Moderate	High
E_146	Low	Low	Low	Low	Low	Low	Low	Low	Low	Low	Low	Low	Low	Low	Low	Low
E_147	Low	Low	Low	Low	Low	Low	Low	Low	Low	Low	Low	Low	Low	Low	Low	Low
E_148	Low	Low	Low	Low	Low	Low	Low	Low	Low	Low	Low	Low	Low	Low	Low	Low
E_149	Low	Low	Low	Low	Low	Low	Low	Low	Low	Low	Low	Low	Low	Low	Low	Low
E_150	Low	Low	Low	Low	Low	Moderate	Low	Low	Low	Low	Low	Moderate	Low	Low	Low	Low
E_151	Low	Low	Low	Low	Low	Moderate	Low	Moderate	Low	Low	Low	Low	Low	Low	Low	Low
E_152	Low	Low	Low	Low	Low	Low	Low	Low	Low	Low	Low	Low	Low	Low	Low	Low
E_153	Low	Low	Low	Low	Low	Low	Low	Low	Low	Low	Low	Low	Low	High	Low	Moderate
E_154	Low	Low	Low	Low	Low	Low	Low	Low	Low	Low	Low	Moderate	Low	Low	Low	Low
E_155	Low	Low	Low	Low	Low	Low	Low	Low	Low	Low	Low	Moderate	Low	Low	Low	Low
E_156	Low	Low	Low	Low	Low	Low	Low	Low	Low	High	Moderate	Low	Low	High	Moderate	High
E_157	Low	Low	Low	Low	Low	Low	Low	Low	Low	Low	Low	High	Low	Low	Low	Moderate
E_158	Low	Low	Low	Low	Low	Moderate	Low	Low	Low	Low	Low	Low	Low	Low	Low	Low
E_159	Low	Low	Low	Low	Low	Low	Low	Low	Low	Low	Low	High	Low	Moderate	Low	Moderate
E_160	Low	Low	Low	Low	Low	Moderate	Moderate	Moderate	Low	Moderate	Low	Low	Moderate	Low	Moderate	Moderate
E_161	Low	Low	Low	Low	Low	Low	Low	Low	Low	Low	Low	Moderate	Low	Low	Low	Low
E_162	Low	Low	Low	Low	Low	Low	Low	Low	Low	Low	Low	Low	Low	Low	Low	Low
E_163	Low	Low	Low	Low	Low	Low	Low	Low	Low	Low	Low	High	Low	Low	Low	Moderate
E_164	Low	Low	Low	Low	Low	Low	Low	Low	Low	Low	Low	Low	Low	Low	Low	Low
E_165	Low	Low	Low	Low	Low	Moderate	Low	Low	Low	Low	Low	Low	Low	Low	Low	Low
E_166	Low	Low	Low	Low	Low	Low	Low	Low	Low	Low	Low	Moderate	Low	Low	Low	Low
E_167	Low	Low	Moderate	Low	Moderate	Moderate	Low	Moderate	Moderate	Low	Low	Low	Moderate	Low	Low	Moderate
E_168	Low	Low	Low	Low	Low	Moderate	Low	Low	Low	Low	Low	Low	Low	Low	Low	Low
E_169	Low	Low	Low	Low	Low	Moderate	Low	Low	Low	Low	Low	Low	Low	Low	Low	Low
E_170	Low	Low	Low	Low	Low	Low	Low	Low	Low	Low	Low	Low	Low	Low	Low	Low
E_171	Low	Low	Low	Low	Low	Low	Low	Moderate	Moderate	Low	Low	High	Low	Low	Low	Moderate
E_172	Low	Low	Low	Low	Low	Low	Low	Low	Low	Low	Low	Low	Low	Low	Low	Low
E_173	Low	Low	Low	Low	Low	Moderate	Low	Moderate	Low	Low	Low	Low	Low	Low	Low	Moderate
E_174	Low	Low	Low	Low	Low	Moderate	Low	Low	Low	Low	Low	Moderate	Low	Low	Low	Low
E_175	Low	Low	Low	Low	Low	Moderate	Low	Moderate	Low	Low	Low	High	Low	Low	Low	Moderate
E_176	Low	Moderate	Low	Low	Unclear	Moderate	Low	Moderate	Moderate	Low	Low	Moderate	Low	Low	Unclear	Moderate
E_177	Low	Low	Low	Low	Low	Low	Low	Low	Low	Low	Low	Low	Low	Low	Low	Low
E_178	Low	Low	Low	Low	Low	Moderate	Low	Low	Low	Low	Low	Low	Low	Low	Low	Low
E_179	Low	Low	Low	Low	Low	Low	Low	Low	Low	Low	Low	Low	Low	Low	Low	Low
E_180	Low	Low	Low	Low	Low	Moderate	Low	Low	Low	Low	Low	Moderate	Low	Low	Low	Low
E_181	Low	Low	Low	Low	Low	Low	Low	Moderate	Low	Low	Low	Low	Low	Low	Low	Low
E_182	Low	Low	Low	Low	Low	Moderate	Low	Low	Low	Low	Low	Low	Low	Low	Low	Low
E_183	Low	Low	Low	Low	Low	Low	Low	Low	Low	Low	Low	High	Low	Low	Low	Moderate
E_184	Low	Low	Low	Low	Low	Moderate	Low	Moderate	Moderate	Low	Low	Moderate	Low	Low	Low	Moderate
E_185	Low	Low	Low	Low	Low	Low	Low	Low	Low	Low	Low	Moderate	Low	Low	Low	Low
E_186	Low	Low	Low	Low	Low	Low	Low	Low	Low	Low	Low	Moderate	Low	Low	Low	Low
E_187	Low	Low	Low	Low	Low	Low	Low	Low	Moderate	Moderate	Moderate	Moderate	Low	Moderate	Low	Moderate
E_188	Low	Low	Low	Low	Low	Low	Low	Low	Low	Low	Low	Low	Low	Low	Low	Low
E_189	Low	Low	Low	Low	Low	Low	Low	Low	Low	Low	Low	Low	Low	Low	Low	Low
E_190	Low	Low	Low	Low	Low	Moderate	Low	Low	Low	Low	Low	Low	Low	Low	Low	Low
E_191	Low	Low	Low	Low	Low	Low	Low	Low	Low	Low	Low	Moderate	Low	Low	Low	Low
E_192	Low	Low	Moderate	Low	Low	Low	Low	Moderate	Moderate	Low	Low	Moderate	Low	Low	Low	Moderate
E_193	Low	Moderate	Moderate	High	Moderate	Moderate	Low	High	Low	Low	Low	High	Low	Low	Moderate	High
E_194	Low	Low	Low	Low	Low	Low	Low	Low	Low	Low	Low	Moderate	Low	Low	Low	Low
E_195	Low	Low	Low	Low	Low	Moderate	Low	Low	Low	Low	Low	Low	Low	Low	Low	Low
E_196	Low	Low	Low	Low	Low	Low	Low	Low	Low	Low	Low	Low	Low	Low	Low	Low
E_197	Low	Low	Low	Low	Low	Low	Low	Moderate	Low	Low	Low	Low	Low	Low	Low	Low
E_198	Low	Low	Low	Low	Unclear	Unclear	Moderate	Moderate	Moderate	Moderate	High	Moderate	High	Low	Low	High
E_199	Low	Low	Low	Low	Low	Moderate	Low	Low	Moderate	Low	Low	Moderate	Low	Low	Low	Moderate
E_200	Low	Low	Low	Low	Low	Low	Low	Low	Low	Low	Low	Low	Low	High	Low	Moderate
E_201	Low	Low	Low	Low	Low	Low	Low	Low	Low	Low	Low	Low	Low	High	Low	Moderate
E_202	Low	Low	Low	Low	Low	Low	Low	Low	Low	Low	Low	Moderate	Low	Low	Low	Low
E_203	Low	Low	Low	Low	Low	Low	Low	Low	Low	Low	Low	Low	Low	Low	Low	Low
E_204	Low	Low	Low	Low	Unclear	Low	Low	Moderate	Low	Low	Low	Low	Low	High	Low	Moderate
E_205	Low	Moderate	Moderate	Moderate	Moderate	Low	Low	Moderate	Moderate	Low	Low	Low	Low	Low	Low	Moderate
E_206	Low	Low	Low	Low	Low	Moderate	Low	Moderate	Low	Low	Low	Moderate	Low	Unclear	Low	Moderate
E_207	Low	Low	Low	Low	Low	Moderate	Low	Low	Low	Low	Low	Low	Low	Low	Moderate	Low
E_208	Low	Low	Low	Low	Low	Low	Low	Low	Low	Low	Low	Low	Low	Moderate	Low	Low
E_209	Low	Low	Low	Low	Low	Moderate	Low	Low	Low	Low	Low	Moderate	Moderate	Moderate	Low	Low
E_210	Low	Low	Low	Low	Moderate	Moderate	Low	Low	Low	Low	Low	High	Moderate	Moderate	Low	Moderate
E_211	Low	Low	Low	Low	Low	Low	Low	Low	Moderate	Unclear	Low	Moderate	Moderate	Low	Low	Moderate
E_212	Low	Low	Low	Low	Low	Low	Low	Low	Low	Low	Low	Low	Low	Low	Low	Low
E_213	Low	Low	Low	Low	Low	Low	Low	Low	Low	Low	Low	Moderate	Moderate	Moderate	Low	Low
E_214	Low	Low	Low	Low	Low	Low	Low	Low	Low	Low	Low	Moderate	Moderate	Moderate	Low	Low
E_215	Low	Low	Low	Low	Low	Low	Low	Low	Low	Low	Low	Low	Low	Moderate	Low	Low
E_216	Low	Low	Low	Low	Low	Low	Low	Low	Low	Low	Low	Low	Low	Moderate	Low	Low
E_217	Low	Low	Low	Low	Low	Low	Low	Low	Low	Low	Low	Low	Low	Moderate	Low	Low
E_218	Low	Low	Low	Low	Low	Low	Low	Low	Low	Moderate	Low	Moderate	Low	Low	Low	Low
E_219	Low	Low	Low	Low	Low	Low	Low	Moderate	Unclear	Low	Low	Low	Low	Moderate	Low	Moderate
E_220	Low	Low	Low	Low	Low	Moderate	Low	Low	Low	Low	Low	Moderate	Low	High	Low	Moderate
E_221	Low	Low	Low	Low	Low	Low	Low	Low	Unclear	Low	Low	Low	Low	Low	Low	Low
E_222	Low	Low	Low	Low	Low	Low	Low	Low	Low	Low	Low	Moderate	Low	Low	Low	Low
E_223	Low	Low	Low	Low	Low	Low	Low	Low	Low	Low	Low	Low	Low	Low	Low	Low
E_224	Low	Low	Low	Low	Low	Low	Low	Low	Moderate	Low	Low	Moderate	Low	Low	Low	Low
E_225	Low	Low	Low	Low	Low	Low	Low	Low	Low	Low	Low	Moderate	Low	Low	Low	Low
E_226	Low	Moderate	Moderate	Low	Low	Low	Moderate	Moderate	Low	Low	Low	High	Moderate	Low	Moderate	High
E_227	Low	Low	Low	Low	Low	Low	Low	Low	Low	Low	Low	Low	Low	Low	Low	Low
E_228	Low	Low	Low	Low	Low	Low	Low	Moderate	Moderate	Low	Low	High	Moderate	Low	Low	High
E_229	Low	Low	Low	Moderate	Low	Low	Low	Low	Low	Low	Low	Moderate	Low	Low	Low	Low
E_230	Low	Low	Low	Low	Low	Low	Low	Low	Low	Low	Low	Low	Low	Low	Low	Low
E_231	Low	Low	Low	Low	Low	Low	Low	Low	Low	Low	Low	Low	Low	Low	Low	Low
E_232	Low	Low	Low	Low	Low	Low	Low	Moderate	Unclear	Low	Low	Unclear	Unclear	Low	Low	Unclear
E_233	Low	Low	Low	Low	Low	Low	Low	Low	Low	Low	Low	Moderate	Low	Low	Low	Low
E_234	Low	Low	Low	Low	Low	Low	Low	Low	Low	Low	Low	Low	Moderate	Low	Low	Low
E_235	Low	Low	Low	Low	Low	Low	Low	Low	Low	Low	Low	Low	Low	Low	Low	Low
E_236	Low	Low	Low	Low	Low	Low	Low	Low	Low	Low	Low	Unclear	Low	Low	Low	Low
E_237	Low	Low	Low	Low	Low	Low	Low	Low	Low	Low	Low	Moderate	Low	Low	Low	Low
E_238	Low	Low	Low	Low	Low	Unclear	Low	Moderate	Low	Unclear	Low	Moderate	Moderate	Moderate	Low	High
E_239	Low	Low	Low	Low	Low	Unclear	Low	Unclear	Unclear	Low	Unclear	Moderate	Low	Unclear	Unclear	Unclear
E_240	Low	Low	Low	Low	Low	Low	Low	Low	Low	Low	Low	Low	Unclear	High	Low	Low
E_241	Low	Low	Unclear	Low	Unclear	Low	Low	Low	Unclear	Low	Low	High	Moderate	Moderate	Low	Unclear
E_242	Low	Low	Low	Unclear	Low	Unclear	Low	Moderate	Moderate	Low	Low	High	Unclear	Low	Low	Unclear
E_243	Low	Low	Low	Low	Low	Low	Low	Low	Low	Low	Low	Low	Low	Low	Low	Low
E_244	Low	Low	Low	Unclear	Low	Low	Low	Moderate	Low	Low	Low	Low	Low	Low	Low	Low
E_245	Low	Low	Low	Low	Low	Moderate	Low	Low	Low	Low	Low	Unclear	Low	Low	Low	Low
E_246	Low	Low	Low	Low	Low	Low	Low	Low	Low	Low	Low	Unclear	Low	Unclear	Low	Low
E_247	Low	Low	Low	Low	Low	Low	Low	Low	Low	Low	Low	Low	Low	Moderate	Moderate	Low
E_248	Low	Low	Low	Low	Low	Unclear	Low	Unclear	Moderate	Low	Low	Unclear	Low	Low	Low	Unclear
E_249	Low	Low	Low	Low	Low	Low	Low	Low	Low	Low	Low	Low	Low	Low	Low	Low
E_250	Low	Low	Low	Low	Low	Low	Low	Low	Low	Low	Low	Low	Low	Low	Low	Low
E_251	Low	Low	Low	Low	Unclear	High	Low	Low	Moderate	Unclear	Low	High	Low	Low	Low	High
E_252	Low	Low	Low	Low	Low	Low	Low	Low	Low	Low	Low	Low	Low	Low	Low	Low
E_253	Low	Low	Low	High	Low	Low	Low	High	Low	Low	Low	Moderate	Moderate	Low	Low	High
E_254	Low	Low	Low	Low	Low	Low	Low	Low	Low	Low	Low	Low	Low	Low	Low	Low
E_255	Low	Low	Low	Low	Low	Low	Low	Low	Low	Low	Low	Low	Low	Low	Low	Low
E_256	Low	Low	Low	Low	Low	Unclear	Unclear	Moderate	Low	Low	Low	Moderate	Low	Moderate	Low	Moderate
E_257	Low	Low	Low	Low	Low	Low	Low	Low	Low	Low	Low	Low	Low	Low	Low	Low
E_258	Low	Low	Low	Low	Low	Low	Low	Low	Low	Low	Low	Low	Low	High	Low	Low
E_259	Low	Low	Low	Low	Low	Low	Low	Low	Low	Low	Low	Low	Low	Low	Low	Low
E_260	Low	Low	Low	Low	Unclear	Low	Low	High	Unclear	Moderate	Low	Moderate	Low	High	Low	High
E_261	Low	Low	Low	Low	Low	Low	Low	Low	Low	Unclear	Low	Low	Low	High	Low	Moderate
E_262	Low	Low	Low	Moderate	Unclear	Moderate	Low	Moderate	High	Moderate	Low	Moderate	Low	Low	Unclear	High
E_263	Low	Low	Low	Low	Unclear	Unclear	Low	Low	Moderate	Low	Low	Moderate	Low	Low	Low	High
E_264	Low	Low	Low	Low	Low	Unclear	Low	Moderate	Moderate	Unclear	Low	Moderate	Unclear	Low	Low	Moderate
E_265	Low	Low	Low	Low	Low	Low	Low	Low	Low	Low	Low	Unclear	Low	Low	Low	Low
E_266	Low	Low	Low	Low	Low	Low	Low	Low	Low	Low	Low	Moderate	Unclear	Low	Low	Low
E_267	Low	Low	Low	Low	Low	Low	Low	Low	Low	Low	Low	Unclear	High	Low	Low	Low
E_268	Low	Low	Moderate	Moderate	Low	Unclear	Low	Low	Unclear	Low	Low	High	Unclear	Low	Unclear	Unclear
E_269	Low	Low	Low	Low	Low	Unclear	Low	Low	Unclear	Low	Low	Moderate	Low	Low	Low	Unclear
E_270	Low	Low	Low	Low	Low	Low	Low	Low	Low	Low	Low	Low	Low	Low	Low	Low
